# Supplementary material for: Response of soil microbiome structure and its network profiles to four soil amendments in monocropping strawberry greenhouse
Source: PLoS One. 2021 Sep 29;16(9):e0245180. doi: 10.1371/journal.pone.0245180 (PMC8480769; doi:10.1371/journal.pone.0245180)
Supplement: S1 File — (XLSX) [file pone.0245180.s007.xlsx]

## Sheet: bacterial
#OTU_num	CK1	CK2	CK3	EM3.1	EM3.2	EM3.3	EM6.1	EM6.2	EM6.3	BS3.1	BS3.2	BS3.3	BS6.1	BS6.2	BS6.3	Taxonomy	OTU type
#Total_tag	46963	80304	80165	80183	80199	77415	80187	80283	80246	80046	80194	80304	90495	80331	80156
#Uniq_tag	13277	21547	15822	12851	12985	19364	14625	15575	16294	17350	16149	18419	15617	13344	17000
#Tax_tag	33686	58757	64343	67332	67214	58051	65562	64708	63952	62696	64045	61885	74878	66987	63156
#Unclassified_tag	0	0	0	0	0	0	0	0	0	0	0	0	0	0	0
OTU_1	530	261	4669	12993	7380	804	13552	716	649	712	1150	978	6050	7367	562	k__Bacteria;p__Proteobacteria;c__Gammaproteobacteria;o__Xanthomonadales;f__Rhodanobacteraceae;g__Rhodanobacter	abundant OTU
OTU_2	473	270	1271	826	821	1139	725	723	1355	1653	1656	2340	1241	1764	956	k__Bacteria;p__Acidobacteria;c__Acidobacteriia;o__Solibacterales;f__unidentified_Solibacterales;g__Bryobacter;s__	abundant OTU
OTU_3	3193	739	2688	449	429	1411	193	1044	495	596	795	517	1462	2237	2183	k__Bacteria;p__Bacteroidetes;c__Bacteroidia;o__Chitinophagales;f__Chitinophagaceae;g__Thermoflavifilum	abundant OTU
OTU_4	302	145	2484	2395	8102	1283	2918	1809	637	962	1036	401	2480	3067	1566	k__Bacteria;p__Bacteroidetes;c__Bacteroidia;o__Chitinophagales;f__Chitinophagaceae;g__Arachidicoccus;s__	abundant OTU
OTU_5	596	1185	742	581	375	5749	640	2548	3444	3648	2222	1857	527	777	1020	k__Bacteria;p__Firmicutes;c__Bacilli;o__Bacillales;f__Bacillaceae;g__Bacillus;s__Bacillus_drentensis	abundant OTU
OTU_6	3	5	131	569	347	2114	354	1829	893	1145	317	239	687	851	150	k__Bacteria;p__Actinobacteria;c__unidentified_Actinobacteria;o__Micrococcales;f__Micrococcaceae;g__Arthrobacter	abundant OTU
OTU_7	0	5	1346	483	395	0	586	2	4	2	5	12	342	1604	3	k__Bacteria;p__Proteobacteria;c__Gammaproteobacteria;o__Xanthomonadales;f__Xanthomonadaceae;g__Pseudoxanthomonas	abundant OTU
OTU_8	244	287	1026	1187	1425	1081	1139	573	543	527	598	507	1045	1367	414	k__Bacteria;p__Actinobacteria;c__unidentified_Actinobacteria;o__Micrococcales;f__Microbacteriaceae	abundant OTU
OTU_9	381	377	646	368	360	1128	549	1597	1865	759	1745	1781	772	691	1597	k__Bacteria;p__Proteobacteria;c__Gammaproteobacteria;o__Xanthomonadales;f__Rhodanobacteraceae;g__Rhodanobacter;s__Rhodanobacter_lindaniclasticus	abundant OTU
OTU_10	844	518	153	26	16	188	19	291	380	504	606	1841	62	155	1635	k__Bacteria;p__Proteobacteria;c__Gammaproteobacteria;o__Xanthomonadales;f__Rhodanobacteraceae;g__Mizugakiibacter;s__Mizugakiibacter_sediminis	abundant OTU
OTU_11	1133	820	799	108	142	605	58	1106	781	378	363	565	254	417	964	k__Bacteria;p__Proteobacteria;c__Alphaproteobacteria;o__Micropepsales;f__Micropepsaceae;g__;s__	abundant OTU
OTU_12	189	311	690	877	968	634	494	800	738	435	631	502	273	655	361	k__Bacteria;p__Proteobacteria;c__Alphaproteobacteria;o__Rhizobiales;f__Rhizobiaceae	abundant OTU
OTU_13	3	19	43	1413	3578	48	373	261	318	594	384	244	474	685	314	k__Bacteria;p__Proteobacteria;c__Alphaproteobacteria;o__Rhizobiales;f__Rhizobiaceae	abundant OTU
OTU_14	460	499	748	646	1936	578	779	347	524	388	340	941	347	313	1673	k__Bacteria;p__Proteobacteria;c__Gammaproteobacteria;o__Xanthomonadales;f__Rhodanobacteraceae;g__Rhodanobacter;s__Dyella_sp	abundant OTU
OTU_15	0	21	13	614	456	204	1820	521	1534	113	939	453	173	437	328	k__Bacteria;p__Proteobacteria;c__Gammaproteobacteria;o__Xanthomonadales;f__Xanthomonadaceae;g__Luteimonas;s__Luteimonas_mephitis	abundant OTU
OTU_16	33	185	201	475	137	287	1558	429	721	506	1766	1894	262	1013	675	k__Bacteria;p__Proteobacteria;c__Gammaproteobacteria;o__Xanthomonadales;f__Xanthomonadaceae;g__Luteimonas	abundant OTU
OTU_17	432	291	588	814	670	2225	698	1191	1891	377	1617	498	581	844	1332	k__Bacteria;p__Proteobacteria;c__Gammaproteobacteria;o__Xanthomonadales;f__Rhodanobacteraceae;g__Rhodanobacter;s__	abundant OTU
OTU_18	386	427	706	598	383	585	574	645	486	520	680	572	459	673	550	k__Bacteria;p__Proteobacteria;c__Alphaproteobacteria;o__Rhizobiales;f__unidentified_Rhizobiales;g__Devosia;s__	abundant OTU
OTU_19	77	486	204	199	201	223	183	541	362	818	821	1158	114	172	124	k__Bacteria;p__Proteobacteria;c__Alphaproteobacteria;o__Sphingomonadales;f__Sphingomonadaceae;g__Sphingomonas;s__	abundant OTU
OTU_20	267	121	349	62	29	50	26	117	92	71	116	213	139	230	1589	k__Bacteria;p__Gemmatimonadetes;c__unidentified_Gemmatimonadetes;o__Gemmatimonadales;f__Gemmatimonadaceae	abundant OTU
OTU_21	677	544	1607	484	461	442	355	792	476	826	918	1376	468	748	818	k__Bacteria;p__Proteobacteria;c__Alphaproteobacteria;o__Sphingomonadales;f__Sphingomonadaceae;g__Sphingomonas;s__	abundant OTU
OTU_22	69	78	134	87	65	148	77	289	226	295	287	381	112	103	161	k__Bacteria;p__Proteobacteria;c__Alphaproteobacteria;o__unidentified_Alphaproteobacteria;f__unidentified_Alphaproteobacteria;g__unidentified_Alphaproteobacteria;s__Rhodospirillales_bacterium_URHD0088	abundant OTU
OTU_23	101	6	813	283	196	137	353	5	2	0	1	6	335	883	409	k__Bacteria;p__Proteobacteria;c__Gammaproteobacteria;o__Pseudomonadales;f__Moraxellaceae;g__Enhydrobacter;s__Moraxella_osloensis	abundant OTU
OTU_24	829	229	1763	297	194	235	136	226	186	201	200	347	402	872	521	k__Bacteria;p__Acidobacteria;c__Acidobacteriia;o__Solibacterales;f__unidentified_Solibacterales;g__Bryobacter;s__	abundant OTU
OTU_25	336	437	950	442	286	169	148	335	290	339	286	419	241	496	616	k__Bacteria;p__Proteobacteria;c__Alphaproteobacteria;o__Rhizobiales;f__Xanthobacteraceae;g__Bradyrhizobium	abundant OTU
OTU_26	83	21	338	301	305	251	161	249	212	237	331	358	54	161	63	k__Bacteria;p__Acidobacteria;c__unidentified_Acidobacteria;o__unidentified_Acidobacteria;f__unidentified_Acidobacteria	abundant OTU
OTU_27	55	69	263	237	192	300	136	264	607	166	195	181	73	109	153	k__Bacteria;p__Proteobacteria;c__Gammaproteobacteria;o__unidentified_Gammaproteobacteria;f__unidentified_Gammaproteobacteria;g__Aquicella;s__	abundant OTU
OTU_28	0	9	6	40	1853	15	64	20	26	28	103	44	14	57	65	k__Bacteria;p__Bacteroidetes;c__Bacteroidia;o__Sphingobacteriales;f__Sphingobacteriaceae;g__Pedobacter	abundant OTU
OTU_29	95	200	167	64	42	68	38	153	238	121	103	128	69	187	166	k__Bacteria;p__Proteobacteria;c__Alphaproteobacteria;o__unidentified_Alphaproteobacteria;f__Acetobacteraceae;g__Craurococcus;s__Craurococcus_sp	abundant OTU
OTU_30	15	26	24	775	388	154	466	169	324	92	596	175	108	300	222	k__Bacteria;p__Proteobacteria;c__Alphaproteobacteria;o__Sphingomonadales;f__Sphingomonadaceae;g__Sphingopyxis;s__Sphingopyxis_granuli	abundant OTU
OTU_31	181	71	71	142	678	119	41	110	226	139	60	88	72	49	192	k__Bacteria;p__Proteobacteria;c__Gammaproteobacteria;o__Enterobacteriales;f__Enterobacteriaceae	abundant OTU
OTU_32	68	1165	104	690	60	282	65	258	167	124	25	35	40	32	208	k__Bacteria;p__Proteobacteria;c__Gammaproteobacteria;o__Xanthomonadales;f__Rhodanobacteraceae;g__Frateuria;s__	abundant OTU
OTU_33	74	229	387	28	28	51	22	264	164	66	38	92	28	171	118	k__Bacteria;p__Chloroflexi;c__Ktedonobacteria;o__Ktedonobacterales;f__;g__;s__	abundant OTU
OTU_34	23	81	42	48	41	101	87	202	721	181	51	36	47	110	83	k__Bacteria;p__Firmicutes;c__Bacilli;o__Bacillales;f__Bacillaceae;g__Bacillus;s__Bacillus_oleronius	abundant OTU
OTU_35	0	0	0	1	0	0	3	1	0	1	0	2	1851	0	1	k__Bacteria;p__Oxyphotobacteria;c__unidentified_Oxyphotobacteria;o__Nostocales;f__Cyanobacteriaceae;g__;s__	abundant OTU
OTU_36	210	171	319	131	133	207	91	271	231	408	399	465	145	341	297	k__Bacteria;p__Gemmatimonadetes;c__unidentified_Gemmatimonadetes;o__Gemmatimonadales;f__Gemmatimonadaceae	abundant OTU
OTU_37	9	46	16	164	56	82	257	275	64	39	52	116	36	102	36	k__Bacteria;p__Bacteroidetes;c__Bacteroidia;o__Chitinophagales;f__Chitinophagaceae;g__unidentified_Chitinophagaceae;s__Terrimonas_sp_YJ03	abundant OTU
OTU_38	0	1	0	0	0	0	3	0	1	2	0	5	3121	0	1	k__Bacteria;p__Oxyphotobacteria;c__unidentified_Oxyphotobacteria;o__Nostocales;f__;g__;s__	abundant OTU
OTU_39	110	130	42	5	9	167	8	148	188	105	137	187	22	32	161	k__Bacteria;p__Proteobacteria;c__Gammaproteobacteria;o__Xanthomonadales;f__Xanthomonadaceae;g__Arenimonas;s__	abundant OTU
OTU_40	1	5	11	29	1669	28	198	78	11	89	37	6	11	38	71	k__Bacteria;p__Bacteroidetes;c__Bacteroidia;o__Chitinophagales;f__Chitinophagaceae;g__Chitinophaga	abundant OTU
OTU_41	1055	388	1394	203	158	157	77	323	362	538	457	432	346	584	717	k__Bacteria;p__Proteobacteria;c__Alphaproteobacteria;o__Rhizobiales;f__Xanthobacteraceae	abundant OTU
OTU_42	342	779	556	2216	45	24	27	167	70	27	43	213	27	59	598	k__Bacteria;p__Proteobacteria;c__Gammaproteobacteria;o__Pseudomonadales;f__Pseudomonadaceae;g__Pseudomonas	abundant OTU
OTU_43	163	43	124	73	49	68	80	145	79	132	65	139	61	116	266	k__Bacteria;p__Proteobacteria;c__Alphaproteobacteria;o__unidentified_Alphaproteobacteria;f__unidentified_Alphaproteobacteria;g__Reyranella;s__	abundant OTU
OTU_44	192	117	369	72	81	51	24	389	179	152	362	253	69	179	335	k__Bacteria;p__Gemmatimonadetes;c__unidentified_Gemmatimonadetes;o__Gemmatimonadales;f__Gemmatimonadaceae	abundant OTU
OTU_45	4	4	9	48	218	50	121	132	162	24	805	101	32	111	205	k__Bacteria;p__Proteobacteria;c__Gammaproteobacteria;o__Xanthomonadales;f__Xanthomonadaceae;g__Stenotrophomonas	abundant OTU
OTU_46	60	48	99	1039	1055	151	452	547	680	576	1087	374	462	840	189	k__Bacteria;p__Proteobacteria;c__Alphaproteobacteria;o__Rhizobiales;f__Rhizobiaceae	abundant OTU
OTU_47	217	430	342	339	1154	79	108	162	92	153	112	355	364	105	379	k__Bacteria;p__Proteobacteria;c__Gammaproteobacteria;o__Pseudomonadales;f__Pseudomonadaceae;g__Pseudomonas	abundant OTU
OTU_48	99	44	119	102	118	170	76	326	258	317	295	356	72	70	75	k__Bacteria;p__Nitrospirae;c__Nitrospira;o__Nitrospirales;f__Nitrospiraceae	abundant OTU
OTU_49	109	397	150	18	32	71	9	122	144	116	65	122	82	116	442	k__Bacteria;p__Actinobacteria;c__Thermoleophilia;o__Gaiellales;f__;g__;s__	abundant OTU
OTU_50	0	4	5	1	2	0	1	1	4	2	0	3	5811	0	3	k__Bacteria;p__Oxyphotobacteria;c__unidentified_Oxyphotobacteria;o__unidentified_Oxyphotobacteria;f__unidentified_Oxyphotobacteria;g__unidentified_Oxyphotobacteria	abundant OTU
OTU_51	31	50	92	798	1256	303	295	233	269	386	392	121	181	329	225	k__Bacteria;p__Proteobacteria;c__Alphaproteobacteria;o__Rhizobiales;f__Rhizobiaceae;g__Ochrobactrum;s__Ochrobactrum_intermedium	abundant OTU
OTU_52	137	263	214	57	47	79	38	147	132	84	143	69	68	91	165	k__Bacteria;p__Proteobacteria;c__Alphaproteobacteria;o__Micropepsales;f__Micropepsaceae;g__;s__	abundant OTU
OTU_53	5	75	21	84	187	29	32	29	33	337	289	79	25	58	70	k__Bacteria;p__Proteobacteria;c__Alphaproteobacteria;o__Caulobacterales;f__Caulobacteraceae	abundant OTU
OTU_54	63	311	151	24	48	76	24	135	144	280	22	30	50	77	101	k__Bacteria;p__Firmicutes;c__Bacilli;o__Bacillales;f__Thermoactinomycetaceae;g__Shimazuella;s__	abundant OTU
OTU_55	81	85	174	98	84	55	67	172	133	165	225	157	96	179	122	k__Bacteria;p__Proteobacteria;c__Alphaproteobacteria;o__Sphingomonadales;f__Sphingomonadaceae	abundant OTU
OTU_56	24	30	42	4	13	65	20	110	107	74	143	152	26	102	202	k__Bacteria;p__Bacteroidetes;c__Bacteroidia;o__Flavobacteriales;f__Flavobacteriaceae;g__Flavobacterium	abundant OTU
OTU_57	3	0	3	370	296	19	454	7	8	4	13	10	6	3	29	k__Bacteria;p__Bacteroidetes;c__Bacteroidia;o__Sphingobacteriales;f__Sphingobacteriaceae;g__Pedobacter	abundant OTU
OTU_58	66	35	125	37	30	50	19	82	83	81	67	58	62	125	131	k__Bacteria;p__Proteobacteria;c__Alphaproteobacteria;o__unidentified_Alphaproteobacteria;f__unidentified_Alphaproteobacteria;g__unidentified_Alphaproteobacteria;s__Acetobacteraceae_bacterium_WX59	abundant OTU
OTU_59	58	171	68	63	39	225	28	396	365	734	162	161	46	184	176	k__Bacteria;p__Firmicutes;c__Bacilli;o__Bacillales;f__Bacillaceae;g__Bacillus;s__Bacillus_aryabhattai	abundant OTU
OTU_60	271	88	261	207	180	247	109	475	333	808	645	1009	281	195	119	k__Bacteria;p__Deinococcus-Thermus;c__Deinococci;o__Thermales;f__Thermaceae;g__Meiothermus;s__Meiothermus_silvanus	abundant OTU
OTU_61	41	37	251	13	10	45	10	57	7	26	44	28	16	59	232	k__Bacteria;p__Bacteroidetes;c__Bacteroidia;o__Chitinophagales;f__Chitinophagaceae;g__Flavisolibacter;s__	abundant OTU
OTU_62	4	2	38	44	41	31	17	35	19	6	5	23	27	17	3	k__Bacteria;p__Bacteroidetes;c__Bacteroidia;o__Chitinophagales;f__Chitinophagaceae;g__;s__	abundant OTU
OTU_63	593	376	388	81	37	247	12	236	373	187	107	113	257	407	1256	k__Bacteria;p__Proteobacteria;c__Gammaproteobacteria;o__unidentified_Gammaproteobacteria;f__Burkholderiaceae;g__unidentified_Burkholderiaceae;s__Paraburkholderia_soli	abundant OTU
OTU_64	9	12	18	200	102	20	135	306	105	483	714	261	135	429	135	k__Bacteria;p__Proteobacteria;c__Alphaproteobacteria;o__Rhizobiales;f__unidentified_Rhizobiales;g__Kaistia;s__	abundant OTU
OTU_65	45	193	46	462	567	311	989	235	343	522	339	362	177	463	354	k__Bacteria;p__Actinobacteria;c__unidentified_Actinobacteria;o__Micrococcales;f__Microbacteriaceae;g__Microbacterium	abundant OTU
OTU_66	14	23	23	298	52	87	289	118	76	78	72	88	72	65	88	k__Bacteria;p__Bacteroidetes;c__Bacteroidia;o__Cytophagales;f__Microscillaceae;g__;s__	abundant OTU
OTU_67	6	6	8	47	56	149	76	107	131	138	117	200	59	34	47	k__Bacteria;p__Gemmatimonadetes;c__unidentified_Gemmatimonadetes;o__Gemmatimonadales;f__Gemmatimonadaceae;g__Gemmatirosa;s__	abundant OTU
OTU_68	460	387	391	12	7	9	11	494	35	2	4	30	22	145	1133	k__Bacteria;p__Chloroflexi;c__Ktedonobacteria;o__Ktedonobacterales;f__Ktedonobacteraceae;g__;s__	abundant OTU
OTU_69	84	25	25	13	16	126	5	184	179	64	99	87	24	11	85	k__Bacteria;p__Proteobacteria;c__Alphaproteobacteria;o__unidentified_Alphaproteobacteria;f__Acetobacteraceae	abundant OTU
OTU_70	118	8	217	5	24	17	17	17	18	19	22	91	10	89	8	k__Bacteria;p__Proteobacteria;c__Gammaproteobacteria;o__unidentified_Gammaproteobacteria;f__unidentified_Gammaproteobacteria;g__Aquicella	abundant OTU
OTU_71	74	132	158	104	71	66	42	95	76	109	119	94	49	66	111	k__Bacteria;p__Proteobacteria;c__Alphaproteobacteria;o__Rhizobiales;f__Xanthobacteraceae;g__Pseudolabrys;s__	abundant OTU
OTU_72	43	49	195	49	56	31	61	61	27	63	73	213	23	112	62	k__Bacteria;p__Proteobacteria;c__Alphaproteobacteria;o__Caulobacterales;f__Caulobacteraceae;g__Asticcacaulis;s__	abundant OTU
OTU_73	5	14	42	48	79	213	22	265	182	109	149	51	60	134	99	k__Bacteria;p__Bacteroidetes;c__Bacteroidia;o__Chitinophagales;f__Chitinophagaceae;g__Taibaiella;s__	abundant OTU
OTU_74	46	92	78	22	40	65	59	130	113	370	233	179	79	136	229	k__Bacteria;p__Actinobacteria;c__unidentified_Actinobacteria;o__Micrococcales;f__Promicromonosporaceae;g__Cellulosimicrobium;s__Cellulosimicrobium_cellulans	abundant OTU
OTU_75	4	53	34	20	18	112	17	105	137	166	45	33	17	33	7	k__Bacteria;p__Firmicutes;c__Bacilli;o__Bacillales;f__Paenibacillaceae;g__Ammoniphilus;s__	abundant OTU
OTU_76	9	17	136	125	254	31	51	24	53	9	14	15	97	88	9	k__Bacteria;p__Bacteroidetes;c__Bacteroidia;o__Sphingobacteriales;f__Sphingobacteriaceae;g__Mucilaginibacter;s__	abundant OTU
OTU_77	0	1	4	246	170	52	127	77	88	35	419	87	49	56	55	k__Bacteria;p__Proteobacteria;c__Alphaproteobacteria;o__Caulobacterales;f__Caulobacteraceae;g__Brevundimonas;s__Brevundimonas_olei	abundant OTU
OTU_78	27	49	75	20	18	33	34	59	71	195	36	146	16	29	21	k__Bacteria;p__Proteobacteria;c__Gammaproteobacteria;o__unidentified_Gammaproteobacteria;f__unidentified_Gammaproteobacteria;g__Acidibacter;s__	abundant OTU
OTU_79	0	23	2	1	2	4	2	2	3	8	3	7	828	2	5	k__Bacteria;p__Proteobacteria;c__Alphaproteobacteria;o__Rhizobiales	abundant OTU
OTU_80	130	45	303	38	39	28	23	51	52	86	49	92	68	194	124	k__Bacteria;p__Acidobacteria;c__Acidobacteriia;o__Acidobacteriales	abundant OTU
OTU_81	130	148	216	123	74	105	63	153	113	159	169	228	47	102	106	k__Bacteria;p__Gemmatimonadetes;c__unidentified_Gemmatimonadetes;o__Gemmatimonadales;f__Gemmatimonadaceae;g__unidentified_Gemmatimonadaceae;s__Gemmatimonadetes_bacterium_LP81	abundant OTU
OTU_82	447	199	332	17	6	34	6	7	9	9	14	7	106	162	274	k__Bacteria;p__Acidobacteria;c__Acidobacteriia;o__;f__;g__;s__	abundant OTU
OTU_83	7	24	147	31	43	19	46	23	54	32	19	74	36	57	36	k__Bacteria;p__Actinobacteria;c__unidentified_Actinobacteria;o__Corynebacteriales;f__Nocardiaceae;g__Gordonia;s__Gordonia_malaquae	abundant OTU
OTU_84	47	374	29	26	5	72	15	166	224	149	26	31	11	12	81	k__Bacteria;p__Actinobacteria;c__unidentified_Actinobacteria;o__Streptosporangiales;f__Thermomonosporaceae;g__Actinomadura	abundant OTU
OTU_85	0	7	20	16	18	22	62	73	74	54	133	377	55	137	93	k__Bacteria;p__Proteobacteria;c__Gammaproteobacteria;o__Xanthomonadales;f__Xanthomonadaceae;g__Luteimonas;s__	abundant OTU
OTU_86	8	64	16	15	10	52	37	106	169	56	27	12	15	40	29	k__Bacteria;p__Firmicutes;c__Bacilli;o__Bacillales;f__Bacillaceae;g__Bacillus;s__Bacillus_badius	abundant OTU
OTU_87	0	1	33	34	23	13	64	57	71	71	91	92	206	204	116	k__Bacteria;p__Actinobacteria;c__unidentified_Actinobacteria;o__Propionibacteriales;f__Nocardioidaceae;g__Nocardioides	abundant OTU
OTU_88	0	3	1	200	442	10	3	2	15	2	3	2	4	3	1	k__Bacteria;p__Proteobacteria;c__Gammaproteobacteria;o__Pseudomonadales;f__Pseudomonadaceae;g__Pseudomonas;s__Pseudomonas_flexibilis	abundant OTU
OTU_89	40	60	45	6	6	11	9	60	46	23	18	7	15	78	111	k__Bacteria;p__Proteobacteria;c__Alphaproteobacteria;o__unidentified_Alphaproteobacteria;f__Acetobacteraceae	abundant OTU
OTU_90	16	30	6	27	11	83	20	151	132	23	46	33	8	20	68	k__Bacteria;p__Acidobacteria;c__Acidobacteriia;o__Acidobacteriales;f__unidentified_Acidobacteriales;g__Candidatus_Koribacter;s__	abundant OTU
OTU_91	4	0	12	144	138	21	161	66	51	27	451	95	34	97	154	k__Bacteria;p__Bacteroidetes;c__Bacteroidia;o__Sphingobacteriales;f__Sphingobacteriaceae;g__Sphingobacterium;s__Sphingobacterium_mizutaii	abundant OTU
OTU_92	123	63	259	103	79	69	37	87	124	45	39	36	109	218	230	k__Bacteria;p__Proteobacteria;c__Alphaproteobacteria;o__unidentified_Alphaproteobacteria;f__Acetobacteraceae;g__Acidisphaera;s__	abundant OTU
OTU_93	34	18	57	22	27	43	28	85	74	94	98	76	21	37	40	k__Bacteria;p__Proteobacteria;c__Alphaproteobacteria;o__Rhodospirillales;f__;g__;s__	abundant OTU
OTU_94	11	22	117	17	3	100	29	20	83	35	37	60	23	105	55	k__Bacteria;p__unidentified_Bacteria;c__unidentified_Bacteria;o__unidentified_Bacteria;f__unidentified_Bacteria;g__Candidatus_Babela;s__	abundant OTU
OTU_95	6	45	26	30	22	45	51	148	223	73	18	11	12	86	22	k__Bacteria;p__Firmicutes;c__Bacilli;o__Bacillales;f__Bacillaceae;g__Oceanobacillus;s__Oceanobacillus_caeni	abundant OTU
OTU_96	5	8	344	30	153	1	30	10	14	6	2	5	49	37	3	k__Bacteria;p__Firmicutes;c__Bacilli;o__Bacillales	abundant OTU
OTU_97	156	99	143	69	173	281	102	186	355	143	115	153	95	82	169	k__Bacteria;p__Proteobacteria;c__Alphaproteobacteria;o__Micropepsales;f__Micropepsaceae;g__Micropepsis;s__	abundant OTU
OTU_98	63	47	62	5	2	54	7	54	49	32	35	16	9	42	75	k__Bacteria;p__Chloroflexi;c__;o__;f__;g__;s__	abundant OTU
OTU_99	122	86	56	29	21	95	17	327	249	220	238	247	28	31	257	k__Bacteria;p__Actinobacteria;c__Thermoleophilia;o__Gaiellales;f__;g__;s__	abundant OTU
OTU_100	129	240	135	26	18	64	27	135	97	152	181	214	47	116	211	k__Bacteria;p__Proteobacteria;c__Gammaproteobacteria;o__unidentified_Gammaproteobacteria;f__Nitrosomonadaceae;g__;s__	abundant OTU
OTU_101	3	0	8	26	28	46	60	35	92	26	62	51	74	117	136	k__Bacteria;p__Bacteroidetes;c__Bacteroidia;o__Sphingobacteriales;f__Sphingobacteriaceae	abundant OTU
OTU_102	0	2	1	24	120	8	480	21	29	52	54	16	35	57	41	k__Bacteria;p__Gemmatimonadetes;c__unidentified_Gemmatimonadetes;o__Gemmatimonadales;f__Gemmatimonadaceae	abundant OTU
OTU_103	40	492	324	18	23	61	7	123	142	357	21	13	24	35	141	k__Bacteria;p__Actinobacteria;c__unidentified_Actinobacteria;o__Streptomycetales;f__Streptomycetaceae;g__Streptomyces;s__Streptomyces_albus	abundant OTU
OTU_104	7	23	68	59	32	50	61	120	46	38	40	29	17	14	23	k__Bacteria;p__Bacteroidetes;c__Bacteroidia;o__Chitinophagales;f__Chitinophagaceae;g__Flavitalea;s__	abundant OTU
OTU_105	35	99	43	92	117	22	96	34	45	46	45	35	98	104	42	k__Bacteria;p__Actinobacteria;c__unidentified_Actinobacteria;o__Corynebacteriales;f__Mycobacteriaceae;g__Mycobacterium	abundant OTU
OTU_106	6	8	43	13	12	32	21	101	47	141	62	140	11	31	19	k__Bacteria;p__Bacteroidetes;c__Bacteroidia;o__Chitinophagales;f__Chitinophagaceae;g__;s__	abundant OTU
OTU_107	103	47	82	7	13	12	5	131	50	115	13	41	8	28	211	k__Bacteria;p__Chloroflexi;c__Ktedonobacteria;o__Ktedonobacterales;f__;g__;s__	abundant OTU
OTU_108	29	3	136	40	33	21	80	68	120	18	29	31	250	134	24	k__Bacteria;p__Bacteroidetes;c__Bacteroidia;o__Chitinophagales;f__Chitinophagaceae;g__;s__	abundant OTU
OTU_109	4	40	33	7	19	10	13	36	36	137	59	44	7	26	21	k__Bacteria;p__Proteobacteria;c__Gammaproteobacteria	abundant OTU
OTU_110	148	157	206	33	20	35	19	133	103	146	108	148	39	104	190	k__Bacteria;p__Actinobacteria;c__Thermoleophilia;o__Gaiellales;f__;g__;s__	abundant OTU
OTU_111	8	63	48	30	27	19	32	43	19	42	24	27	46	85	44	k__Bacteria;p__Proteobacteria;c__Alphaproteobacteria;o__unidentified_Alphaproteobacteria;f__unidentified_Alphaproteobacteria;g__Dongia;s__Dongia_soli	abundant OTU
OTU_112	61	8	5	52	31	97	54	379	193	120	488	85	151	29	131	k__Bacteria;p__Proteobacteria;c__Gammaproteobacteria;o__unidentified_Gammaproteobacteria;f__Burkholderiaceae;g__Castellaniella	abundant OTU
OTU_113	14	41	22	110	255	40	105	65	44	41	60	39	94	69	105	k__Bacteria;p__Proteobacteria;c__Alphaproteobacteria;o__Rhizobiales;f__Beijerinckiaceae;g__Bosea;s__	abundant OTU
OTU_114	13	265	29	5	0	13	4	36	34	32	10	16	2	5	63	k__Bacteria;p__Firmicutes;c__Bacilli;o__Bacillales;f__Bacillaceae;g__Bacillus;s__Bacillus_anthracis	abundant OTU
OTU_115	67	46	63	7	2	13	0	19	5	28	24	38	9	15	57	k__Bacteria;p__Gemmatimonadetes;c__unidentified_Gemmatimonadetes;o__Gemmatimonadales;f__Gemmatimonadaceae;g__Gemmatimonas;s__	abundant OTU
OTU_116	291	40	317	196	126	143	39	100	236	165	268	207	104	123	102	k__Bacteria;p__Gemmatimonadetes;c__unidentified_Gemmatimonadetes;o__Gemmatimonadales;f__Gemmatimonadaceae;g__unidentified_Gemmatimonadaceae;s__Gemmatimonas_sp_WX54	abundant OTU
OTU_117	27	132	77	184	139	115	284	252	173	157	441	161	100	167	153	k__Bacteria;p__Proteobacteria;c__Alphaproteobacteria;o__Rhizobiales;f__unidentified_Rhizobiales;g__Paradevosia;s__Devosia_nanyangense	abundant OTU
OTU_118	0	0	0	65	327	10	32	6	14	30	15	7	9	22	40	k__Bacteria;p__Bacteroidetes;c__Bacteroidia;o__Flavobacteriales;f__Flavobacteriaceae;g__Flavobacterium;s__	abundant OTU
OTU_119	0	0	0	86	42	56	80	0	30	14	134	297	2	8	38	k__Bacteria;p__Proteobacteria;c__Gammaproteobacteria;o__Xanthomonadales;f__Xanthomonadaceae;g__Lysobacter	abundant OTU
OTU_120	76	110	102	103	65	129	57	114	151	119	98	144	97	99	180	k__Bacteria;p__Proteobacteria;c__Alphaproteobacteria;o__Micropepsales;f__Micropepsaceae;g__;s__	abundant OTU
OTU_121	110	77	48	53	34	128	17	128	187	213	86	42	57	54	111	k__Bacteria;p__Proteobacteria;c__Gammaproteobacteria;o__unidentified_Gammaproteobacteria;f__Burkholderiaceae;g__Bordetella	abundant OTU
OTU_122	5	14	37	29	37	34	38	119	243	32	100	19	11	27	12	k__Bacteria;p__Proteobacteria;c__Alphaproteobacteria	abundant OTU
OTU_123	95	67	135	15	8	19	7	40	30	15	5	39	12	26	104	k__Bacteria;p__Acidobacteria;c__Acidobacteriia;o__Acidobacteriales;f__;g__;s__	abundant OTU
OTU_124	45	28	152	143	124	174	143	247	152	384	319	684	65	55	49	k__Bacteria;p__Proteobacteria;c__Alphaproteobacteria;o__Sphingomonadales;f__Sphingomonadaceae	abundant OTU
OTU_125	1	0	4	112	73	24	47	15	27	9	23	10	5	17	12	k__Bacteria;p__Bacteroidetes;c__Bacteroidia;o__Sphingobacteriales;f__Sphingobacteriaceae;g__Parapedobacter;s__	abundant OTU
OTU_126	0	0	0	0	0	0	1	1	0	0	0	1	775	0	0	k__Bacteria;p__Actinobacteria;c__unidentified_Actinobacteria;o__Frankiales;f__Sporichthyaceae;g__;s__	abundant OTU
OTU_127	11	14	26	64	39	29	42	44	61	12	74	37	20	29	21	k__Bacteria;p__Proteobacteria;c__Alphaproteobacteria;o__Rhizobiales;f__unidentified_Rhizobiales;g__unidentified_Rhizobiales;s__alpha_proteobacterium_1153-i2a	abundant OTU
OTU_128	24	41	56	52	144	37	25	37	40	8	6	9	40	11	7	k__Bacteria;p__Actinobacteria;c__unidentified_Actinobacteria;o__Corynebacteriales;f__Mycobacteriaceae;g__Mycobacterium	abundant OTU
OTU_129	0	0	4	75	25	2	133	54	1	13	34	23	35	98	20	k__Bacteria;p__Bacteroidetes;c__Bacteroidia;o__Chitinophagales;f__Chitinophagaceae;g__Chitinophaga	abundant OTU
OTU_130	4	2	1	23	28	68	41	8	65	11	25	10	7	37	44	k__Bacteria;p__Bacteroidetes;c__Bacteroidia;o__Sphingobacteriales;f__Sphingobacteriaceae	abundant OTU
OTU_131	12	15	2	34	100	48	20	45	156	20	27	26	7	49	7	k__Bacteria;p__Proteobacteria;c__Gammaproteobacteria;o__Xanthomonadales;f__Rhodanobacteraceae;g__Luteibacter;s__	abundant OTU
OTU_132	2	35	363	167	115	24	106	30	78	61	16	6	108	260	11	k__Bacteria;p__Firmicutes;c__Bacilli;o__Bacillales;f__Paenibacillaceae;g__Brevibacillus	abundant OTU
OTU_133	6	0	2	36	34	21	68	47	80	43	191	76	52	78	56	k__Bacteria;p__Bacteroidetes;c__Bacteroidia;o__Sphingobacteriales;f__Sphingobacteriaceae;g__Parapedobacter	abundant OTU
OTU_134	45	12	82	49	34	46	42	42	77	69	92	122	57	129	94	k__Bacteria;p__Acidobacteria;c__Acidobacteriia;o__Solibacterales;f__unidentified_Solibacterales;g__Bryobacter;s__	abundant OTU
OTU_135	5	10	76	47	75	9	74	13	10	32	9	18	52	48	12	k__Bacteria;p__Actinobacteria;c__unidentified_Actinobacteria;o__Corynebacteriales;f__Nocardiaceae;g__Rhodococcus;s__Rhodococcus_erythropolis	abundant OTU
OTU_136	0	1	0	32	72	147	16	5	0	0	6	0	0	84	2	k__Bacteria;p__Bacteroidetes;c__Bacteroidia;o__Chitinophagales;f__Chitinophagaceae;g__Pseudoflavitalea	abundant OTU
OTU_137	0	8	0	3	7	7	10	42	41	112	81	76	3	2	8	k__Bacteria;p__Chloroflexi;c__;o__;f__;g__;s__	abundant OTU
OTU_138	2	0	0	72	36	113	30	100	33	164	86	10	8	28	74	k__Bacteria;p__Bacteroidetes;c__Bacteroidia;o__Chitinophagales;f__Chitinophagaceae	abundant OTU
OTU_139	0	1	4	11	11	2	721	2	4	2	2	2	2	3	8	k__Bacteria;p__Proteobacteria;c__Gammaproteobacteria	abundant OTU
OTU_140	2	21	8	16	6	7	101	40	223	38	4	0	3	3	1	k__Bacteria;p__Actinobacteria;c__unidentified_Actinobacteria;o__Pseudonocardiales;f__Pseudonocardiaceae;g__Saccharomonospora;s__Saccharomonospora_azurea	abundant OTU
OTU_141	1	1	0	1	250	7	3	2	1	19	44	7	1	25	27	k__Bacteria;p__Proteobacteria;c__Gammaproteobacteria;o__Xanthomonadales;f__Xanthomonadaceae;g__Stenotrophomonas;s__Stenotrophomonas_rhizophila	abundant OTU
OTU_142	1	38	0	1	2	434	3	6	2	4	1	3	110	2	9	k__Bacteria;p__Bacteroidetes;c__Bacteroidia;o__Chitinophagales;f__Chitinophagaceae;g__Terrimonas;s__	abundant OTU
OTU_143	3	2	15	68	14	62	40	15	82	29	89	36	17	63	39	k__Bacteria;p__Bacteroidetes;c__Bacteroidia;o__Sphingobacteriales;f__Sphingobacteriaceae	abundant OTU
OTU_144	2	2	2	49	161	13	59	49	83	132	139	51	29	65	61	k__Bacteria;p__Proteobacteria;c__Alphaproteobacteria;o__Rhizobiales;f__unidentified_Rhizobiales;g__Devosia;s__Devosia_riboflavina	abundant OTU
OTU_145	52	73	223	169	132	15	65	12	29	21	36	22	144	61	32	k__Bacteria;p__Proteobacteria;c__Gammaproteobacteria;o__unidentified_Gammaproteobacteria;f__Burkholderiaceae;g__Noviherbaspirillum;s__	abundant OTU
OTU_146	70	38	27	20	9	51	50	72	54	154	33	36	84	8	37	k__Bacteria;p__Bacteroidetes;c__Bacteroidia;o__Sphingobacteriales;f__;g__;s__	abundant OTU
OTU_147	118	367	142	81	65	103	46	137	122	100	115	143	93	126	206	k__Bacteria;p__Actinobacteria;c__unidentified_Actinobacteria;o__Propionibacteriales;f__Nocardioidaceae;g__Marmoricola	abundant OTU
OTU_148	0	32	0	85	228	23	3	9	17	2	5	14	0	0	0	k__Bacteria;p__Actinobacteria;c__unidentified_Actinobacteria;o__Micrococcales;f__Microbacteriaceae;g__Agromyces	abundant OTU
OTU_149	38	226	52	24	26	61	14	169	144	172	21	21	24	34	53	k__Bacteria;p__Firmicutes;c__Bacilli;o__Bacillales;f__Paenibacillaceae;g__Paenibacillus;s__Paenibacillus_cineris	abundant OTU
OTU_150	23	15	18	31	8	66	16	47	25	32	49	21	16	21	14	k__Bacteria;p__unidentified_Bacteria;c__unidentified_Bacteria;o__unidentified_Bacteria;f__unidentified_Bacteria;g__unidentified_Bacteria	abundant OTU
OTU_151	10	339	50	42	32	83	52	161	124	128	155	241	16	8	50	k__Bacteria;p__Proteobacteria;c__Alphaproteobacteria;o__unidentified_Alphaproteobacteria;f__unidentified_Alphaproteobacteria;g__Dongia;s__	abundant OTU
OTU_152	19	19	44	24	10	29	18	72	57	66	87	89	17	30	64	k__Bacteria;p__Actinobacteria;c__Acidimicrobiia;o__unidentified_Acidimicrobiia;f__unidentified_Acidimicrobiia;g__unidentified_Acidimicrobiia;s__Aciditerrimonas_ferrireducens	abundant OTU
OTU_153	0	0	0	6	2	0	8	16	35	0	268	45	2	0	1	k__Bacteria;p__Proteobacteria;c__Gammaproteobacteria;o__Xanthomonadales;f__Xanthomonadaceae;g__Luteimonas;s__Luteimonas_marina	abundant OTU
OTU_154	13	9	23	5	7	4	1	100	14	57	44	67	9	18	49	k__Bacteria;p__Proteobacteria;c__Gammaproteobacteria;o__unidentified_Gammaproteobacteria;f__unidentified_Gammaproteobacteria;g__Candidatus_Ovatusbacter;s__	abundant OTU
OTU_155	0	0	0	15	21	45	36	45	61	38	91	45	24	36	7	k__Bacteria;p__Proteobacteria;c__Alphaproteobacteria;o__Sphingomonadales;f__Sphingomonadaceae	abundant OTU
OTU_156	94	128	24	3	7	39	2	53	49	26	24	32	27	23	210	k__Bacteria;p__Gemmatimonadetes;c__unidentified_Gemmatimonadetes;o__Gemmatimonadales;f__Gemmatimonadaceae;g__Gemmatimonas;s__	abundant OTU
OTU_157	32	105	37	1	1	9	1	66	21	4	1	5	0	25	161	k__Bacteria;p__Chloroflexi;c__Ktedonobacteria;o__Ktedonobacterales;f__;g__;s__	abundant OTU
OTU_158	7	0	0	10	0	594	5	6	1	4	2	0	3	28	1	k__Bacteria;p__Bacteroidetes;c__Bacteroidia;o__Chitinophagales;f__Chitinophagaceae;g__Taibaiella;s__	abundant OTU
OTU_159	9	11	11	12	91	30	12	10	3	8	21	36	18	6	7	k__Bacteria	abundant OTU
OTU_160	39	45	16	0	2	8	2	33	40	42	5	173	0	4	87	k__Bacteria;p__Actinobacteria;c__unidentified_Actinobacteria;o__Streptosporangiales;f__Thermomonosporaceae
OTU_161	1	17	19	21	14	48	17	12	12	5	15	6	2	3	4	k__Bacteria;p__unidentified_Bacteria;c__unidentified_Bacteria;o__unidentified_Bacteria;f__unidentified_Bacteria;g__unidentified_Bacteria
OTU_162	62	132	57	12	7	73	16	64	37	121	64	121	17	32	75	k__Bacteria;p__Proteobacteria;c__Deltaproteobacteria;o__Myxococcales;f__Haliangiaceae;g__Haliangium;s__
OTU_163	139	103	162	4	5	4	7	25	25	3	5	9	21	90	158	k__Bacteria;p__Proteobacteria;c__Gammaproteobacteria;o__unidentified_Gammaproteobacteria;f__unidentified_Gammaproteobacteria;g__Acidibacter;s__
OTU_164	0	0	0	0	0	0	0	0	0	0	1	0	328	0	0	k__Bacteria;p__Bacteroidetes;c__Ignavibacteria;o__;f__;g__;s__
OTU_165	17	0	5	16	21	7	12	24	7	26	65	10	23	7	11	k__Bacteria;p__Proteobacteria;c__Alphaproteobacteria;o__Rhizobiales;f__Beijerinckiaceae;g__Methylovirgula;s__
OTU_166	10	70	25	4	4	24	0	154	73	47	46	67	3	19	54	k__Bacteria;p__Bacteroidetes;c__Bacteroidia;o__Chitinophagales;f__Chitinophagaceae;g__;s__
OTU_167	14	2	12	1	1	15	0	10	14	9	38	74	23	36	139	k__Bacteria;p__Bacteroidetes;c__Ignavibacteria
OTU_168	25	1	0	24	58	29	6	7	75	177	714	10	6	7	1	k__Bacteria;p__Proteobacteria;c__Gammaproteobacteria;o__Xanthomonadales;f__Rhodanobacteraceae;g__Chujaibacter;s__
OTU_169	85	94	160	39	50	91	41	188	206	199	166	286	34	85	256	k__Bacteria;p__Chloroflexi
OTU_170	7	32	21	18	26	71	17	137	165	117	30	24	13	24	24	k__Bacteria;p__Firmicutes;c__Bacilli;o__Bacillales;f__Planococcaceae;g__Rummeliibacillus
OTU_171	0	0	0	0	0	0	1	0	0	0	0	0	329	0	0	k__Bacteria;p__Proteobacteria;c__Alphaproteobacteria;o__Rhizobiales;f__unidentified_Rhizobiales;g__Alsobacter;s__
OTU_172	0	0	1	122	56	8	69	2	9	4	1	3	1	15	1	k__Bacteria;p__Proteobacteria;c__Gammaproteobacteria;o__unidentified_Gammaproteobacteria;f__unidentified_Gammaproteobacteria;g__Aquicella;s__
OTU_173	54	53	101	11	12	36	8	6	41	16	4	7	24	23	9	k__Bacteria;p__Proteobacteria;c__Gammaproteobacteria;o__Xanthomonadales;f__Rhodanobacteraceae;g__Mizugakiibacter;s__
OTU_174	7	3	12	30	12	29	17	34	74	45	26	56	19	18	12	k__Bacteria;p__Acidobacteria;c__Acidobacteriia;o__Solibacterales;f__unidentified_Solibacterales;g__Bryobacter;s__
OTU_175	18	15	50	42	40	37	73	53	175	158	83	143	7	32	61	k__Bacteria;p__Proteobacteria;c__Gammaproteobacteria;o__unidentified_Gammaproteobacteria;f__unidentified_Gammaproteobacteria;g__unidentified_Gammaproteobacteria
OTU_176	0	2	0	0	253	1	6	3	2	0	1	0	5	4	4	k__Bacteria;p__Bacteroidetes;c__Bacteroidia;o__Flavobacteriales;f__Flavobacteriaceae;g__Flavobacterium;s__Flavobacterium_hauense
OTU_177	1	6	5	25	6	58	82	64	101	27	25	9	22	8	5	k__Bacteria;p__Proteobacteria;c__Alphaproteobacteria;o__unidentified_Alphaproteobacteria;f__unidentified_Alphaproteobacteria
OTU_178	0	0	0	2	5	32	0	50	38	101	85	71	18	2	6	k__Bacteria;p__Proteobacteria;c__Gammaproteobacteria;o__unidentified_Gammaproteobacteria;f__Burkholderiaceae
OTU_179	20	85	49	35	41	49	38	109	98	161	58	77	19	24	42	k__Bacteria;p__Proteobacteria;c__Alphaproteobacteria;o__Rhizobiales
OTU_180	0	0	0	22	9	16	6	3	7	8	107	26	15	22	20	k__Bacteria;p__Bacteroidetes;c__Bacteroidia;o__Cytophagales;f__Spirosomaceae;g__;s__
OTU_181	0	0	0	1	0	0	0	1	2	0	0	0	541	0	0	k__Bacteria;p__Actinobacteria;c__Acidimicrobiia;o__;f__;g__;s__
OTU_182	158	304	230	17	18	133	13	164	93	114	79	112	99	163	342	k__Bacteria;p__Actinobacteria;c__unidentified_Actinobacteria;o__Frankiales
OTU_183	62	161	41	66	49	33	44	130	83	49	39	27	26	35	43	k__Bacteria;p__Proteobacteria;c__Alphaproteobacteria;o__Rhizobiales;f__Hyphomicrobiaceae;g__Hyphomicrobium
OTU_184	0	0	0	0	0	0	0	1	0	10	110	99	0	0	0	k__Bacteria;p__Bacteroidetes;c__Bacteroidia;o__Flavobacteriales;f__Flavobacteriaceae;g__Galbibacter
OTU_185	34	59	75	18	20	23	7	30	52	2	1	4	10	32	78	k__Bacteria;p__Proteobacteria;c__Alphaproteobacteria;o__unidentified_Alphaproteobacteria
OTU_186	3	226	14	71	39	32	78	71	26	45	110	29	16	7	12	k__Bacteria;p__Proteobacteria;c__Gammaproteobacteria;o__unidentified_Gammaproteobacteria;f__unidentified_Gammaproteobacteria;g__Steroidobacter;s__
OTU_187	0	3	3	55	61	36	322	6	34	45	17	4	94	10	43	k__Bacteria;p__Bacteroidetes;c__Bacteroidia;o__Flavobacteriales;f__Flavobacteriaceae;g__Flavobacterium
OTU_188	14	163	120	118	109	66	185	58	51	52	110	82	201	166	99	k__Bacteria;p__Proteobacteria;c__Alphaproteobacteria;o__Sphingomonadales;f__Sphingomonadaceae;g__Sphingomonas
OTU_189	4	2	40	14	12	32	3	137	64	46	53	148	3	39	21	k__Bacteria;p__Armatimonadetes;c__Chthonomonadetes;o__Chthonomonadales;f__Chthonomonadaceae;g__Chthonomonas;s__
OTU_190	57	85	94	17	25	70	11	80	89	44	76	59	53	31	44	k__Bacteria
OTU_191	19	1	12	5	12	6	46	102	18	19	4	19	6	10	14	k__Bacteria;p__Acidobacteria;c__Acidobacteriia;o__Acidobacteriales;f__unidentified_Acidobacteriales;g__Candidatus_Koribacter;s__
OTU_192	29	23	97	11	24	81	6	20	22	32	33	42	19	41	44	k__Bacteria
OTU_193	0	0	7	115	30	20	56	59	33	54	118	88	15	29	14	k__Bacteria;p__Bacteroidetes;c__Bacteroidia;o__Sphingobacteriales;f__Sphingobacteriaceae;g__Pedobacter
OTU_194	0	0	0	0	0	0	0	0	0	0	0	0	540	1	0	k__Bacteria;p__Bacteroidetes;c__Bacteroidia;o__Flavobacteriales;f__Crocinitomicaceae;g__Fluviicola;s__
OTU_195	132	64	641	1018	1679	495	498	900	601	281	325	368	744	715	187	k__Bacteria;p__Bacteroidetes;c__Bacteroidia;o__Chitinophagales;f__Chitinophagaceae;g__unidentified_Chitinophagaceae
OTU_196	10	12	22	42	29	37	17	21	44	46	78	87	16	39	35	k__Bacteria;p__Proteobacteria;c__Gammaproteobacteria;o__unidentified_Gammaproteobacteria;f__unidentified_Gammaproteobacteria;g__unidentified_Gammaproteobacteria
OTU_197	19	84	13	15	3	105	31	25	10	11	17	22	4	66	170	k__Bacteria;p__Proteobacteria;c__Gammaproteobacteria;o__Xanthomonadales;f__Rhodanobacteraceae;g__Rhodanobacter;s__
OTU_198	15	1	51	0	4	57	25	5	6	16	30	38	4	22	8	k__Bacteria;p__Proteobacteria;c__Gammaproteobacteria
OTU_199	9	8	14	1	5	18	10	26	8	87	56	85	11	3	32	k__Bacteria;p__Gemmatimonadetes;c__unidentified_Gemmatimonadetes;o__Gemmatimonadales;f__Gemmatimonadaceae;g__Gemmatimonas;s__
OTU_200	6	2	6	8	16	6	5	33	3	37	7	81	16	142	5	k__Bacteria
OTU_201	18	18	33	17	13	28	9	110	34	12	9	12	3	6	10	k__Bacteria;p__Bacteroidetes;c__Bacteroidia;o__Chitinophagales;f__Chitinophagaceae;g__;s__
OTU_202	51	81	69	25	10	57	20	135	82	87	98	67	24	40	68	k__Bacteria;p__Proteobacteria;c__Gammaproteobacteria;o__unidentified_Gammaproteobacteria;f__Nitrosomonadaceae;g__;s__
OTU_203	6	4	7	1	9	9	9	7	54	4	3	22	7	65	80	k__Bacteria;p__Proteobacteria;c__Gammaproteobacteria
OTU_204	140	16	72	8	14	34	48	35	15	69	18	119	61	70	131	k__Bacteria;p__Proteobacteria;c__Gammaproteobacteria;o__unidentified_Gammaproteobacteria;f__unidentified_Gammaproteobacteria;g__Aquicella;s__
OTU_205	0	0	0	0	0	0	0	1	0	0	1	1	416	2	0	k__Bacteria;p__Proteobacteria;c__Gammaproteobacteria;o__unidentified_Gammaproteobacteria;f__Burkholderiaceae
OTU_206	30	6	1	1	2	20	1	37	17	28	48	42	2	2	29	k__Bacteria;p__Gemmatimonadetes;c__unidentified_Gemmatimonadetes;o__Gemmatimonadales;f__Gemmatimonadaceae
OTU_207	35	10	155	18	15	7	9	31	13	25	11	18	16	93	60	k__Bacteria;p__Verrucomicrobia;c__Verrucomicrobiae;o__;f__;g__;s__
OTU_208	24	55	19	2	8	47	1	106	74	79	25	32	4	10	21	k__Bacteria;p__Actinobacteria;c__unidentified_Actinobacteria;o__Streptosporangiales;f__Streptosporangiaceae;g__Microbispora;s__
OTU_209	59	1	6	9	11	34	1	7	68	2	17	31	1	21	46	k__Bacteria;p__Proteobacteria;c__Gammaproteobacteria;o__unidentified_Gammaproteobacteria;f__unidentified_Gammaproteobacteria;g__Aquicella;s__
OTU_210	4	4	0	3	34	49	159	9	13	7	22	11	0	3	9	k__Bacteria;p__Bacteroidetes;c__Bacteroidia;o__Sphingobacteriales;f__Sphingobacteriaceae;g__Mucilaginibacter;s__
OTU_211	21	28	18	5	11	53	11	73	85	125	135	164	4	12	87	k__Bacteria;p__Gemmatimonadetes;c__unidentified_Gemmatimonadetes;o__Gemmatimonadales;f__Gemmatimonadaceae
OTU_212	5	8	95	12	4	6	4	6	5	20	16	35	24	54	51	k__Bacteria;p__Proteobacteria;c__Alphaproteobacteria;o__Rhizobiales;f__Xanthobacteraceae;g__Rhodopseudomonas
OTU_213	3	23	1	27	27	35	18	6	10	3	11	2	9	10	0	k__Bacteria;p__Proteobacteria;c__Deltaproteobacteria;o__Bdellovibrionales;f__Bdellovibrionaceae;g__Bdellovibrio;s__Bdellovibrio_sp_ETB
OTU_214	492	154	313	113	108	69	28	210	182	135	123	152	64	138	219	k__Bacteria;p__Acidobacteria;c__Acidobacteriia;o__Acidobacteriales;f__;g__;s__
OTU_215	80	41	58	18	18	28	9	115	23	32	9	41	16	25	33	k__Bacteria;p__Acidobacteria;c__Acidobacteriia;o__Acidobacteriales;f__;g__;s__
OTU_216	9	8	103	27	17	5	7	38	18	7	12	3	17	33	19	k__Bacteria;p__Verrucomicrobia;c__Verrucomicrobiae;o__;f__;g__;s__
OTU_217	4	26	19	167	161	45	124	64	49	140	224	79	54	164	59	k__Bacteria;p__Proteobacteria;c__Alphaproteobacteria;o__Rhizobiales;f__Rhizobiaceae;g__Aminobacter;s__
OTU_218	5	121	4	2	3	7	4	35	56	28	26	117	4	6	14	k__Bacteria;p__Nitrospirae;c__Nitrospira;o__Nitrospirales;f__Nitrospiraceae;g__;s__
OTU_219	3	0	0	5	22	281	2	17	9	0	4	2	1	0	0	k__Bacteria;p__Bacteroidetes;c__Bacteroidia;o__Sphingobacteriales
OTU_220	2	0	2	45	37	51	6	11	17	0	34	5	13	8	18	k__Bacteria;p__Bacteroidetes;c__Bacteroidia;o__Flavobacteriales;f__Flavobacteriaceae;g__Myroides;s__Myroides_indicus
OTU_221	3	5	3	0	0	11	11	15	35	60	48	185	0	13	16	k__Bacteria;p__Gemmatimonadetes;c__unidentified_Gemmatimonadetes;o__Gemmatimonadales;f__Gemmatimonadaceae;g__;s__
OTU_222	2	0	0	11	61	45	1	37	327	0	1	0	0	1	1	k__Bacteria;p__unidentified_Bacteria;c__unidentified_Bacteria;o__unidentified_Bacteria;f__unidentified_Bacteria;g__unidentified_Bacteria
OTU_223	0	0	0	2	2	17	5	16	3	36	17	73	41	163	38	k__Bacteria;p__Bacteroidetes;c__Bacteroidia;o__Flavobacteriales;f__Flavobacteriaceae;g__Vitellibacter;s__
OTU_224	4	129	18	10	10	15	20	110	40	19	2	8	19	37	7	k__Bacteria;p__Firmicutes;c__Bacilli;o__Bacillales;f__Planococcaceae;g__Lysinibacillus
OTU_225	6	2	9	14	50	40	12	138	69	34	4	11	13	24	63	k__Bacteria;p__Acidobacteria;c__Holophagae;o__;f__;g__;s__
OTU_226	52	23	56	52	6	22	29	39	46	37	48	50	19	125	44	k__Bacteria;p__Proteobacteria;c__Alphaproteobacteria;o__Holosporales;f__Holosporaceae;g__;s__
OTU_227	23	41	23	16	12	30	19	41	32	63	74	100	1	6	27	k__Bacteria;p__Chloroflexi;c__;o__;f__;g__;s__
OTU_228	21	1	25	12	10	13	2	77	4	1	0	4	0	2	40	k__Bacteria;p__Chloroflexi;c__Ktedonobacteria;o__Ktedonobacterales;f__;g__;s__
OTU_229	7	54	15	3	4	12	1	66	56	47	4	11	3	15	49	k__Bacteria;p__Chloroflexi;c__;o__;f__;g__;s__
OTU_230	0	333	0	0	0	0	0	1	0	2	1	2	0	0	1	k__Bacteria;p__Bacteroidetes;c__Bacteroidia;o__Chitinophagales;f__Chitinophagaceae;g__;s__
OTU_231	71	157	76	21	7	57	29	125	142	63	32	102	17	47	178	k__Bacteria;p__Proteobacteria;c__Gammaproteobacteria;o__unidentified_Gammaproteobacteria;f__Nitrosomonadaceae;g__;s__
OTU_232	15	2	0	123	118	40	5	428	72	3	10	7	22	11	3	k__Bacteria;p__Proteobacteria;c__Gammaproteobacteria;o__unidentified_Gammaproteobacteria;f__Burkholderiaceae;g__Comamonas
OTU_233	5	4	4	7	1	3	13	29	13	25	46	61	22	100	60	k__Bacteria;p__Proteobacteria;c__Gammaproteobacteria;o__unidentified_Gammaproteobacteria;f__unidentified_Gammaproteobacteria;g__Candidatus_Berkiella;s__Ectothiorhodospira_sp_enrichment_culture
OTU_234	48	51	59	12	8	20	7	52	35	26	21	20	17	42	56	k__Bacteria;p__Proteobacteria;c__Alphaproteobacteria
OTU_235	14	137	9	1	4	10	6	133	76	186	7	18	3	4	29	k__Bacteria;p__Actinobacteria;c__unidentified_Actinobacteria;o__Streptosporangiales;f__Thermomonosporaceae;g__Actinomadura;s__Actinomadura_miaoliensis
OTU_236	21	6	3	14	12	52	16	89	71	68	71	131	3	5	12	k__Bacteria;p__Gemmatimonadetes;c__unidentified_Gemmatimonadetes;o__Gemmatimonadales;f__Gemmatimonadaceae;g__;s__
OTU_237	115	121	156	10	8	19	3	15	16	15	33	16	49	70	48	k__Bacteria;p__Acidobacteria;c__Acidobacteriia;o__Acidobacteriales;f__unidentified_Acidobacteriales;g__Acidipila;s__
OTU_238	43	41	56	3	1	8	1	22	3	1	0	3	8	14	26	k__Bacteria;p__Acidobacteria;c__Acidobacteriia;o__Solibacterales;f__unidentified_Solibacterales;g__Bryobacter;s__
OTU_239	6	12	5	5	3	14	5	19	21	52	28	35	0	2	5	k__Bacteria;p__Proteobacteria;c__Alphaproteobacteria;o__unidentified_Alphaproteobacteria;f__unidentified_Alphaproteobacteria
OTU_240	7	22	10	2	0	8	2	16	21	25	26	20	9	19	60	k__Bacteria;p__Actinobacteria;c__Acidimicrobiia
OTU_241	1	0	5	37	31	26	40	39	119	40	223	153	41	164	101	k__Bacteria;p__Bacteroidetes;c__Bacteroidia;o__Sphingobacteriales;f__Sphingobacteriaceae;g__Parapedobacter;s__
OTU_242	10	18	12	2	0	6	4	31	11	19	32	4	8	20	19	k__Bacteria;p__Bacteroidetes;c__Bacteroidia;o__Chitinophagales;f__Chitinophagaceae;g__;s__
OTU_243	7	213	40	21	8	12	8	69	49	140	55	131	8	5	18	k__Bacteria;p__Actinobacteria;c__Thermoleophilia;o__Gaiellales;f__Gaiellaceae;g__Gaiella
OTU_244	0	0	0	0	0	0	0	0	0	0	0	0	344	0	0	k__Bacteria;p__Bacteroidetes;c__Bacteroidia;o__Chitinophagales;f__Saprospiraceae
OTU_245	74	80	55	117	149	143	146	281	154	181	143	149	42	59	127	k__Bacteria;p__Proteobacteria;c__Alphaproteobacteria;o__Rhizobiales;f__Xanthobacteraceae
OTU_246	0	0	0	8	5	10	10	10	28	25	37	23	9	19	30	k__Bacteria;p__Actinobacteria;c__Thermoleophilia;o__Solirubrobacterales;f__unidentified_Solirubrobacterales;g__unidentified_Solirubrobacterales;s__Solirubrobacterales_bacterium_67-14
OTU_247	26	6	39	2	2	26	17	4	1	8	5	0	24	77	34	k__Bacteria;p__Proteobacteria;c__Gammaproteobacteria;o__unidentified_Gammaproteobacteria;f__unidentified_Gammaproteobacteria;g__unidentified_Gammaproteobacteria
OTU_248	12	10	1	8	5	28	7	11	18	14	12	20	50	40	26	k__Bacteria;p__Bacteroidetes;c__Bacteroidia;o__Sphingobacteriales;f__;g__;s__
OTU_249	7	256	26	20	17	21	22	36	18	32	26	20	17	32	35	k__Bacteria;p__Proteobacteria;c__Alphaproteobacteria;o__Rhizobiales;f__Xanthobacteraceae;g__Rhodoplanes;s__
OTU_250	14	16	15	9	5	35	22	71	35	43	81	94	8	24	72	k__Bacteria;p__Bacteroidetes;c__Bacteroidia;o__Flavobacteriales;f__Flavobacteriaceae;g__Flavobacterium;s__Flavobacterium_glycines
OTU_251	3	1	9	18	84	34	8	23	10	5	8	14	2	29	11	k__Bacteria;p__Proteobacteria;c__Gammaproteobacteria;o__Xanthomonadales;f__Xanthomonadaceae;g__Pseudoxanthomonas;s__Pseudoxanthomonas_indica
OTU_252	61	202	206	64	318	125	190	235	347	183	172	105	138	168	325	k__Bacteria;p__Proteobacteria;c__Alphaproteobacteria;o__Caulobacterales;f__Caulobacteraceae;g__Phenylobacterium;s__
OTU_253	6	6	39	3	1	5	11	25	2	4	6	5	21	30	60	k__Bacteria;p__Bacteroidetes;c__Bacteroidia;o__Chitinophagales;f__Chitinophagaceae;g__Flavisolibacter;s__
OTU_254	2	34	5	4	8	12	6	35	6	4	9	19	31	3	43	k__Bacteria;p__Proteobacteria;c__Gammaproteobacteria;o__Pseudomonadales;f__Pseudomonadaceae;g__Pseudomonas
OTU_255	16	3	1	10	7	91	17	11	11	20	27	81	9	4	16	k__Bacteria;p__Gemmatimonadetes;c__;o__;f__;g__;s__
OTU_256	7	341	55	32	28	50	21	43	35	58	31	40	42	37	55	k__Bacteria;p__Actinobacteria;c__unidentified_Actinobacteria;o__Micrococcales;f__Intrasporangiaceae
OTU_257	5	34	12	29	4	10	20	30	22	16	12	15	4	10	16	k__Bacteria;p__Proteobacteria;c__Alphaproteobacteria;o__Rhizobiales;f__unidentified_Rhizobiales;g__Bauldia;s__
OTU_258	20	7	56	13	25	3	2	25	4	13	8	14	7	14	36	k__Bacteria;p__Gemmatimonadetes;c__unidentified_Gemmatimonadetes;o__Gemmatimonadales;f__Gemmatimonadaceae;g__Gemmatimonas;s__
OTU_259	27	11	1	2	3	27	2	14	32	14	11	17	8	4	17	k__Bacteria;p__Gemmatimonadetes;c__unidentified_Gemmatimonadetes;o__Gemmatimonadales;f__Gemmatimonadaceae;g__Gemmatimonas;s__
OTU_260	0	0	0	3	7	9	10	28	56	20	74	20	10	29	54	k__Bacteria;p__Proteobacteria;c__Gammaproteobacteria;o__Salinisphaerales;f__Solimonadaceae
OTU_261	0	0	1	51	18	10	5	12	7	22	88	17	2	9	0	k__Bacteria;p__Bacteroidetes;c__Bacteroidia;o__Sphingobacteriales;f__Sphingobacteriaceae
OTU_262	24	43	89	32	15	37	10	47	27	30	59	59	9	29	27	k__Bacteria;p__Acidobacteria
OTU_263	27	77	27	1	1	3	1	10	0	3	2	1	8	9	53	k__Bacteria;p__Proteobacteria;c__Alphaproteobacteria;o__unidentified_Alphaproteobacteria;f__unidentified_Alphaproteobacteria;g__unidentified_Alphaproteobacteria;s__Rhodospirillales_bacterium_URHD0088
OTU_264	2	3	2	9	11	11	18	23	81	31	9	68	8	14	31	k__Bacteria;p__Acidobacteria;c__Acidobacteriia;o__Solibacterales;f__unidentified_Solibacterales;g__Candidatus_Solibacter;s__
OTU_265	13	5	68	13	2	16	6	21	9	15	11	7	19	31	64	k__Bacteria;p__Bacteroidetes;c__Bacteroidia;o__Chitinophagales;f__Chitinophagaceae;g__Flavisolibacter
OTU_266	4	39	22	10	16	20	14	31	23	68	11	28	6	22	15	k__Bacteria;p__Proteobacteria;c__Alphaproteobacteria;o__Rhizobiales;f__Beijerinckiaceae;g__Microvirga;s__
OTU_267	22	17	5	181	103	254	155	183	123	116	138	167	66	116	85	k__Bacteria;p__Actinobacteria;c__unidentified_Actinobacteria;o__Micrococcales;f__Microbacteriaceae;g__Microbacterium
OTU_268	2	1	2	51	27	4	144	11	13	31	29	13	12	26	27	k__Bacteria;p__Gemmatimonadetes;c__unidentified_Gemmatimonadetes;o__Gemmatimonadales;f__Gemmatimonadaceae
OTU_269	6	64	12	114	53	62	60	47	59	48	41	82	52	56	31	k__Bacteria;p__Actinobacteria;c__unidentified_Actinobacteria;o__Propionibacteriales;f__Nocardioidaceae;g__Aeromicrobium;s__
OTU_270	15	84	43	37	38	43	25	67	85	37	34	22	11	21	65	k__Bacteria;p__Proteobacteria;c__Gammaproteobacteria;o__unidentified_Gammaproteobacteria;f__Burkholderiaceae;g__Bordetella
OTU_271	26	25	7	0	0	4	0	10	51	13	6	6	7	3	12	k__Bacteria;p__Proteobacteria;c__Gammaproteobacteria
OTU_272	0	0	2	111	180	79	25	24	6	17	7	9	2	0	3	k__Bacteria;p__Proteobacteria;c__Gammaproteobacteria;o__unidentified_Gammaproteobacteria;f__unidentified_Gammaproteobacteria;g__unidentified_Gammaproteobacteria;s__gamma_proteobacterium_WY1
OTU_273	15	14	57	2	4	11	6	4	9	8	4	3	16	101	110	k__Bacteria;p__Acidobacteria;c__;o__;f__;g__;s__
OTU_274	1	3	2	10	3	34	96	31	61	20	8	45	4	4	4	k__Bacteria;p__Proteobacteria;c__Alphaproteobacteria;o__unidentified_Alphaproteobacteria;f__unidentified_Alphaproteobacteria;g__Parvibaculum;s__
OTU_275	0	0	0	1	96	4	5	4	4	33	40	16	15	10	21	k__Bacteria;p__Bacteroidetes;c__Bacteroidia;o__Flavobacteriales;f__Flavobacteriaceae;g__Flavobacterium;s__Flavobacterium_marinum
OTU_276	56	245	140	116	68	42	71	152	121	195	260	157	615	222	125	k__Bacteria;p__Proteobacteria;c__Alphaproteobacteria;o__Sphingomonadales;f__Sphingomonadaceae
OTU_277	1	0	0	0	0	0	0	0	1	0	0	0	357	0	0	k__Bacteria;p__Proteobacteria;c__Gammaproteobacteria;o__unidentified_Gammaproteobacteria;f__Methylophilaceae;g__;s__
OTU_278	10	7	13	3	2	25	3	61	11	15	24	33	4	2	15	k__Bacteria;p__Bacteroidetes;c__Bacteroidia;o__Chitinophagales;f__Chitinophagaceae;g__;s__
OTU_279	7	7	38	16	20	11	19	45	6	28	13	26	15	13	8	k__Bacteria;p__Bacteroidetes;c__Bacteroidia;o__Chitinophagales;f__Chitinophagaceae;g__Flavisolibacter;s__
OTU_280	0	0	0	45	38	113	42	28	37	22	50	54	30	55	30	k__Bacteria;p__Bacteroidetes;c__Bacteroidia;o__Flavobacteriales;f__Flavobacteriaceae;g__Pricia;s__
OTU_281	3	1	5	4	2	1	3	46	20	45	3	9	5	21	5	k__Bacteria
OTU_282	5	21	36	12	5	13	9	33	22	39	27	43	16	15	19	k__Bacteria;p__Actinobacteria;c__unidentified_Actinobacteria;o__Propionibacteriales;f__Nocardioidaceae;g__Nocardioides
OTU_283	0	0	1	11	5	13	7	11	7	48	1	7	36	76	25	k__Bacteria;p__Proteobacteria;c__Gammaproteobacteria;o__Xanthomonadales;f__Xanthomonadaceae;g__Lysobacter
OTU_284	24	225	45	46	35	25	17	29	37	39	57	28	17	42	19	k__Bacteria;p__Proteobacteria;c__Alphaproteobacteria;o__Sphingomonadales;f__Sphingomonadaceae;g__Altererythrobacter;s__
OTU_285	1	0	0	69	12	2	88	7	16	32	80	29	10	17	8	k__Bacteria;p__Bacteroidetes;c__Bacteroidia;o__Sphingobacteriales;f__Sphingobacteriaceae;g__Pedobacter;s__Pedobacter_bauzanensis
OTU_286	0	2	11	85	93	29	96	40	26	97	117	86	36	151	110	k__Bacteria;p__Proteobacteria;c__Gammaproteobacteria;o__unidentified_Gammaproteobacteria;f__Burkholderiaceae;g__Achromobacter
OTU_287	27	35	35	28	25	69	28	55	53	111	66	74	22	38	16	k__Bacteria;p__Proteobacteria;c__Alphaproteobacteria;o__unidentified_Alphaproteobacteria;f__unidentified_Alphaproteobacteria
OTU_288	1	1	1	0	0	0	1	2	1	0	1	2	119	3	6	k__Bacteria;p__Bacteroidetes;c__Bacteroidia;o__Flavobacteriales;f__Flavobacteriaceae;g__Flavobacterium;s__Flavobacterium_sp_Thu-34
OTU_289	10	5	2	31	37	28	2	13	42	4	5	1	11	9	0	k__Bacteria;p__Proteobacteria;c__Alphaproteobacteria;o__Micropepsales;f__Micropepsaceae;g__;s__
OTU_290	8	1	37	41	15	4	18	24	9	12	11	17	5	12	10	k__Bacteria;p__Proteobacteria;c__Gammaproteobacteria;o__unidentified_Gammaproteobacteria;f__unidentified_Gammaproteobacteria;g__Aquicella;s__
OTU_291	153	50	280	17	21	4	2	102	68	5	34	299	5	94	297	k__Bacteria;p__Chloroflexi;c__Ktedonobacteria;o__Ktedonobacterales;f__Ktedonobacteraceae;g__;s__
OTU_292	6	89	5	7	5	15	1	109	101	151	5	9	0	2	18	k__Bacteria;p__Proteobacteria;c__Alphaproteobacteria;o__unidentified_Alphaproteobacteria;f__Geminicoccaceae;g__Candidatus_Alysiosphaera;s__
OTU_293	0	1	1	157	26	8	14	5	13	4	1	2	10	37	1	k__Bacteria;p__Proteobacteria;c__Gammaproteobacteria;o__Xanthomonadales;f__Xanthomonadaceae;g__Lysobacter;s__Lysobacter_erysipheiresistens
OTU_294	0	744	4	4	2	5	3	8	4	4	5	20	18	11	5	k__Bacteria;p__Proteobacteria;c__Gammaproteobacteria;o__Pseudomonadales;f__Pseudomonadaceae
OTU_295	4	8	6	3	6	8	91	15	5	58	18	9	21	53	41	k__Bacteria;p__Proteobacteria;c__Gammaproteobacteria;o__Xanthomonadales;f__Xanthomonadaceae;g__Stenotrophomonas
OTU_296	10	75	24	3	4	6	0	24	20	13	1	10	8	32	29	k__Bacteria;p__Proteobacteria;c__Alphaproteobacteria;o__unidentified_Alphaproteobacteria;f__unidentified_Alphaproteobacteria;g__unidentified_Alphaproteobacteria;s__Rhodospirillales_bacterium_URHD0088
OTU_297	18	8	53	22	10	14	10	66	25	17	3	17	13	29	30	k__Bacteria;p__Chloroflexi;c__Chloroflexia;o__Thermomicrobiales;f__Thermomicrobiaceae;g__Nitrolancea;s__
OTU_298	5	7	9	3	1	9	3	23	10	44	9	17	0	6	2	k__Bacteria;p__Chloroflexi;c__Chloroflexia;o__Chloroflexales;f__Roseiflexaceae;g__;s__
OTU_299	14	8	16	0	1	4	3	22	14	4	7	0	30	13	40	k__Bacteria;p__Bacteroidetes;c__Bacteroidia;o__Chitinophagales;f__Chitinophagaceae
OTU_300	8	21	16	16	12	21	6	17	16	25	26	31	2	12	11	k__Bacteria;p__Acidobacteria;c__;o__;f__;g__;s__
OTU_301	8	4	9	1	2	4	2	37	11	34	14	18	0	1	8	k__Bacteria;p__Chloroflexi;c__Dehalococcoidia
OTU_302	16	2	28	3	1	6	1	7	7	166	5	10	5	3	25	k__Bacteria;p__unidentified_Bacteria;c__unidentified_Bacteria;o__unidentified_Bacteria;f__unidentified_Bacteria;g__unidentified_Bacteria;s__bacterium_LWQ8
OTU_303	50	171	113	9	13	29	6	15	17	23	11	13	19	35	61	k__Bacteria;p__Firmicutes;c__Bacilli;o__Bacillales;f__Bacillaceae;g__Bacillus;s__Bacillus_thermolactis
OTU_304	1	20	4	3	2	17	8	33	20	17	7	21	0	6	13	k__Bacteria;p__Chloroflexi;c__Dehalococcoidia;o__unidentified_Dehalococcoidia;f__unidentified_Dehalococcoidia;g__unidentified_Dehalococcoidia;s__bacterium_YC-LK-LKJ27
OTU_305	2	2	20	23	23	36	1	4	19	6	1	1	10	15	20	k__Bacteria;p__Bacteroidetes;c__Bacteroidia;o__Sphingobacteriales;f__Sphingobacteriaceae;g__Olivibacter
OTU_306	1	0	1	34	17	27	49	85	26	6	46	31	7	48	10	k__Bacteria;p__Bacteroidetes;c__Bacteroidia;o__Chitinophagales;f__Chitinophagaceae;g__;s__
OTU_307	30	72	34	4	1	2	1	5	6	1	11	6	7	29	103	k__Bacteria;p__Proteobacteria;c__Deltaproteobacteria;o__;f__;g__;s__
OTU_308	20	72	56	11	6	6	4	96	67	104	22	13	17	25	32	k__Bacteria;p__Chloroflexi;c__Chloroflexia;o__Chloroflexales;f__Roseiflexaceae;g__;s__
OTU_309	13	6	1	8	8	198	5	6	15	50	51	2	29	4	1	k__Bacteria;p__Proteobacteria;c__Gammaproteobacteria;o__Xanthomonadales;f__Rhodanobacteraceae;g__unidentified_Rhodanobacteraceae;s__gamma_proteobacterium_OR-113
OTU_310	10	6	12	9	11	17	1	15	5	15	20	21	9	6	6	k__Bacteria;p__Actinobacteria;c__Acidimicrobiia;o__;f__;g__;s__
OTU_311	3	50	3	10	3	13	7	17	17	55	20	26	8	9	11	k__Bacteria;p__Proteobacteria;c__Alphaproteobacteria;o__Rhizobiales;f__unidentified_Rhizobiales;g__Nordella;s__
OTU_312	3	8	11	1	0	4	1	30	3	13	15	8	4	6	1	k__Bacteria;p__Bacteroidetes;c__Bacteroidia;o__Chitinophagales;f__Chitinophagaceae;g__Niastella;s__
OTU_313	6	25	25	7	8	31	6	40	16	12	7	4	21	45	15	k__Bacteria;p__Firmicutes;c__Bacilli;o__Bacillales;f__Bacillaceae;g__Bacillus;s__Bacillus_coagulans
OTU_314	9	24	25	4	5	24	4	12	11	7	23	20	9	28	23	k__Bacteria;p__Proteobacteria;c__Alphaproteobacteria;o__Rhodospirillales;f__unidentified_Rhodospirillales;g__Defluviicoccus;s__
OTU_315	6	0	12	14	6	4	3	97	11	0	0	1	1	28	42	k__Bacteria;p__Chloroflexi;c__Ktedonobacteria;o__Ktedonobacterales
OTU_316	9	0	8	4	1	1	6	0	34	10	7	9	18	59	3	k__Bacteria;p__Proteobacteria;c__Gammaproteobacteria
OTU_317	56	136	45	0	0	3	1	4	7	11	4	23	5	9	64	k__Bacteria;p__Actinobacteria;c__unidentified_Actinobacteria;o__Streptosporangiales;f__Thermomonosporaceae;g__Actinoallomurus
OTU_318	19	22	96	17	16	226	40	85	74	72	66	242	2	8	42	k__Bacteria;p__Actinobacteria;c__unidentified_Actinobacteria;o__Micrococcales;f__Micrococcaceae;g__Paenarthrobacter
OTU_319	9	73	26	9	8	29	11	55	29	62	30	36	17	49	81	k__Bacteria;p__Actinobacteria;c__unidentified_Actinobacteria;o__Propionibacteriales;f__Nocardioidaceae;g__Nocardioides
OTU_320	0	1	0	1	0	2	2	7	2	49	25	49	0	0	0	k__Bacteria;p__Gemmatimonadetes;c__unidentified_Gemmatimonadetes;o__Gemmatimonadales;f__Gemmatimonadaceae;g__;s__
OTU_321	24	20	21	2	2	4	8	29	27	124	21	57	14	6	21	k__Bacteria;p__Proteobacteria;c__Alphaproteobacteria;o__unidentified_Alphaproteobacteria;f__unidentified_Alphaproteobacteria;g__unidentified_Alphaproteobacteria;s__Acetobacteraceae_bacterium_WX59
OTU_322	0	0	0	0	1	5	4	19	29	59	26	33	18	8	36	k__Bacteria;p__Gemmatimonadetes;c__unidentified_Gemmatimonadetes;o__Gemmatimonadales;f__Gemmatimonadaceae
OTU_323	15	181	72	1	2	6	1	53	22	2	3	9	5	70	168	k__Bacteria;p__Chloroflexi;c__Ktedonobacteria;o__Ktedonobacterales;f__;g__;s__
OTU_324	48	31	17	0	3	26	0	48	43	48	32	142	4	3	68	k__Bacteria;p__Proteobacteria;c__Gammaproteobacteria;o__unidentified_Gammaproteobacteria;f__Nitrosomonadaceae;g__;s__
OTU_325	0	0	0	0	0	0	1	0	0	0	0	1	1170	2	1	k__Bacteria;p__Proteobacteria;c__Gammaproteobacteria;o__unidentified_Gammaproteobacteria;f__Rhodocyclaceae
OTU_326	9	2	0	14	40	15	2	9	29	25	70	9	7	2	0	k__Bacteria;p__Proteobacteria;c__Gammaproteobacteria;o__unidentified_Gammaproteobacteria;f__Burkholderiaceae;g__Eoetvoesia;s__
OTU_327	4	7	10	8	16	14	6	3	1	9	20	18	7	1	3	k__Bacteria;p__Bacteroidetes;c__Ignavibacteria
OTU_328	0	1	0	1	4	1	16	8	10	5	57	2	1	2	5	k__Bacteria;p__Armatimonadetes;c__Armatimonadia;o__Armatimonadales;f__;g__;s__
OTU_329	2	4	1	8	1	41	4	11	4	5	6	0	0	25	23	k__Bacteria;p__Proteobacteria;c__Gammaproteobacteria;o__Xanthomonadales;f__Rhodanobacteraceae;g__Rhodanobacter;s__
OTU_330	0	0	0	25	0	18	11	37	32	36	34	18	9	61	0	k__Bacteria;p__Bacteroidetes;c__Bacteroidia;o__Flavobacteriales;f__Flavobacteriaceae;g__Confluentibacter;s__
OTU_331	18	82	28	15	6	49	11	15	15	4	1	1	26	7	11	k__Bacteria;p__Firmicutes;c__Bacilli;o__Bacillales;f__Bacillaceae;g__Ureibacillus;s__
OTU_332	0	0	0	1	0	3	0	33	97	35	19	138	0	0	0	k__Bacteria;p__Acidobacteria;c__Acidobacteriia;o__Solibacterales;f__;g__;s__
OTU_333	38	25	43	16	5	11	9	34	24	8	3	13	6	9	59	k__Bacteria;p__Acidobacteria;c__Acidobacteriia;o__Acidobacteriales
OTU_334	4	0	0	6	3	66	1	29	0	9	5	1	3	9	5	k__Bacteria;p__Proteobacteria;c__Gammaproteobacteria;o__unidentified_Gammaproteobacteria;f__unidentified_Gammaproteobacteria;g__unidentified_Gammaproteobacteria
OTU_335	14	105	46	0	2	0	0	0	5	3	1	0	6	11	10	k__Bacteria;p__Firmicutes;c__Bacilli;o__Bacillales;f__Sporolactobacillaceae;g__Pullulanibacillus
OTU_336	0	0	0	0	0	0	0	0	0	0	0	0	120	0	0	k__Bacteria;p__Bacteroidetes;c__Bacteroidia;o__Flavobacteriales;f__Flavobacteriaceae;g__Flavobacterium
OTU_337	3	0	1	5	11	22	27	2	14	8	14	2	8	22	5	k__Bacteria;p__Bacteroidetes;c__Bacteroidia;o__Chitinophagales;f__Chitinophagaceae
OTU_338	3	26	5	0	0	3	2	13	6	4	1	13	0	14	25	k__Bacteria;p__Armatimonadetes;c__Armatimonadia;o__Armatimonadales;f__;g__;s__
OTU_339	9	3	22	2	16	14	3	23	22	35	29	40	12	25	23	k__Bacteria;p__Actinobacteria;c__Acidimicrobiia;o__unidentified_Acidimicrobiia;f__unidentified_Acidimicrobiia;g__unidentified_Acidimicrobiia;s__Aciditerrimonas_ferrireducens
OTU_340	0	0	0	0	6	0	108	1	1	0	0	1	0	0	1	k__Bacteria;p__Bacteroidetes;c__Bacteroidia;o__Bacteroidales;f__unidentified_Bacteroidales;g__Fermentimonas;s__
OTU_341	3	94	10	1	0	3	8	3	5	1	3	3	3	11	3	k__Bacteria;p__Bacteroidetes;c__Bacteroidia;o__Chitinophagales;f__Chitinophagaceae;g__Chitinophaga
OTU_342	16	6	29	10	5	13	15	23	15	23	22	13	5	13	17	k__Bacteria;p__unidentified_Bacteria;c__unidentified_Bacteria;o__unidentified_Bacteria;f__unidentified_Bacteria;g__unidentified_Bacteria
OTU_343	22	70	26	29	13	11	22	33	12	16	55	27	4	47	22	k__Bacteria;p__Proteobacteria;c__Gammaproteobacteria;o__Xanthomonadales;f__Rhodanobacteraceae;g__Dokdonella
OTU_344	13	32	5	4	0	8	29	14	10	23	35	20	1	1	1	k__Bacteria;p__Proteobacteria;c__Alphaproteobacteria;o__unidentified_Alphaproteobacteria
OTU_345	0	249	1	1	0	0	0	0	1	0	0	0	0	0	0	k__Bacteria;p__Proteobacteria;c__Alphaproteobacteria;o__unidentified_Alphaproteobacteria;f__unidentified_Alphaproteobacteria;g__Skermanella;s__
OTU_346	10	16	9	1	1	9	1	8	11	4	14	23	6	0	8	k__Bacteria;p__Gemmatimonadetes;c__unidentified_Gemmatimonadetes;o__Gemmatimonadales;f__Gemmatimonadaceae;g__Gemmatimonas;s__
OTU_347	35	79	145	11	13	18	30	91	18	47	82	50	31	83	256	k__Bacteria;p__Proteobacteria;c__Gammaproteobacteria;o__unidentified_Gammaproteobacteria;f__Nitrosomonadaceae;g__Nitrosospira;s__Nitrosospira_sp
OTU_348	18	31	119	4	4	4	5	24	26	13	13	19	46	18	20	k__Bacteria;p__Proteobacteria;c__Gammaproteobacteria;o__unidentified_Gammaproteobacteria;f__Burkholderiaceae
OTU_349	14	18	20	3	2	6	3	11	1	7	5	13	7	10	25	k__Bacteria;p__Proteobacteria;c__Alphaproteobacteria;o__Rhizobiales;f__;g__;s__
OTU_350	45	22	48	5	5	13	4	18	18	4	6	1	12	28	50	k__Bacteria;p__Proteobacteria;c__Gammaproteobacteria;o__unidentified_Gammaproteobacteria;f__unidentified_Gammaproteobacteria;g__Acidibacter;s__
OTU_351	11	18	2	1	1	33	7	32	15	35	31	23	5	9	31	k__Bacteria;p__Proteobacteria;c__Deltaproteobacteria;o__Myxococcales;f__Haliangiaceae;g__Haliangium;s__
OTU_352	16	4	0	1	4	3	3	6	8	9	8	21	2	130	7	k__Bacteria
OTU_353	0	0	1	0	0	0	0	0	0	0	1	0	154	0	0	k__Bacteria;p__Bacteroidetes;c__Bacteroidia;o__Chitinophagales;f__Saprospiraceae;g__Haliscomenobacter;s__
OTU_354	3	0	0	11	0	9	95	55	11	27	34	42	13	66	28	k__Bacteria;p__Bacteroidetes;c__Bacteroidia;o__Chitinophagales;f__Chitinophagaceae;g__Taibaiella;s__
OTU_355	1	19	7	3	1	7	2	15	20	8	5	3	5	3	32	k__Bacteria;p__Actinobacteria;c__Thermoleophilia;o__Solirubrobacterales;f__Solirubrobacteraceae;g__Conexibacter;s__
OTU_356	17	16	17	6	12	27	7	37	20	27	27	20	29	37	32	k__Bacteria;p__Proteobacteria;c__Alphaproteobacteria;o__Rhodospirillales;f__Rhodospirillaceae;g__;s__
OTU_357	1	1	1	5	6	11	20	14	11	33	28	34	1	1	1	k__Bacteria;p__Acidobacteria;c__unidentified_Acidobacteria;o__unidentified_Acidobacteria;f__unidentified_Acidobacteria;g__Stenotrophobacter;s__
OTU_358	1	7	11	13	11	10	12	69	8	14	9	16	4	18	4	k__Bacteria;p__Bacteroidetes;c__Bacteroidia;o__Chitinophagales;f__Chitinophagaceae;g__Niastella;s__
OTU_359	3	0	0	7	4	10	26	41	7	9	12	10	4	9	6	k__Bacteria;p__Bacteroidetes;c__Bacteroidia;o__Cytophagales;f__Spirosomaceae;g__Persicitalea;s__Bacteroidetes_bacterium
OTU_360	10	19	13	4	4	11	3	11	6	12	3	6	31	18	11	k__Bacteria;p__Proteobacteria;c__Alphaproteobacteria;o__Rhizobiales;f__Beijerinckiaceae;g__Microvirga;s__
OTU_361	2	1	33	0	0	0	6	38	2	1	0	9	2	20	0	k__Bacteria;p__Proteobacteria;c__Gammaproteobacteria;o__unidentified_Gammaproteobacteria;f__unidentified_Gammaproteobacteria;g__Aquicella;s__
OTU_362	35	45	21	7	5	32	6	60	58	55	13	11	15	45	68	k__Bacteria;p__Firmicutes;c__Clostridia;o__Clostridiales;f__unidentified_Clostridiales
OTU_363	16	21	18	1	1	8	8	14	7	3	7	13	5	22	31	k__Bacteria;p__Proteobacteria;c__Alphaproteobacteria;o__Caulobacterales;f__Caulobacteraceae;g__;s__
OTU_364	0	0	3	39	23	21	102	42	41	19	54	39	7	24	5	k__Bacteria;p__Proteobacteria;c__Deltaproteobacteria;o__Myxococcales;f__Polyangiaceae
OTU_365	0	284	0	0	1	0	0	0	0	0	0	0	0	0	0	k__Bacteria;p__Bacteroidetes;c__Bacteroidia;o__Cytophagales;f__Microscillaceae;g__Chryseolinea;s__
OTU_366	15	1	1	11	6	14	15	10	10	21	14	20	1	3	7	k__Bacteria;p__Acidobacteria;c__;o__;f__;g__;s__
OTU_367	1	5	3	38	23	42	3	63	170	28	128	11	20	5	5	k__Bacteria;p__Actinobacteria;c__unidentified_Actinobacteria;o__Frankiales;f__Nakamurellaceae;g__Nakamurella;s__
OTU_368	0	0	0	0	0	0	0	0	0	0	0	0	100	0	0	k__Bacteria;p__Bacteroidetes;c__Bacteroidia;o__Flavobacteriales;f__Crocinitomicaceae;g__Fluviicola;s__
OTU_369	0	0	0	2	0	134	0	1	1	0	0	0	0	0	2	k__Bacteria;p__Proteobacteria;c__Gammaproteobacteria;o__Oceanospirillales;f__Alcanivoracaceae;g__Alcanivorax
OTU_370	24	20	11	4	11	14	7	25	27	31	4	10	18	15	48	k__Bacteria;p__Firmicutes;c__Clostridia;o__Clostridiales;f__unidentified_Clostridiales;g__unidentified_Clostridiales;s__Clostridium_beijerinckii
OTU_371	81	58	92	11	17	4	1	15	22	20	56	23	25	26	14	k__Bacteria;p__Gemmatimonadetes;c__unidentified_Gemmatimonadetes;o__Gemmatimonadales;f__Gemmatimonadaceae;g__Gemmatirosa;s__
OTU_372	2	8	5	26	2	0	57	16	26	14	26	27	3	8	8	k__Bacteria;p__Actinobacteria;c__Acidimicrobiia;o__unidentified_Acidimicrobiia;f__Iamiaceae;g__Iamia;s__
OTU_373	0	11	0	16	3	0	4	9	8	10	29	20	3	15	7	k__Bacteria;p__Actinobacteria;c__Acidimicrobiia;o__unidentified_Acidimicrobiia;f__unidentified_Acidimicrobiia;g__Ilumatobacter;s__
OTU_374	1	28	0	0	2	2	0	61	22	34	27	20	4	1	10	k__Bacteria;p__Proteobacteria;c__Alphaproteobacteria;o__unidentified_Alphaproteobacteria;f__Acetobacteraceae;g__Craurococcus;s__
OTU_375	0	1	0	0	0	0	1	0	0	2	1	1	582	0	1	k__Bacteria;p__Oxyphotobacteria;c__unidentified_Oxyphotobacteria;o__unidentified_Oxyphotobacteria;f__unidentified_Oxyphotobacteria;g__unidentified_Oxyphotobacteria;s__Cryptomonas_curvata
OTU_376	13	42	47	2	1	14	0	5	8	2	1	1	7	6	17	k__Bacteria;p__Firmicutes;c__Bacilli;o__Bacillales;f__Alicyclobacillaceae;g__Alicyclobacillus
OTU_377	21	5	4	5	3	17	11	35	13	44	22	40	3	1	4	k__Bacteria;p__Proteobacteria;c__Gammaproteobacteria;o__unidentified_Gammaproteobacteria;f__Burkholderiaceae;g__Schlegelella;s__
OTU_378	9	10	10	16	10	10	10	23	15	36	5	8	8	11	2	k__Bacteria;p__Firmicutes;c__Bacilli;o__Bacillales;f__Bacillaceae;g__Fictibacillus;s__
OTU_379	15	41	21	8	0	3	0	16	8	8	11	2	4	4	6	k__Bacteria;p__Gemmatimonadetes;c__Longimicrobia;o__Longimicrobiales;f__Longimicrobiaceae;g__;s__
OTU_380	0	0	0	4	1	2	4	8	23	11	15	36	26	122	49	k__Bacteria;p__Bacteroidetes;c__Bacteroidia;o__Flavobacteriales;f__Flavobacteriaceae;g__Arenibacter;s__
OTU_381	17	23	29	2	1	5	2	5	12	10	9	7	4	4	10	k__Bacteria;p__Proteobacteria;c__Alphaproteobacteria
OTU_382	11	49	15	2	4	2	1	13	3	10	2	1	4	18	21	k__Bacteria;p__Firmicutes;c__Bacilli;o__Bacillales;f__Alicyclobacillaceae;g__Alicyclobacillus;s__Alicyclobacillus_pomorum
OTU_383	0	0	4	5	22	1	45	5	1	1	2	2	1	5	4	k__Bacteria;p__Proteobacteria;c__Gammaproteobacteria;o__unidentified_Gammaproteobacteria;f__unidentified_Gammaproteobacteria;g__Aquicella;s__
OTU_384	1	1	2	9	3	121	8	2	2	0	4	0	1	4	27	k__Bacteria;p__Proteobacteria;c__Gammaproteobacteria;o__Pseudomonadales;f__Moraxellaceae;g__;s__
OTU_385	1	1	0	43	10	16	98	2	3	1	0	0	0	0	0	k__Bacteria;p__Bacteroidetes;c__Bacteroidia;o__Cytophagales;f__Cytophagaceae;g__Sporocytophaga;s__
OTU_386	0	0	0	0	0	0	0	0	0	0	0	0	164	0	0	k__Bacteria;p__Actinobacteria;c__unidentified_Actinobacteria
OTU_387	0	1	0	0	0	0	0	0	0	0	0	0	169	0	0	k__Bacteria;p__Bacteroidetes;c__Bacteroidia;o__Flavobacteriales;f__;g__;s__
OTU_388	15	2	2	0	0	21	4	43	59	30	29	16	4	10	4	k__Bacteria;p__Proteobacteria;c__Gammaproteobacteria;o__Salinisphaerales;f__Solimonadaceae;g__Polycyclovorans;s__
OTU_389	21	24	22	19	4	67	15	55	41	88	20	20	9	13	18	k__Bacteria;p__Firmicutes;c__Bacilli;o__Bacillales;f__Bacillaceae;g__Bacillus;s__Bacillus_selenatarsenatis
OTU_390	0	2	2	9	181	18	36	2	4	0	8	4	6	4	8	k__Bacteria;p__Bacteroidetes;c__Bacteroidia;o__Sphingobacteriales;f__Sphingobacteriaceae;g__Parapedobacter;s__Parapedobacter_sp
OTU_391	16	0	54	3	3	9	12	3	2	2	16	14	7	18	29	k__Bacteria;p__Proteobacteria;c__Gammaproteobacteria;o__unidentified_Gammaproteobacteria;f__unidentified_Gammaproteobacteria;g__Aquicella
OTU_392	0	0	1	0	0	0	0	0	0	0	0	0	166	0	0	k__Bacteria;p__Actinobacteria;c__unidentified_Actinobacteria;o__Frankiales;f__Sporichthyaceae
OTU_393	6	25	47	15	10	9	11	35	22	45	37	41	11	10	15	k__Bacteria;p__Acidobacteria;c__unidentified_Acidobacteria;o__unidentified_Acidobacteria;f__unidentified_Acidobacteria;g__unidentified_Acidobacteria;s__Acidobacteria_bacterium_WX27
OTU_394	0	8	4	31	50	0	82	7	12	12	13	7	0	23	5	k__Bacteria;p__Proteobacteria;c__Alphaproteobacteria;o__Rhodobacterales;f__Rhodobacteraceae;g__Paracoccus;s__Paracoccus_solventivorans
OTU_395	6	9	11	17	13	29	11	33	46	11	18	13	10	9	27	k__Bacteria;p__Proteobacteria;c__Gammaproteobacteria;o__unidentified_Gammaproteobacteria;f__Burkholderiaceae;g__Eoetvoesia
OTU_396	1	8	6	7	7	11	12	8	27	9	10	13	6	4	10	k__Bacteria;p__Proteobacteria;c__Alphaproteobacteria;o__unidentified_Alphaproteobacteria;f__unidentified_Alphaproteobacteria;g__Stella;s__
OTU_397	1	6	14	10	27	69	14	32	12	8	2	5	8	12	23	k__Bacteria;p__Bacteroidetes;c__Bacteroidia;o__Cytophagales;f__Spirosomaceae;g__Dyadobacter
OTU_398	7	15	13	9	2	5	5	47	28	14	3	4	3	4	8	k__Bacteria;p__Firmicutes;c__Bacilli;o__Bacillales;f__Bacillaceae;g__Gracilibacillus;s__Gracilibacillus_dipsosauri
OTU_399	10	32	24	21	20	6	13	31	14	7	4	6	5	7	10	k__Bacteria;p__Verrucomicrobia;c__Verrucomicrobiae;o__;f__;g__;s__
OTU_400	6	46	16	3	3	10	23	9	5	17	51	22	1	7	12	k__Bacteria;p__Proteobacteria;c__Alphaproteobacteria;o__unidentified_Alphaproteobacteria;f__unidentified_Alphaproteobacteria;g__Dongia
OTU_401	0	0	16	14	20	0	52	0	0	1	0	1	10	17	0	k__Bacteria;p__Firmicutes;c__Bacilli;o__Bacillales;f__Paenibacillaceae;g__Paenibacillus;s__Paenibacillus_sp_GP183
OTU_402	6	5	2	3	1	10	6	24	13	21	14	20	0	1	1	k__Bacteria;p__Proteobacteria;c__Gammaproteobacteria;o__Xanthomonadales;f__Xanthomonadaceae;g__Vulcaniibacterium;s__
OTU_403	5	20	10	5	10	4	1	22	18	40	4	1	8	8	6	k__Bacteria;p__Firmicutes;c__Bacilli;o__Bacillales;f__Thermoactinomycetaceae;g__Seinonella;s__Seinonella_peptonophila
OTU_404	8	3	19	5	8	2	21	8	22	8	11	4	6	10	37	k__Bacteria;p__Bacteroidetes;c__Bacteroidia;o__Sphingobacteriales;f__Sphingobacteriaceae;g__;s__
OTU_405	40	2	22	4	9	32	16	1	24	6	30	18	25	14	5	k__Bacteria;p__Proteobacteria;c__Gammaproteobacteria
OTU_406	11	6	18	4	3	4	6	33	14	14	9	24	6	19	38	k__Bacteria;p__Proteobacteria;c__Gammaproteobacteria;o__Legionellales;f__Legionellaceae;g__Legionella
OTU_407	1	11	28	5	0	7	1	1	0	0	3	4	0	6	4	k__Bacteria
OTU_408	0	0	0	0	0	0	0	0	0	0	0	0	176	0	0	k__Bacteria;p__Oxyphotobacteria;c__unidentified_Oxyphotobacteria;o__unidentified_Oxyphotobacteria;f__unidentified_Oxyphotobacteria;g__unidentified_Oxyphotobacteria;s__Heterosigma_akashiwo
OTU_409	0	0	0	1	1	38	12	1	10	5	13	1	7	4	4	k__Bacteria;p__Bacteroidetes;c__Bacteroidia;o__Flavobacteriales;f__Crocinitomicaceae;g__Fluviicola;s__
OTU_410	1	1	0	3	4	0	2	14	12	34	15	16	5	2	9	k__Bacteria;p__Proteobacteria;c__Deltaproteobacteria;o__Myxococcales;f__Haliangiaceae;g__Haliangium;s__
OTU_411	4	74	2	92	12	29	84	1	14	14	6	13	15	48	14	k__Bacteria;p__Proteobacteria;c__Alphaproteobacteria;o__unidentified_Alphaproteobacteria;f__unidentified_Alphaproteobacteria;g__Reyranella;s__
OTU_412	3	3	8	2	0	1	1	15	32	20	20	11	1	3	14	k__Bacteria;p__Gemmatimonadetes;c__unidentified_Gemmatimonadetes;o__Gemmatimonadales;f__Gemmatimonadaceae
OTU_413	1	25	11	0	0	0	0	0	1	1	0	0	8	11	89	k__Bacteria;p__Gemmatimonadetes;c__unidentified_Gemmatimonadetes;o__Gemmatimonadales;f__Gemmatimonadaceae
OTU_414	34	11	32	6	2	52	2	57	47	15	45	22	16	10	27	k__Bacteria;p__Actinobacteria;c__unidentified_Actinobacteria;o__Frankiales
OTU_415	6	5	0	0	4	1	69	1	4	4	15	0	5	16	2	k__Bacteria;p__Bacteroidetes;c__Bacteroidia;o__Flavobacteriales;f__Flavobacteriaceae;g__Flavobacterium
OTU_416	0	2	2	26	25	47	100	6	2	26	5	6	19	15	8	k__Bacteria;p__Actinobacteria;c__unidentified_Actinobacteria;o__Corynebacteriales;f__Mycobacteriaceae;g__Mycobacterium;s__Mycobacterium_goodii
OTU_417	7	1	27	3	6	7	9	8	13	40	3	2	2	7	5	k__Bacteria;p__Acidobacteria;c__Acidobacteriia;o__Acidobacteriales;f__unidentified_Acidobacteriales;g__Candidatus_Koribacter;s__
OTU_418	1	89	2	7	1	21	2	7	3	8	4	4	0	1	8	k__Bacteria;p__Proteobacteria;c__Gammaproteobacteria;o__Cellvibrionales;f__Cellvibrionaceae;g__Cellvibrio;s__
OTU_419	0	9	1	0	1	249	5	2	1	7	0	11	1	4	0	k__Bacteria;p__Proteobacteria;c__Gammaproteobacteria;o__Xanthomonadales;f__Xanthomonadaceae;g__Lysobacter
OTU_420	0	123	0	0	0	0	0	0	0	0	0	0	0	0	0	k__Bacteria;p__Bacteroidetes;c__Bacteroidia;o__Cytophagales;f__Microscillaceae;g__;s__
OTU_421	6	37	30	177	230	47	77	119	208	33	80	22	19	40	15	k__Bacteria;p__Proteobacteria;c__Alphaproteobacteria;o__Rhizobiales;f__Rhizobiaceae;g__Pseudaminobacter;s__Pseudaminobacter_manganicus
OTU_422	0	91	0	5	1	0	7	0	1	6	10	9	0	2	0	k__Bacteria;p__Actinobacteria;c__unidentified_Actinobacteria;o__Micrococcales;f__Microbacteriaceae;g__Agromyces
OTU_423	0	2	0	0	0	0	0	0	1	0	1	0	587	0	0	k__Bacteria;p__Proteobacteria;c__Gammaproteobacteria;o__unidentified_Gammaproteobacteria;f__Burkholderiaceae
OTU_424	1	6	8	40	12	30	89	16	18	3	4	5	13	8	6	k__Bacteria;p__Proteobacteria;c__Gammaproteobacteria;o__unidentified_Gammaproteobacteria;f__unidentified_Gammaproteobacteria;g__Aquicella
OTU_425	6	17	5	3	3	3	9	21	4	8	27	12	1	1	3	k__Bacteria;p__Proteobacteria;c__Alphaproteobacteria
OTU_426	132	209	160	35	23	53	21	110	120	153	84	100	56	70	289	k__Bacteria;p__Actinobacteria;c__Thermoleophilia;o__Gaiellales
OTU_427	0	2	2	9	28	10	22	19	16	16	9	11	9	7	43	k__Bacteria;p__Bacteroidetes;c__Bacteroidia;o__Sphingobacteriales;f__Sphingobacteriaceae;g__Pedobacter
OTU_428	0	7	0	0	0	1	0	0	0	71	6	22	8	0	0	k__Bacteria;p__Acidobacteria;c__unidentified_Acidobacteria;o__unidentified_Acidobacteria;f__Pyrinomonadaceae;g__;s__
OTU_429	20	8	3	5	7	18	3	26	22	53	51	26	7	1	8	k__Bacteria;p__Proteobacteria;c__Alphaproteobacteria;o__unidentified_Alphaproteobacteria;f__unidentified_Alphaproteobacteria
OTU_430	7	2	15	1	2	6	0	4	7	5	28	35	4	15	15	k__Bacteria;p__unidentified_Bacteria;c__unidentified_Bacteria;o__unidentified_Bacteria;f__unidentified_Bacteria;g__unidentified_Bacteria
OTU_431	2	1	11	11	6	23	17	1	1	10	4	9	8	7	0	k__Bacteria;p__unidentified_Bacteria;c__unidentified_Bacteria;o__unidentified_Bacteria;f__unidentified_Bacteria;g__unidentified_Bacteria;s__bacterium_LY17
OTU_432	0	0	0	0	0	0	0	0	0	0	0	0	193	0	0	k__Bacteria;p__Bacteroidetes;c__Bacteroidia;o__Flavobacteriales;f__Cryomorphaceae;g__;s__
OTU_433	5	55	6	21	6	19	14	15	23	18	18	19	4	3	2	k__Bacteria;p__Proteobacteria;c__Gammaproteobacteria;o__unidentified_Gammaproteobacteria;f__unidentified_Gammaproteobacteria;g__Steroidobacter;s__
OTU_434	40	41	60	10	6	27	2	18	34	13	33	30	12	24	51	k__Bacteria;p__Actinobacteria;c__Thermoleophilia;o__Gaiellales
OTU_435	1	219	9	0	2	9	6	5	0	4	1	30	2	4	27	k__Bacteria;p__Proteobacteria;c__Gammaproteobacteria;o__unidentified_Gammaproteobacteria;f__Burkholderiaceae;g__Pseudoduganella
OTU_436	1	11	8	3	3	4	10	11	9	4	12	3	6	5	8	k__Bacteria;p__Proteobacteria;c__Alphaproteobacteria;o__unidentified_Alphaproteobacteria;f__Acetobacteraceae;g__Roseomonas;s__
OTU_437	13	527	346	44	46	21	68	30	16	35	9	23	83	67	28	k__Bacteria;p__Actinobacteria;c__unidentified_Actinobacteria;o__Streptomycetales;f__Streptomycetaceae;g__Streptomyces;s__Streptomyces_spororaveus
OTU_438	42	7	5	0	1	30	1	8	7	14	5	3	0	1	7	k__Bacteria;p__Firmicutes;c__Clostridia;o__Clostridiales;f__unidentified_Clostridiales;g__unidentified_Clostridiales
OTU_439	4	0	13	1	3	42	4	14	23	23	24	23	6	45	14	k__Bacteria;p__Bacteroidetes;c__Bacteroidia;o__Sphingobacteriales;f__Sphingobacteriaceae;g__Pelobium;s__Pelobium_manganitolerans
OTU_440	1	0	0	17	12	21	11	59	16	5	8	2	20	28	7	k__Bacteria;p__Bacteroidetes;c__Bacteroidia;o__Chitinophagales;f__Chitinophagaceae;g__Niabella;s__
OTU_441	1	94	3	0	0	1	0	1	0	0	0	0	0	0	12	k__Bacteria;p__Bacteroidetes;c__Bacteroidia;o__Chitinophagales;f__Chitinophagaceae;g__Niastella;s__
OTU_442	0	6	3	0	0	5	2	10	2	11	19	21	6	16	60	k__Bacteria;p__Gemmatimonadetes;c__unidentified_Gemmatimonadetes;o__Gemmatimonadales;f__Gemmatimonadaceae;g__Gemmatimonas;s__Gemmatimonas_sp_enrichment_culture_clone_AOCRB-EC-6
OTU_443	45	25	93	25	23	3	11	36	11	15	28	33	31	44	75	k__Bacteria;p__Gemmatimonadetes;c__unidentified_Gemmatimonadetes;o__Gemmatimonadales;f__Gemmatimonadaceae
OTU_444	0	0	0	0	0	1	1	54	7	1	24	8	3	3	1	k__Bacteria;p__Bacteroidetes;c__Bacteroidia;o__Cytophagales;f__Microscillaceae;g__Ohtaekwangia;s__
OTU_445	0	0	0	0	0	0	0	0	0	0	0	0	144	0	0	k__Bacteria;p__Proteobacteria;c__Gammaproteobacteria;o__unidentified_Gammaproteobacteria;f__Burkholderiaceae
OTU_446	6	25	11	10	7	11	7	63	47	36	24	46	4	17	30	k__Bacteria;p__Acidobacteria;c__;o__;f__;g__;s__
OTU_447	1	16	3	0	0	4	10	10	12	54	12	29	1	0	1	k__Bacteria;p__Proteobacteria;c__Deltaproteobacteria;o__Myxococcales;f__;g__;s__
OTU_448	2	7	15	11	149	5	67	20	19	21	29	17	18	5	67	k__Bacteria;p__Proteobacteria;c__Alphaproteobacteria;o__Sphingomonadales;f__Sphingomonadaceae;g__Sphingopyxis
OTU_449	0	0	0	1	0	0	0	0	0	0	0	0	153	0	0	k__Bacteria;p__Proteobacteria;c__Gammaproteobacteria;o__Xanthomonadales;f__Xanthomonadaceae;g__Arenimonas
OTU_450	1	54	5	1	2	5	6	7	4	31	18	25	0	1	9	k__Bacteria;p__Gemmatimonadetes;c__unidentified_Gemmatimonadetes;o__Gemmatimonadales;f__Gemmatimonadaceae;g__;s__
OTU_451	1	162	1	2	1	1	1	5	1	3	2	1	56	8	4	k__Bacteria;p__Proteobacteria;c__Gammaproteobacteria;o__unidentified_Gammaproteobacteria;f__Burkholderiaceae;g__Ideonella;s__
OTU_452	2	5	1	1	1	9	2	4	2	10	0	29	2	1	10	k__Bacteria;p__Proteobacteria;c__Alphaproteobacteria;o__Rhodospirillales;f__;g__;s__
OTU_453	0	0	0	2	1	3	0	4	4	18	27	9	1	3	2	k__Bacteria;p__Proteobacteria;c__Alphaproteobacteria
OTU_454	8	21	27	16	4	4	3	17	6	4	1	6	9	7	15	k__Bacteria;p__Acidobacteria;c__Acidobacteriia;o__;f__;g__;s__
OTU_455	13	9	47	0	0	0	0	10	4	6	2	2	4	8	8	k__Bacteria;p__Verrucomicrobia;c__Verrucomicrobiae;o__;f__;g__;s__
OTU_456	0	0	1	7	0	10	1	15	23	3	0	1	0	1	23	k__Bacteria;p__Proteobacteria;c__Gammaproteobacteria;o__Alteromonadales;f__unidentified_Alteromonadales;g__Marinobacter
OTU_457	0	2	2	6	26	11	12	1	10	4	53	7	4	3	4	k__Bacteria;p__Bacteroidetes;c__Bacteroidia;o__Sphingobacteriales;f__Sphingobacteriaceae;g__Parapedobacter;s__
OTU_458	2	1	2	0	0	18	6	25	25	69	36	41	1	3	3	k__Bacteria;p__Proteobacteria;c__Gammaproteobacteria;o__Acidiferrobacterales;f__Acidiferrobacteraceae;g__Sulfurifustis;s__
OTU_459	7	23	7	0	0	10	0	4	8	28	27	20	5	2	12	k__Bacteria;p__Proteobacteria;c__Alphaproteobacteria;o__unidentified_Alphaproteobacteria;f__unidentified_Alphaproteobacteria
OTU_460	0	0	4	6	4	10	5	12	7	17	5	17	0	3	1	k__Bacteria;p__Gemmatimonadetes;c__unidentified_Gemmatimonadetes;o__Gemmatimonadales;f__Gemmatimonadaceae;g__unidentified_Gemmatimonadaceae
OTU_461	2	4	1	6	13	4	44	4	3	0	2	3	24	12	5	k__Bacteria;p__Proteobacteria;c__Deltaproteobacteria;o__Bdellovibrionales;f__Bdellovibrionaceae;g__Bdellovibrio;s__Bdellovibrio_bacteriovorus
OTU_462	1	6	0	6	9	8	6	15	8	8	33	24	14	18	9	k__Bacteria;p__Actinobacteria;c__Acidimicrobiia;o__unidentified_Acidimicrobiia;f__Iamiaceae;g__Iamia;s__
OTU_463	41	40	38	5	3	3	0	4	12	20	31	16	3	3	24	k__Bacteria;p__Proteobacteria;c__Gammaproteobacteria;o__Enterobacteriales;f__Enterobacteriaceae
OTU_464	55	9	12	52	41	25	17	144	70	197	118	193	12	8	2	k__Bacteria;p__Deinococcus-Thermus;c__Deinococci;o__Thermales;f__Thermaceae;g__Meiothermus
OTU_465	25	12	36	14	14	5	3	74	27	12	9	6	10	11	7	k__Bacteria;p__Chloroflexi;c__Chloroflexia;o__Thermomicrobiales;f__Thermomicrobiaceae;g__Nitrolancea;s__
OTU_466	1	10	1	1	1	57	3	1	4	1	4	5	0	8	9	k__Bacteria;p__Bacteroidetes;c__Ignavibacteria;o__;f__;g__;s__
OTU_467	9	35	31	33	19	23	15	40	48	55	45	60	21	32	59	k__Bacteria;p__Proteobacteria;c__Alphaproteobacteria;o__Caulobacterales;f__Caulobacteraceae;g__Phenylobacterium;s__
OTU_468	17	48	28	7	15	9	4	44	13	29	13	8	24	14	16	k__Bacteria;p__Proteobacteria;c__Alphaproteobacteria;o__Rhizobiales;f__Beijerinckiaceae
OTU_469	0	0	0	5	2	17	119	5	7	30	0	0	0	4	32	k__Bacteria;p__Proteobacteria;c__Gammaproteobacteria;o__Oceanospirillales;f__Halomonadaceae;g__Halomonas
OTU_470	1	1	1	2	5	11	3	5	5	14	24	28	1	3	2	k__Bacteria;p__Acidobacteria
OTU_471	0	0	0	0	0	0	1	0	0	3	1	0	187	1	0	k__Bacteria;p__Proteobacteria;c__Gammaproteobacteria;o__Oceanospirillales;f__unidentified_Oceanospirillales;g__Pseudohongiella;s__
OTU_472	1	52	17	14	16	7	14	35	11	13	8	4	19	23	19	k__Bacteria;p__Actinobacteria;c__Thermoleophilia;o__Solirubrobacterales;f__;g__;s__
OTU_473	0	191	0	0	0	1	0	0	1	0	0	1	0	0	1	k__Bacteria;p__Proteobacteria;c__Gammaproteobacteria;o__;f__;g__;s__
OTU_474	2	6	3	9	23	24	2	24	5	1	3	3	7	11	46	k__Bacteria;p__Bacteroidetes;c__Bacteroidia;o__Chitinophagales;f__Chitinophagaceae;g__Chitinophaga;s__Chitinophaga_terrae_Kim_and_Jung_2007
OTU_475	4	9	9	2	1	11	1	8	8	9	9	4	4	7	13	k__Bacteria;p__Actinobacteria;c__Acidimicrobiia;o__;f__;g__;s__
OTU_476	6	15	8	0	3	5	5	27	14	31	10	16	6	3	8	k__Bacteria;p__Proteobacteria;c__Alphaproteobacteria;o__unidentified_Alphaproteobacteria
OTU_477	0	1	19	16	5	19	15	93	77	18	37	35	4	32	13	k__Bacteria;p__Bacteroidetes;c__Bacteroidia;o__Chitinophagales;f__Chitinophagaceae;g__Taibaiella;s__
OTU_478	1	6	5	1	1	6	1	24	17	12	4	7	2	4	12	k__Bacteria;p__Actinobacteria;c__unidentified_Actinobacteria;o__Frankiales
OTU_479	19	11	4	0	0	1	0	0	8	0	2	0	1	13	22	k__Bacteria;p__Acidobacteria;c__Holophagae;o__Holophagales;f__Holophagaceae;g__Holophaga;s__Geothrix_sp
OTU_480	3	0	0	2	10	8	13	4	17	2	39	25	8	33	7	k__Bacteria;p__Acidobacteria;c__Acidobacteriia;o__Solibacterales;f__unidentified_Solibacterales;g__Bryobacter;s__Acidobacteriaceae_bacterium_LX51
OTU_481	0	0	8	3	6	4	44	16	2	5	0	2	2	2	2	k__Bacteria;p__Bacteroidetes;c__Bacteroidia;o__Chitinophagales;f__Chitinophagaceae;g__;s__
OTU_482	2	0	1	40	10	5	34	16	35	27	108	48	7	9	4	k__Bacteria;p__Gemmatimonadetes;c__unidentified_Gemmatimonadetes;o__Gemmatimonadales;f__Gemmatimonadaceae;g__Gemmatimonas;s__
OTU_483	1	184	19	20	8	14	16	21	19	18	18	34	4	7	17	k__Bacteria;p__Acidobacteria;c__unidentified_Acidobacteria;o__unidentified_Acidobacteria;f__unidentified_Acidobacteria;g__unidentified_Acidobacteria;s__Acidobacteria_bacterium_CB_286306
OTU_484	21	7	26	6	4	0	2	3	2	2	1	2	4	6	2	k__Bacteria;p__Proteobacteria;c__Alphaproteobacteria;o__unidentified_Alphaproteobacteria;f__Acetobacteraceae
OTU_485	0	1	3	3	2	4	26	0	10	2	5	6	0	4	9	k__Bacteria;p__Proteobacteria;c__Gammaproteobacteria;o__unidentified_Gammaproteobacteria;f__unidentified_Gammaproteobacteria;g__Aquicella;s__
OTU_486	0	0	0	0	0	0	0	0	0	0	0	0	195	0	0	k__Bacteria;p__Oxyphotobacteria;c__unidentified_Oxyphotobacteria;o__unidentified_Oxyphotobacteria;f__unidentified_Oxyphotobacteria;g__Limnothrix
OTU_487	1	0	0	26	4	2	9	19	14	6	5	4	0	7	3	k__Bacteria;p__Proteobacteria;c__Gammaproteobacteria;o__Xanthomonadales;f__Rhodanobacteraceae;g__Dokdonella;s__
OTU_488	42	35	106	45	20	102	36	62	69	53	11	81	21	43	75	k__Bacteria;p__Acidobacteria;c__Acidobacteriia;o__Solibacterales;f__unidentified_Solibacterales;g__Candidatus_Solibacter;s__
OTU_489	50	7	25	0	0	0	0	2	0	0	1	3	3	4	10	k__Bacteria;p__Bacteroidetes;c__Bacteroidia;o__Chitinophagales;f__Chitinophagaceae;g__Lacibacter;s__
OTU_490	1	2	9	3	2	5	3	7	3	12	9	16	6	0	5	k__Bacteria;p__Bacteroidetes;c__Ignavibacteria;o__;f__;g__;s__
OTU_491	9	9	13	2	3	8	1	18	10	6	23	37	2	5	3	k__Bacteria;p__Gemmatimonadetes;c__unidentified_Gemmatimonadetes;o__Gemmatimonadales;f__Gemmatimonadaceae;g__Gemmatimonas;s__
OTU_492	4	279	0	0	0	2	1	0	9	2	9	5	0	1	2	k__Bacteria;p__Proteobacteria;c__Gammaproteobacteria;o__;f__;g__;s__
OTU_493	0	0	0	2	1	0	11	3	8	2	4	4	6	15	12	k__Bacteria;p__Bacteroidetes;c__Bacteroidia;o__Chitinophagales;f__Chitinophagaceae;g__Taibaiella;s__
OTU_494	1	2	0	4	0	24	6	17	13	12	7	6	2	6	2	k__Bacteria;p__unidentified_Bacteria;c__unidentified_Bacteria;o__unidentified_Bacteria;f__unidentified_Bacteria;g__unidentified_Bacteria;s__Candidatus_Saccharibacteria_bacterium_RAAC3_TM7_1
OTU_495	29	45	22	0	0	2	0	1	0	1	1	7	2	5	24	k__Bacteria;p__Gemmatimonadetes;c__unidentified_Gemmatimonadetes;o__Gemmatimonadales;f__Gemmatimonadaceae
OTU_496	14	30	51	5	6	2	1	21	3	12	13	3	12	51	24	k__Bacteria;p__Verrucomicrobia;c__Verrucomicrobiae;o__unidentified_Verrucomicrobiae;f__unidentified_Verrucomicrobiae;g__unidentified_Verrucomicrobiae;s__bacterium_Ellin516
OTU_497	6	12	12	6	21	3	14	11	33	39	16	7	5	5	14	k__Bacteria;p__Actinobacteria;c__Thermoleophilia;o__Solirubrobacterales;f__Solirubrobacteraceae;g__Patulibacter;s__
OTU_498	2	19	2	0	0	0	0	0	2	1	4	0	1	8	17	k__Bacteria;p__Chloroflexi;c__;o__;f__;g__;s__
OTU_499	8	7	19	2	7	8	6	17	6	3	4	6	6	16	24	k__Bacteria;p__Nitrospirae;c__Nitrospira;o__Nitrospirales;f__Nitrospiraceae;g__;s__
OTU_500	4	62	26	2	0	3	3	10	9	4	6	9	7	9	19	k__Bacteria;p__Proteobacteria;c__Gammaproteobacteria;o__unidentified_Gammaproteobacteria;f__Burkholderiaceae;g__Pandoraea;s__Pandoraea_pnomenusa
OTU_501	2	9	4	0	0	16	0	8	5	5	10	10	1	11	15	k__Bacteria;p__Firmicutes;c__Bacilli;o__Bacillales;f__Paenibacillaceae;g__Paenibacillus
OTU_502	13	23	5	0	0	2	0	0	1	0	0	1	4	3	11	k__Bacteria;p__Gemmatimonadetes;c__unidentified_Gemmatimonadetes;o__Gemmatimonadales;f__Gemmatimonadaceae;g__Gemmatimonas
OTU_503	0	1	0	0	0	0	0	0	0	0	0	0	307	0	0	k__Bacteria;p__Proteobacteria;c__Gammaproteobacteria;o__unidentified_Gammaproteobacteria;f__Burkholderiaceae;g__unidentified_Burkholderiaceae
OTU_504	8	7	4	4	1	12	1	30	8	10	6	9	0	1	13	k__Bacteria;p__Gemmatimonadetes;c__unidentified_Gemmatimonadetes;o__Gemmatimonadales;f__Gemmatimonadaceae
OTU_505	0	0	0	0	0	0	0	0	0	0	0	0	238	0	0	k__Bacteria;p__Proteobacteria;c__Gammaproteobacteria;o__unidentified_Gammaproteobacteria;f__Burkholderiaceae;g__Polynucleobacter;s__Polynucleobacter_acidiphobus
OTU_506	0	36	0	0	0	0	2	0	1	51	2	9	0	0	3	k__Bacteria;p__Acidobacteria;c__unidentified_Acidobacteria;o__unidentified_Acidobacteria;f__Pyrinomonadaceae;g__;s__
OTU_507	2	18	1	0	2	10	0	15	9	4	9	13	1	3	26	k__Bacteria;p__Bacteroidetes;c__Bacteroidia;o__Sphingobacteriales;f__;g__;s__
OTU_508	11	13	3	0	1	6	2	18	14	23	36	61	5	1	25	k__Bacteria;p__Proteobacteria;c__Deltaproteobacteria;o__Myxococcales;f__Haliangiaceae;g__Haliangium;s__
OTU_509	12	8	31	4	6	59	24	17	22	49	37	75	6	16	15	k__Bacteria;p__Acidobacteria;c__Acidobacteriia;o__Solibacterales;f__unidentified_Solibacterales;g__Bryobacter;s__
OTU_510	4	0	16	0	0	0	0	3	0	2	2	1	4	26	17	k__Bacteria;p__Verrucomicrobia;c__Verrucomicrobiae;o__;f__;g__;s__
OTU_511	0	448	2	1	1	0	1	4	2	1	2	1	0	1	7	k__Bacteria;p__Proteobacteria;c__Gammaproteobacteria;o__unidentified_Gammaproteobacteria;f__unidentified_Gammaproteobacteria;g__Acidibacter;s__
OTU_512	0	0	1	85	0	3	4	6	2	2	2	1	1	2	4	k__Bacteria;p__Proteobacteria;c__Deltaproteobacteria;o__Bdellovibrionales;f__Bacteriovoracaceae;g__Peredibacter
OTU_513	5	8	5	19	43	27	21	25	56	15	29	13	27	9	13	k__Bacteria;p__Actinobacteria;c__unidentified_Actinobacteria;o__Kineosporiales;f__Kineosporiaceae;g__Angustibacter;s__
OTU_514	1	4	22	1	0	1	2	5	0	10	14	9	4	4	5	k__Bacteria;p__Gemmatimonadetes;c__Longimicrobia;o__Longimicrobiales;f__Longimicrobiaceae;g__;s__
OTU_515	20	8	3	2	2	5	3	15	17	18	12	17	0	0	3	k__Bacteria;p__Proteobacteria;c__Deltaproteobacteria;o__Myxococcales;f__;g__;s__
OTU_516	0	0	0	1	2	10	1	10	3	66	15	12	1	20	11	k__Bacteria;p__Proteobacteria;c__Gammaproteobacteria;o__Cellvibrionales;f__Cellvibrionaceae;g__Cellvibrio;s__Cellvibrio_diazotrophicus
OTU_517	0	5	5	8	8	0	5	5	8	4	8	6	29	10	9	k__Bacteria;p__unidentified_Bacteria;c__unidentified_Bacteria;o__Campylobacterales;f__unidentified_Campylobacterales;g__Arcobacter;s__Arcobacter_butzleri
OTU_518	7	44	23	45	13	8	9	13	4	4	13	29	16	13	7	k__Bacteria;p__Proteobacteria;c__Alphaproteobacteria;o__Rhizobiales;f__Rhizobiaceae;g__unidentified_Rhizobiaceae
OTU_519	0	0	1	0	0	0	1	0	0	0	0	0	1	0	76	k__Bacteria;p__Bacteroidetes;c__Bacteroidia;o__Sphingobacteriales;f__Sphingobacteriaceae;g__Arcticibacter;s__
OTU_520	1	0	0	9	1	8	16	7	9	2	3	6	2	7	3	k__Bacteria;p__Proteobacteria;c__Deltaproteobacteria;o__Bdellovibrionales;f__Bdellovibrionaceae;g__Bdellovibrio;s__Bdellovibrio_bacteriovorus
OTU_521	1	1	1	66	56	235	104	84	124	72	121	113	75	182	76	k__Bacteria;p__Bacteroidetes;c__Bacteroidia;o__Flavobacteriales;f__Flavobacteriaceae;g__Pricia;s__
OTU_522	8	15	9	1	4	11	2	10	9	6	2	2	3	7	15	k__Bacteria;p__Gemmatimonadetes;c__unidentified_Gemmatimonadetes;o__Gemmatimonadales;f__Gemmatimonadaceae
OTU_523	0	148	0	0	0	0	0	0	0	0	0	0	0	0	0	k__Bacteria;p__Acidobacteria;c__unidentified_Acidobacteria;o__unidentified_Acidobacteria;f__unidentified_Acidobacteria;g__unidentified_Acidobacteria
OTU_524	16	12	11	1	0	23	0	19	16	15	28	15	2	13	34	k__Bacteria;p__Proteobacteria;c__Gammaproteobacteria;o__unidentified_Gammaproteobacteria;f__Methylophilaceae;g__Methylobacillus;s__
OTU_525	0	0	0	0	0	0	1	0	0	0	0	0	85	0	0	k__Bacteria;p__Proteobacteria;c__Gammaproteobacteria;o__Methylococcales;f__Methylococcaceae;g__;s__
OTU_526	0	8	2	1	4	1	1	7	31	12	1	0	0	6	6	k__Bacteria;p__Firmicutes;c__Bacilli;o__Bacillales;f__Paenibacillaceae;g__Paenibacillus;s__Paenibacillus_pueri
OTU_527	3	2	40	0	0	1	1	0	0	1	0	0	2	1	6	k__Bacteria;p__Bacteroidetes;c__Bacteroidia;o__Sphingobacteriales;f__Sphingobacteriaceae;g__Mucilaginibacter;s__
OTU_528	0	0	0	0	0	2	0	9	5	4	3	1	42	2	7	k__Bacteria;p__Bacteroidetes;c__Bacteroidia;o__Flavobacteriales;f__Flavobacteriaceae;g__Flavobacterium;s__Flavobacterium_cucumis
OTU_529	0	0	0	6	7	5	19	19	8	1	16	4	6	29	5	k__Bacteria;p__Bacteroidetes;c__Bacteroidia;o__Sphingobacteriales;f__Sphingobacteriaceae;g__Pedobacter
OTU_530	0	0	0	0	0	0	0	0	0	0	0	2	111	0	0	k__Bacteria;p__Chloroflexi;c__Chloroflexia;o__Chloroflexales;f__Roseiflexaceae;g__;s__
OTU_531	6	14	19	11	9	41	0	3	11	3	2	5	1	8	5	k__Bacteria
OTU_532	11	2	88	4	6	1	18	34	2	0	4	15	4	3	9	k__Bacteria;p__Proteobacteria;c__Gammaproteobacteria;o__unidentified_Gammaproteobacteria;f__unidentified_Gammaproteobacteria;g__unidentified_Gammaproteobacteria
OTU_533	19	8	7	6	4	7	2	19	17	10	4	0	5	7	10	k__Bacteria;p__Firmicutes;c__Clostridia;o__Clostridiales;f__unidentified_Clostridiales;g__unidentified_Clostridiales;s__Clostridium_sp_strain_P2
OTU_534	0	1	0	0	0	1	0	4	2	21	22	28	2	0	5	k__Bacteria;p__Proteobacteria;c__Alphaproteobacteria;o__unidentified_Alphaproteobacteria
OTU_535	2	4	1	2	0	1	0	19	37	51	26	18	4	0	22	k__Bacteria;p__Proteobacteria;c__Gammaproteobacteria;o__unidentified_Gammaproteobacteria
OTU_536	0	0	0	0	0	0	0	0	0	0	44	0	0	0	0	k__Bacteria;p__Proteobacteria;c__Alphaproteobacteria
OTU_537	0	42	3	5	2	4	27	1	0	9	8	52	21	7	5	k__Bacteria;p__Proteobacteria;c__Alphaproteobacteria;o__Sphingomonadales;f__Sphingomonadaceae;g__Sphingomonas
OTU_538	3	2	0	1	1	11	2	25	19	25	5	3	1	1	1	k__Bacteria;p__Actinobacteria;c__unidentified_Actinobacteria;o__Streptosporangiales;f__Thermomonosporaceae;g__Actinomadura;s__Actinomadura_echinospora
OTU_539	0	0	0	0	0	0	0	0	0	0	0	0	137	2	0	k__Bacteria;p__Actinobacteria;c__unidentified_Actinobacteria;o__Micrococcales;f__Microbacteriaceae;g__Candidatus_Aquiluna;s__
OTU_540	21	8	19	27	22	33	20	27	20	42	26	53	4	3	7	k__Bacteria;p__Acidobacteria;c__unidentified_Acidobacteria;o__unidentified_Acidobacteria;f__unidentified_Acidobacteria;g__unidentified_Acidobacteria;s__Acidobacteria_bacterium_LP6
OTU_541	1	6	2	1	2	1	8	9	8	20	7	17	3	0	11	k__Bacteria;p__Proteobacteria;c__Deltaproteobacteria;o__Myxococcales;f__Myxococcaceae;g__;s__
OTU_542	0	0	0	61	1	0	0	0	0	0	0	0	0	0	0	k__Bacteria;p__Proteobacteria;c__Gammaproteobacteria;o__unidentified_Gammaproteobacteria;f__Burkholderiaceae;g__unidentified_Burkholderiaceae;s__bacterium_endosymbiont_of_Mortierella_elongata
OTU_543	2	12	4	0	0	0	3	10	25	25	3	28	0	7	1	k__Bacteria;p__Deinococcus-Thermus;c__Deinococci;o__Thermales;f__Thermaceae;g__Thermus;s__Thermus_scotoductus
OTU_544	49	21	22	10	9	23	7	42	36	30	13	12	17	13	50	k__Bacteria;p__Firmicutes;c__Clostridia;o__Clostridiales;f__unidentified_Clostridiales;g__unidentified_Clostridiales;s__Clostridium_sp_PPf35E10
OTU_545	0	5	3	1	1	31	1	9	2	7	7	28	1	4	21	k__Bacteria;p__Proteobacteria;c__Gammaproteobacteria
OTU_546	0	0	0	47	7	5	175	11	27	13	58	35	4	19	4	k__Bacteria;p__Bacteroidetes;c__Bacteroidia;o__Cytophagales;f__Microscillaceae;g__;s__
OTU_547	32	0	33	18	3	4	2	0	0	0	2	0	0	7	2	k__Bacteria;p__Bacteroidetes;c__Bacteroidia;o__Flavobacteriales;f__Flavobacteriaceae;g__Flavobacterium;s__Flavobacterium_ummariense
OTU_548	7	51	18	130	29	23	8	20	34	41	16	15	16	26	14	k__Bacteria;p__Actinobacteria;c__unidentified_Actinobacteria;o__Corynebacteriales;f__Mycobacteriaceae;g__Mycobacterium
OTU_549	8	5	12	12	5	7	4	7	6	19	4	14	3	15	8	k__Bacteria;p__Proteobacteria;c__Deltaproteobacteria;o__Oligoflexales;f__;g__;s__
OTU_550	1	0	0	19	28	25	0	2	1	3	36	0	0	0	0	k__Bacteria;p__unidentified_Bacteria;c__unidentified_Bacteria;o__unidentified_Bacteria;f__unidentified_Bacteria;g__unidentified_Bacteria;s__soil_bacterium_WF55
OTU_551	0	7	1	0	3	5	29	10	1	3	2	17	1	1	32	k__Bacteria;p__Bacteroidetes;c__Bacteroidia;o__Flavobacteriales;f__Flavobacteriaceae;g__Flavobacterium;s__Flavobacterium_anhuiense
OTU_552	1	0	2	19	5	23	24	16	87	9	9	3	2	10	4	k__Bacteria;p__Bacteroidetes;c__Rhodothermia;o__Rhodothermales;f__Rhodothermaceae;g__;s__
OTU_553	7	31	15	10	6	8	6	18	12	14	4	1	5	7	14	k__Bacteria;p__Firmicutes;c__Bacilli;o__Bacillales;f__Bacillaceae;g__Bacillus
OTU_554	24	6	15	2	4	3	2	10	4	13	10	17	1	3	26	k__Bacteria;p__Gemmatimonadetes;c__unidentified_Gemmatimonadetes;o__Gemmatimonadales;f__Gemmatimonadaceae;g__Gemmatimonas
OTU_555	16	38	68	19	17	12	36	30	79	127	52	131	12	40	75	k__Bacteria;p__Gemmatimonadetes;c__unidentified_Gemmatimonadetes;o__Gemmatimonadales;f__Gemmatimonadaceae;g__Gemmatimonas;s__
OTU_556	14	27	45	2	18	20	30	42	27	14	26	27	7	22	36	k__Bacteria;p__Proteobacteria;c__Alphaproteobacteria;o__Caulobacterales;f__Caulobacteraceae;g__;s__
OTU_557	6	23	5	3	2	7	10	2	8	3	12	2	3	5	24	k__Bacteria;p__Proteobacteria;c__Alphaproteobacteria;o__Rhodospirillales;f__;g__;s__
OTU_558	0	0	0	5	7	12	3	12	5	9	12	11	8	4	4	k__Bacteria;p__Bacteroidetes;c__Bacteroidia;o__Chitinophagales;f__Chitinophagaceae
OTU_559	2	38	3	0	0	1	5	25	13	17	9	23	0	3	1	k__Bacteria;p__Chloroflexi;c__unidentified_Chloroflexi;o__unidentified_Chloroflexi;f__unidentified_Chloroflexi;g__unidentified_Chloroflexi;s__Chloroflexi_bacterium_OLB14
OTU_560	0	0	0	3	4	1	3	3	3	19	13	22	0	0	0	k__Bacteria;p__Proteobacteria;c__Deltaproteobacteria
OTU_561	0	0	0	0	0	0	0	0	0	2	0	0	69	0	0	k__Bacteria;p__Verrucomicrobia;c__Verrucomicrobiae;o__Verrucomicrobiales;f__Rubritaleaceae;g__Luteolibacter;s__
OTU_562	0	18	2	4	7	0	10	7	9	9	4	7	6	5	5	k__Bacteria;p__Fusobacteria;c__Fusobacteriia;o__Fusobacteriales;f__Fusobacteriaceae;g__Fusobacterium;s__Fusobacterium_varium
OTU_563	0	55	0	0	0	0	0	0	2	0	0	1	0	0	0	k__Bacteria;p__Gemmatimonadetes;c__unidentified_Gemmatimonadetes;o__Gemmatimonadales;f__Gemmatimonadaceae;g__;s__
OTU_564	2	9	0	0	20	24	0	1	4	1	11	2	4	6	5	k__Bacteria;p__Acidobacteria;c__Acidobacteriia;o__Solibacterales;f__unidentified_Solibacterales;g__Bryobacter;s__
OTU_565	0	0	1	6	4	12	7	5	0	14	7	17	0	0	0	k__Bacteria;p__Acidobacteria;c__unidentified_Acidobacteria;o__unidentified_Acidobacteria;f__unidentified_Acidobacteria;g__Blastocatella;s__
OTU_566	1	40	6	4	0	3	1	4	4	17	6	4	2	4	6	k__Bacteria;p__Actinobacteria;c__Acidimicrobiia;o__;f__;g__;s__
OTU_567	4	115	9	7	7	2	8	22	23	47	17	15	1	2	6	k__Bacteria;p__Proteobacteria;c__Alphaproteobacteria;o__Rhizobiales;f__Hyphomicrobiaceae;g__Pedomicrobium;s__
OTU_568	1	0	0	0	84	0	6	0	2	0	0	0	0	1	0	k__Bacteria;p__Bacteroidetes;c__Bacteroidia;o__Chitinophagales;f__Chitinophagaceae;g__Taibaiella;s__
OTU_569	13	1	70	2	2	1	1	11	0	5	3	5	0	5	6	k__Bacteria;p__Verrucomicrobia;c__Verrucomicrobiae;o__unidentified_Verrucomicrobiae;f__unidentified_Verrucomicrobiae;g__unidentified_Verrucomicrobiae;s__Verrucomicrobia_bacterium_LX181
OTU_570	1	0	7	16	8	7	22	46	31	3	27	22	3	61	18	k__Bacteria;p__unidentified_Bacteria;c__unidentified_Bacteria;o__unidentified_Bacteria;f__unidentified_Bacteria;g__unidentified_Bacteria;s__soil_bacterium_WWH121
OTU_571	5	24	6	23	11	12	30	16	23	20	22	31	4	12	8	k__Bacteria;p__Proteobacteria;c__Alphaproteobacteria;o__Rhizobiales;f__unidentified_Rhizobiales;g__Bauldia;s__
OTU_572	4	1	16	1	5	0	6	33	12	14	23	13	6	12	3	k__Bacteria;p__Chloroflexi;c__Chloroflexia;o__Thermomicrobiales
OTU_573	25	18	19	0	2	5	3	5	10	5	3	14	4	20	32	k__Bacteria;p__Firmicutes;c__Clostridia;o__Clostridiales;f__unidentified_Clostridiales;g__unidentified_Clostridiales
OTU_574	0	0	0	1	1	2	0	4	7	15	10	7	0	0	2	k__Bacteria;p__unidentified_Bacteria;c__unidentified_Bacteria;o__unidentified_Bacteria;f__unidentified_Bacteria
OTU_575	9	24	26	18	14	23	29	56	115	24	4	5	4	12	8	k__Bacteria;p__Firmicutes;c__Bacilli;o__Bacillales;f__Bacillaceae;g__Bacillus;s__Bacillus_galactosidilyticus
OTU_576	17	61	46	18	14	4	74	13	18	52	17	65	21	24	31	k__Bacteria;p__Proteobacteria;c__Alphaproteobacteria;o__Rhizobiales;f__Rhizobiaceae;g__unidentified_Rhizobiaceae
OTU_577	0	3	4	0	0	5	0	57	29	14	34	66	5	20	22	k__Bacteria;p__Proteobacteria;c__Gammaproteobacteria;o__Salinisphaerales;f__Solimonadaceae;g__Solimonas;s__
OTU_578	0	0	0	0	0	0	0	0	0	0	0	0	52	0	0	k__Bacteria;p__Bacteroidetes;c__Bacteroidia;o__Chitinophagales;f__Chitinophagaceae;g__unidentified_Chitinophagaceae;s__Terrimonas_sp_16-45A
OTU_579	0	10	0	0	0	0	0	0	0	0	0	0	62	0	0	k__Bacteria;p__Proteobacteria;c__Gammaproteobacteria;o__unidentified_Gammaproteobacteria;f__Burkholderiaceae
OTU_580	0	1	3	4	0	6	0	1	1	8	0	2	6	6	20	k__Bacteria;p__Bacteroidetes;c__Bacteroidia;o__Flavobacteriales;f__Flavobacteriaceae;g__Flavobacterium
OTU_581	0	1	3	0	1	0	3	22	4	2	18	29	3	12	6	k__Bacteria;p__Proteobacteria;c__Gammaproteobacteria;o__unidentified_Gammaproteobacteria;f__Burkholderiaceae;g__Comamonas;s__Comamonas_testosteroni
OTU_582	5	8	10	24	6	22	17	60	58	33	31	44	16	21	14	k__Bacteria;p__Actinobacteria;c__unidentified_Actinobacteria;o__Micrococcales;f__Microbacteriaceae;g__Leucobacter
OTU_583	0	183	0	0	0	0	1	0	0	1	0	4	0	0	0	k__Bacteria;p__Gemmatimonadetes;c__unidentified_Gemmatimonadetes;o__Gemmatimonadales;f__Gemmatimonadaceae;g__;s__
OTU_584	6	51	7	8	14	31	9	14	6	31	6	13	42	66	28	k__Bacteria;p__Actinobacteria;c__Thermoleophilia;o__Solirubrobacterales;f__unidentified_Solirubrobacterales;g__unidentified_Solirubrobacterales;s__Solirubrobacterales_bacterium_67-14
OTU_585	5	0	2	17	20	11	28	14	26	25	44	22	12	19	9	k__Bacteria;p__Proteobacteria;c__Gammaproteobacteria;o__Oceanospirillales;f__unidentified_Oceanospirillales;g__Pseudohongiella;s__
OTU_586	6	42	13	2	0	7	2	6	6	33	6	9	10	6	12	k__Bacteria;p__Actinobacteria;c__unidentified_Actinobacteria;o__Micromonosporales;f__Micromonosporaceae
OTU_587	0	0	0	1	0	0	0	0	0	0	0	0	169	0	0	k__Bacteria;p__Oxyphotobacteria;c__unidentified_Oxyphotobacteria;o__unidentified_Oxyphotobacteria;f__unidentified_Oxyphotobacteria;g__unidentified_Oxyphotobacteria;s__Guillardia_theta
OTU_588	8	23	2	7	3	6	12	38	95	49	7	11	6	21	15	k__Bacteria;p__Firmicutes;c__Bacilli;o__Bacillales;f__Paenibacillaceae;g__Paenibacillus;s__Paenibacillus_lactis
OTU_589	56	4	16	2	8	6	0	4	4	89	7	26	5	7	15	k__Bacteria
OTU_590	2	8	3	3	5	7	3	6	17	23	7	42	6	9	18	k__Bacteria;p__Proteobacteria;c__Deltaproteobacteria;o__Myxococcales;f__Polyangiaceae;g__Pajaroellobacter;s__
OTU_591	0	0	0	0	0	0	0	0	0	0	0	0	66	0	0	k__Bacteria;p__Verrucomicrobia;c__Verrucomicrobiae;o__Opitutales;f__Puniceicoccaceae;g__Cerasicoccus;s__
OTU_592	10	3	1	0	11	26	0	0	1	0	1	0	4	13	11	k__Bacteria;p__Proteobacteria;c__Gammaproteobacteria;o__unidentified_Gammaproteobacteria;f__unidentified_Gammaproteobacteria;g__unidentified_Gammaproteobacteria;s\_\_bacterium\_enrichment\_culture\_clone\_B61
OTU_593	0	0	2	0	45	1	1	9	0	1	0	0	0	0	4	k__Bacteria;p__Bacteroidetes;c__Bacteroidia;o__Chitinophagales;f__Chitinophagaceae;g__Pseudoflavitalea
OTU_594	0	0	0	0	1	0	0	0	0	0	1	0	126	0	0	k__Bacteria;p__Bacteroidetes;c__Bacteroidia;o__Chitinophagales;f__Chitinophagaceae;g__Sediminibacterium;s__
OTU_595	0	0	0	0	0	0	0	0	0	0	0	0	92	0	0	k__Bacteria;p__Proteobacteria;c__Alphaproteobacteria;o__unidentified_Alphaproteobacteria;f__Acetobacteraceae
OTU_596	3	44	49	5	3	5	9	36	19	78	17	26	13	3	3	k__Bacteria;p__Proteobacteria;c__Alphaproteobacteria;o__Rhizobiales;f__Hyphomicrobiaceae;g__Pedomicrobium;s__
OTU_597	8	4	13	3	0	1	0	8	2	0	0	0	2	9	2	k__Bacteria;p__Proteobacteria;c__Deltaproteobacteria;o__Bdellovibrionales;f__Bdellovibrionaceae;g__Bdellovibrio;s__
OTU_598	2	1	23	9	0	0	7	0	0	4	19	27	0	3	4	k__Bacteria;p__Proteobacteria;c__Gammaproteobacteria
OTU_599	1	0	4	11	1	32	70	4	3	0	2	1	1	4	1	k__Bacteria;p__unidentified_Bacteria;c__unidentified_Bacteria;o__unidentified_Bacteria;f__unidentified_Bacteria;g__unidentified_Bacteria
OTU_600	0	0	0	1	1	2	6	4	3	21	20	9	3	6	10	k__Bacteria;p__Bacteroidetes;c__Bacteroidia;o__Sphingobacteriales;f__Sphingobacteriaceae;g__Sphingobacterium;s__Sphingobacterium_nematocida
OTU_601	12	106	6	1	3	3	1	29	14	36	2	4	4	2	21	k__Bacteria;p__Actinobacteria;c__Thermoleophilia;o__Solirubrobacterales
OTU_602	6	28	6	8	8	6	3	28	19	22	9	6	7	4	14	k__Bacteria;p__Proteobacteria;c__Alphaproteobacteria;o__Sphingomonadales;f__Sphingomonadaceae;g__Sphingomonas
OTU_603	2	32	14	4	2	6	3	8	5	11	18	9	2	5	14	k__Bacteria;p__Proteobacteria;c__Alphaproteobacteria
OTU_604	5	7	9	0	1	1	0	0	0	6	2	19	0	5	2	k__Bacteria
OTU_605	26	74	29	12	6	63	17	103	65	89	117	183	6	10	54	k__Bacteria;p__Chloroflexi;c__;o__;f__;g__;s__
OTU_606	3	6	11	1	0	0	0	6	3	9	1	0	4	5	20	k__Bacteria;p__Verrucomicrobia;c__Verrucomicrobiae;o__;f__;g__;s__
OTU_607	46	6	36	17	13	18	2	51	30	8	4	8	17	19	60	k__Bacteria;p__Acidobacteria;c__Acidobacteriia;o__Solibacterales;f__unidentified_Solibacterales;g__Candidatus_Solibacter;s__
OTU_608	0	0	0	0	0	0	0	0	0	0	0	0	51	0	0	k__Bacteria;p__Bacteroidetes;c__Bacteroidia;o__Sphingobacteriales;f__;g__;s__
OTU_609	2	17	1	7	10	5	2	13	7	8	11	2	28	1	4	k__Bacteria;p__Proteobacteria;c__Alphaproteobacteria;o__unidentified_Alphaproteobacteria;f__Acetobacteraceae;g__Roseomonas
OTU_610	6	2	35	8	4	1	1	14	4	6	2	5	7	5	0	k__Bacteria;p__Verrucomicrobia;c__Verrucomicrobiae;o__;f__;g__;s__
OTU_611	0	2	1	0	3	10	11	33	57	3	6	1	32	3	1	k__Bacteria;p__Actinobacteria;c__unidentified_Actinobacteria;o__Propionibacteriales;f__Nocardioidaceae;g__Nocardioides
OTU_612	0	0	0	0	0	0	0	0	0	0	1	1	409	1	0	k__Bacteria;p__Actinobacteria;c__unidentified_Actinobacteria;o__Frankiales;f__Sporichthyaceae
OTU_613	63	56	26	1	0	16	0	3	10	5	7	14	11	39	52	k__Bacteria;p__Proteobacteria;c__Gammaproteobacteria;o__Salinisphaerales;f__Solimonadaceae
OTU_614	0	0	0	0	0	0	0	0	0	1	0	0	99	1	0	k__Bacteria;p__Proteobacteria;c__Gammaproteobacteria;o__unidentified_Gammaproteobacteria;f__unidentified_Gammaproteobacteria;g__Acidibacter;s__
OTU_615	0	1	1	12	6	29	3	16	10	5	13	6	1	0	0	k__Bacteria;p__unidentified_Bacteria;c__unidentified_Bacteria;o__unidentified_Bacteria;f__unidentified_Bacteria;g__unidentified_Bacteria
OTU_616	4	16	37	7	13	14	6	23	17	9	65	25	3	10	15	k__Bacteria;p__Proteobacteria;c__Gammaproteobacteria;o__unidentified_Gammaproteobacteria;f__Burkholderiaceae;g__Ramlibacter;s__
OTU_617	9	20	4	10	5	9	1	17	18	13	5	5	7	8	8	k__Bacteria;p__Proteobacteria;c__Deltaproteobacteria;o__Myxococcales;f__Archangiaceae
OTU_618	0	3	6	8	9	0	10	7	5	6	9	6	4	6	7	k__Bacteria;p__Bacteroidetes;c__Bacteroidia;o__Bacteroidales;f__Prolixibacteraceae;g__;s__
OTU_619	5	3	20	5	13	17	2	19	11	20	5	12	13	24	29	k__Bacteria;p__Bacteroidetes;c__Bacteroidia;o__Chitinophagales;f__Chitinophagaceae
OTU_620	6	0	7	11	11	4	0	22	15	65	12	14	6	1	3	k__Bacteria;p__Verrucomicrobia;c__Verrucomicrobiae
OTU_621	0	4	20	19	2	22	6	20	19	2	15	27	4	11	11	k__Bacteria;p__Proteobacteria;c__Gammaproteobacteria;o__unidentified_Gammaproteobacteria;f__unidentified_Gammaproteobacteria;g__unidentified_Gammaproteobacteria
OTU_622	0	3	4	1	8	2	2	10	31	4	0	0	1	1	0	k__Bacteria;p__Firmicutes;c__Bacilli;o__Bacillales;f__Paenibacillaceae;g__Paenibacillus;s__Paenibacillus_sp_R-6928
OTU_623	41	65	33	16	8	22	9	69	72	59	20	8	7	39	46	k__Bacteria;p__Firmicutes;c__Clostridia;o__Clostridiales;f__unidentified_Clostridiales;g__unidentified_Clostridiales;s__Clostridium_magnum
OTU_624	0	0	0	3	1	1	1	0	10	2	58	10	1	0	5	k__Bacteria;p__Bacteroidetes;c__Bacteroidia;o__Sphingobacteriales;f__Sphingobacteriaceae;g__Sphingobacterium;s__Sphingobacterium_sp_FS32
OTU_625	1	5	2	3	2	2	2	41	18	18	3	6	2	0	8	k__Bacteria;p__Dadabacteria;c__;o__;f__;g__;s__
OTU_626	0	0	0	0	0	0	60	0	0	0	0	0	0	0	0	k__Bacteria;p__;c__;o__;f__;g__;s__
OTU_627	4	4	6	0	3	3	1	8	6	8	6	4	2	7	6	k__Bacteria;p__Firmicutes;c__Bacilli;o__Bacillales;f__Alicyclobacillaceae;g__Alicyclobacillus;s__
OTU_628	0	4	0	0	71	1	1	1	3	1	2	0	1	0	3	k__Bacteria;p__Proteobacteria;c__Gammaproteobacteria;o__Enterobacteriales;f__Enterobacteriaceae;g__Citrobacter;s__Citrobacter_amalonaticus
OTU_629	3	6	0	7	4	4	12	5	14	2	4	1	0	0	0	k__Bacteria;p__Proteobacteria;c__Alphaproteobacteria
OTU_630	1	0	2	1	2	1	1	3	10	6	29	9	1	7	11	k__Bacteria;p__Gemmatimonadetes;c__unidentified_Gemmatimonadetes;o__Gemmatimonadales;f__Gemmatimonadaceae;g__;s__
OTU_631	7	19	17	3	4	0	0	8	2	1	2	4	4	2	3	k__Bacteria;p__Cyanobacteria;c__;o__;f__;g__;s__
OTU_632	0	2	4	1	4	0	0	2	0	3	0	0	2	16	5	k__Bacteria;p__Bacteroidetes;c__Bacteroidia;o__Chitinophagales;f__Chitinophagaceae;g__Chitinophaga
OTU_633	5	9	14	0	6	0	1	5	0	4	5	0	2	10	12	k__Bacteria;p__Actinobacteria;c__Thermoleophilia;o__Solirubrobacterales;f__Solirubrobacteraceae;g__Patulibacter
OTU_634	222	227	302	390	666	841	590	105	765	81	289	135	650	502	216	k__Bacteria;p__Proteobacteria;c__Gammaproteobacteria;o__Xanthomonadales;f__Rhodanobacteraceae;g__Rhodanobacter
OTU_635	24	21	39	3	19	4	0	1	3	7	3	7	1	4	15	k__Bacteria;p__Acidobacteria;c__Acidobacteriia;o__;f__;g__;s__
OTU_636	0	0	5	26	21	10	0	11	3	0	0	0	0	0	1	k__Bacteria;p__Bacteroidetes;c__Bacteroidia;o__Chitinophagales;f__Chitinophagaceae;g__;s__
OTU_637	0	0	0	0	0	0	0	0	1	0	0	0	52	0	0	k__Bacteria;p__Proteobacteria;c__Alphaproteobacteria;o__unidentified_Alphaproteobacteria;f__Acetobacteraceae;g__Roseomonas
OTU_638	20	14	10	1	1	11	3	30	14	6	12	13	6	3	37	k__Bacteria;p__Bacteroidetes;c__Bacteroidia;o__Chitinophagales;f__Chitinophagaceae;g__Sediminibacterium;s__
OTU_639	3	3	0	7	6	2	7	9	4	0	19	8	1	14	5	k__Bacteria;p__Proteobacteria;c__Alphaproteobacteria;o__Rhizobiales;f__Beijerinckiaceae;g__Camelimonas;s__
OTU_640	1	8	0	0	0	6	1	0	6	18	24	24	2	0	2	k__Bacteria;p__Gemmatimonadetes;c__unidentified_Gemmatimonadetes;o__Gemmatimonadales;f__Gemmatimonadaceae;g__;s__
OTU_641	0	0	0	2	0	1	0	6	9	11	0	4	1	0	6	k__Bacteria;p__Verrucomicrobia;c__Verrucomicrobiae;o__;f__;g__;s__
OTU_642	15	51	70	1	1	4	1	1	4	23	13	17	21	39	62	k__Bacteria;p__Gemmatimonadetes;c__unidentified_Gemmatimonadetes;o__Gemmatimonadales;f__Gemmatimonadaceae
OTU_643	2	2	5	1	0	15	0	1	2	10	3	6	0	2	8	k__Bacteria;p__;c__;o__;f__;g__;s__
OTU_644	0	0	0	0	0	0	2	8	9	2	11	22	2	22	2	k__Bacteria;p__Bacteroidetes;c__Bacteroidia;o__Chitinophagales;f__Chitinophagaceae;g__Taibaiella;s__
OTU_645	7	5	11	3	0	13	1	4	8	17	29	10	5	3	12	k__Bacteria;p__unidentified_Bacteria;c__unidentified_Bacteria;o__unidentified_Bacteria;f__unidentified_Bacteria;g__unidentified_Bacteria;s__bacterium_LWQ8
OTU_646	0	9	2	5	2	1	2	8	13	24	3	1	0	2	4	k__Bacteria;p__Firmicutes;c__Bacilli;o__Bacillales;f__Bacillaceae;g__Oceanobacillus;s__Oceanobacillus_indicireducens
OTU_647	0	12	11	0	1	7	1	15	9	2	4	7	0	1	5	k__Bacteria;p__Proteobacteria;c__Gammaproteobacteria;o__unidentified_Gammaproteobacteria;f__unidentified_Gammaproteobacteria;g__Steroidobacter
OTU_648	3	24	11	4	5	12	8	25	18	15	10	7	2	9	7	k__Bacteria;p__Actinobacteria;c__Thermoleophilia;o__Solirubrobacterales;f__;g__;s__
OTU_649	0	4	11	4	1	3	1	10	16	6	6	4	1	7	7	k__Bacteria;p__Bacteroidetes;c__Bacteroidia;o__Chitinophagales;f__Chitinophagaceae
OTU_650	8	3	8	3	3	11	3	8	21	5	19	10	6	7	5	k__Bacteria;p__Firmicutes;c__Bacilli;o__Bacillales;f__Paenibacillaceae;g__Paenibacillus
OTU_651	13	5	40	8	0	2	6	8	3	13	6	8	4	24	57	k__Bacteria;p__Verrucomicrobia;c__Verrucomicrobiae
OTU_652	0	4	1	17	2	2	2	1	1	4	23	5	4	7	1	k__Bacteria;p__Proteobacteria;c__Alphaproteobacteria;o__Caulobacterales;f__Hyphomonadaceae;g__Hirschia;s__
OTU_653	15	21	16	1	6	0	2	5	4	0	1	1	1	12	32	k__Bacteria;p__Proteobacteria;c__Gammaproteobacteria;o__unidentified_Gammaproteobacteria;f__unidentified_Gammaproteobacteria;g__Acidibacter;s__
OTU_654	0	1	6	0	0	0	0	4	7	57	7	8	0	0	0	k__Bacteria;p__Proteobacteria;c__Deltaproteobacteria;o__;f__;g__;s__
OTU_655	4	25	9	0	2	5	3	3	5	6	1	6	5	5	5	k__Bacteria;p__Actinobacteria;c__unidentified_Actinobacteria;o__Pseudonocardiales;f__Pseudonocardiaceae;g__Amycolatopsis
OTU_656	0	1	2	1	1	9	1	18	3	0	8	4	2	2	4	k__Bacteria;p__Bacteroidetes;c__Bacteroidia;o__Sphingobacteriales;f__;g__;s__
OTU_657	8	13	22	3	9	22	20	13	13	20	39	29	7	7	11	k__Bacteria;p__Proteobacteria;c__Alphaproteobacteria;o__unidentified_Alphaproteobacteria;f__unidentified_Alphaproteobacteria;g__unidentified_Alphaproteobacteria;s__bacterium_enrichment_culture_clone_DSR_6
OTU_658	1	1	0	0	0	0	1	21	3	14	1	6	2	2	3	k__Bacteria;p__Chloroflexi;c__;o__;f__;g__;s__
OTU_659	0	0	4	4	14	19	1	16	1	0	0	1	3	4	12	k__Bacteria;p__Acidobacteria;c__Acidobacteriia;o__Solibacterales;f__unidentified_Solibacterales;g__Bryobacter;s__
OTU_660	0	1	4	48	2	4	23	11	6	12	8	4	12	21	9	k__Bacteria;p__Verrucomicrobia;c__Verrucomicrobiae;o__Chthoniobacterales;f__unidentified_Chthoniobacterales;g__Terrimicrobium;s__
OTU_661	1	0	0	1	2	10	0	8	13	14	6	3	4	16	15	k__Bacteria;p__Firmicutes;c__Bacilli;o__Bacillales;f__Listeriaceae;g__Listeria
OTU_662	0	8	1	0	0	0	1	9	9	1	0	0	0	1	12	k__Bacteria;p__Chloroflexi;c__Ktedonobacteria;o__Ktedonobacterales;f__;g__;s__
OTU_663	0	0	0	0	4	0	0	11	0	0	28	5	7	6	4	k__Bacteria;p__Bacteroidetes;c__Bacteroidia;o__Chitinophagales;f__Chitinophagaceae
OTU_664	0	124	0	0	0	0	0	0	0	0	0	0	0	0	0	k__Bacteria;p__Acidobacteria;c__;o__;f__;g__;s__
OTU_665	7	97	20	4	4	77	9	6	5	9	2	8	6	7	33	k__Bacteria;p__Actinobacteria;c__unidentified_Actinobacteria;o__Propionibacteriales;f__Nocardioidaceae;g__Kribbella;s__
OTU_666	5	21	2	3	0	8	2	26	15	31	24	27	0	0	10	k__Bacteria;p__Proteobacteria;c__Deltaproteobacteria;o__Myxococcales;f__Polyangiaceae;g__Pajaroellobacter;s__
OTU_667	2	16	7	3	2	8	2	16	27	17	6	2	5	1	7	k__Bacteria;p__Actinobacteria;c__Thermoleophilia;o__Solirubrobacterales;f__;g__;s__
OTU_668	0	12	2	0	1	2	8	18	8	37	34	25	0	0	1	k__Bacteria;p__Proteobacteria;c__Gammaproteobacteria;o__unidentified_Gammaproteobacteria
OTU_669	0	7	0	1	0	4	0	3	8	25	1	2	0	0	0	k__Bacteria;p__Firmicutes;c__Bacilli;o__Bacillales;f__Thermoactinomycetaceae;g__Risungbinella
OTU_670	0	7	2	4	2	12	0	14	5	3	1	1	1	0	3	k__Bacteria;p__Chloroflexi;c__unidentified_Chloroflexi;o__unidentified_Chloroflexi;f__unidentified_Chloroflexi;g__unidentified_Chloroflexi;s__Chloroflexi_bacterium_OLB14
OTU_671	23	22	43	1	2	2	1	9	2	5	4	10	6	16	16	k__Bacteria;p__Chloroflexi;c__Chloroflexia;o__Thermomicrobiales;f__Thermomicrobiaceae;g__Sphaerobacter
OTU_672	1	70	0	5	4	12	0	7	7	1	1	6	2	1	2	k__Bacteria;p__Proteobacteria;c__Gammaproteobacteria;o__unidentified_Gammaproteobacteria;f__unidentified_Gammaproteobacteria;g__unidentified_Gammaproteobacteria;s__bacterium_endosymbiont_of_Onthophagus_Taurus
OTU_673	16	33	38	0	0	1	0	9	6	0	0	0	0	9	5	k__Bacteria;p__Gemmatimonadetes;c__unidentified_Gemmatimonadetes;o__Gemmatimonadales;f__Gemmatimonadaceae
OTU_674	74	62	88	31	26	52	29	116	84	112	64	100	21	38	80	k__Bacteria;p__Proteobacteria;c__Alphaproteobacteria;o__Rhizobiales;f__Xanthobacteraceae;g__;s__
OTU_675	6	4	29	4	3	3	1	8	8	4	12	2	9	14	17	k__Bacteria;p__Bacteroidetes;c__Ignavibacteria;o__;f__;g__;s__
OTU_676	0	3	1	0	0	6	2	12	5	18	5	10	0	0	4	k__Bacteria;p__Chloroflexi;c__;o__;f__;g__;s__
OTU_677	0	1	3	0	1	2	2	1	5	15	5	9	0	1	2	k__Bacteria;p__Verrucomicrobia;c__Verrucomicrobiae;o__;f__;g__;s__
OTU_678	45	1	2	0	0	2	0	5	0	2	3	13	0	1	4	k__Bacteria;p__Bacteroidetes;c__Bacteroidia;o__Cytophagales;f__Microscillaceae
OTU_679	0	1	0	4	6	2	2	5	3	2	37	9	5	9	2	k__Bacteria;p__Bacteroidetes;c__Bacteroidia;o__Sphingobacteriales;f__Sphingobacteriaceae;g__Pedobacter
OTU_680	16	15	21	4	2	16	4	6	11	11	14	6	9	14	20	k__Bacteria;p__Proteobacteria;c__Alphaproteobacteria;o__unidentified_Alphaproteobacteria;f__unidentified_Alphaproteobacteria;g__Parvibaculum;s__
OTU_681	13	20	18	1	4	1	0	2	2	0	0	0	0	0	1	k__Bacteria;p__Chloroflexi;c__Ktedonobacteria;o__Ktedonobacterales;f__Ktedonobacteraceae;g__;s__
OTU_682	0	0	1	2	0	84	3	22	1	1	1	2	0	3	0	k__Bacteria;p__Proteobacteria;c__Alphaproteobacteria;o__unidentified_Alphaproteobacteria;f__unidentified_Alphaproteobacteria;g__Candidatus_Nucleicultrix;s__
OTU_683	16	23	16	0	0	0	0	2	2	0	2	0	3	2	3	k__Bacteria;p__Proteobacteria;c__Alphaproteobacteria;o__Micropepsales;f__Micropepsaceae;g__;s__
OTU_684	6	18	1	12	2	5	0	8	0	12	5	3	3	2	2	k__Bacteria;p__Actinobacteria;c__Acidimicrobiia
OTU_685	0	13	5	0	0	0	0	5	3	3	0	3	1	2	11	k__Bacteria;p__Actinobacteria;c__Thermoleophilia;o__Gaiellales
OTU_686	11	98	67	29	25	23	42	54	55	19	38	19	13	23	25	k__Bacteria;p__Proteobacteria;c__Alphaproteobacteria;o__Sphingomonadales;f__Sphingomonadaceae;g__Sphingosinicella;s__
OTU_687	0	0	0	11	0	8	8	12	2	0	9	3	1	3	0	k__Bacteria;p__Gemmatimonadetes;c__Longimicrobia;o__Longimicrobiales;f__Longimicrobiaceae;g__;s__
OTU_688	1	23	3	1	0	2	2	3	10	17	0	12	3	0	6	k__Bacteria;p__Firmicutes;c__Bacilli;o__Bacillales;f__Bacillaceae;g__Bacillus;s__Bacillus_aerophilus
OTU_689	37	9	16	4	4	4	0	2	1	1	0	0	0	1	2	k__Bacteria;p__Gemmatimonadetes;c__unidentified_Gemmatimonadetes;o__Gemmatimonadales;f__Gemmatimonadaceae;g__unidentified_Gemmatimonadaceae;s__Gemmatimonadetes_bacterium_WWH24
OTU_690	0	118	0	0	0	0	0	0	0	0	0	0	0	0	0	k__Bacteria;p__Proteobacteria;c__Gammaproteobacteria
OTU_691	0	0	3	0	0	0	0	0	0	62	0	5	1	0	0	k__Bacteria;p__Proteobacteria;c__Gammaproteobacteria
OTU_692	0	1	7	0	0	3	1	2	1	6	8	15	0	0	5	k__Bacteria
OTU_693	2	0	0	7	1	1	5	2	2	0	2	2	6	16	7	k__Bacteria;p__Bacteroidetes;c__Bacteroidia;o__Chitinophagales;f__Chitinophagaceae
OTU_694	1	1	0	0	0	49	0	0	0	1	1	1	0	0	4	k__Bacteria;p__Bacteroidetes;c__Bacteroidia;o__Sphingobacteriales
OTU_695	3	9	4	1	0	4	6	6	15	13	3	3	10	12	25	k__Bacteria;p__Firmicutes;c__Bacilli;o__Bacillales;f__Paenibacillaceae;g__Paenibacillus;s__Paenibacillus_camelliae
OTU_696	37	35	36	17	8	14	6	16	32	27	19	26	7	18	33	k__Bacteria;p__Proteobacteria;c__Alphaproteobacteria;o__unidentified_Alphaproteobacteria;f__Acetobacteraceae
OTU_697	4	11	98	11	8	4	22	4	2	10	4	3	24	22	7	k__Bacteria;p__Firmicutes;c__Bacilli;o__Bacillales;f__Sporolactobacillaceae
OTU_698	11	5	1	0	1	26	0	1	3	0	0	0	0	1	0	k__Bacteria;p__Firmicutes;c__Bacilli;o__Lactobacillales;f__Lactobacillaceae;g__Lactobacillus
OTU_699	0	13	6	0	0	0	0	3	2	0	5	1	8	28	4	k__Bacteria;p__Verrucomicrobia;c__Verrucomicrobiae;o__Opitutales;f__Opitutaceae;g__Opitutus;s__
OTU_700	318	171	2013	7069	2409	511	8905	1079	921	1673	2726	1645	4169	4454	850	k__Bacteria;p__Proteobacteria;c__Gammaproteobacteria;o__Xanthomonadales;f__Rhodanobacteraceae;g__Rhodanobacter
OTU_701	0	0	0	5	5	7	3	4	17	12	12	9	2	4	2	k__Bacteria;p__Actinobacteria;c__unidentified_Actinobacteria;o__Micrococcales;f__Microbacteriaceae;g__Leucobacter;s__
OTU_702	0	0	0	0	0	0	2	4	7	8	9	12	0	0	5	k__Bacteria;p__Proteobacteria;c__Deltaproteobacteria;o__Myxococcales;f__Archangiaceae;g__Anaeromyxobacter;s__
OTU_703	0	0	1	0	22	5	14	4	8	0	2	2	6	0	10	k__Bacteria;p__Proteobacteria;c__Gammaproteobacteria;o__unidentified_Gammaproteobacteria;f__unidentified_Gammaproteobacteria;g__Aquicella;s__
OTU_704	3	10	4	0	2	0	0	3	11	11	2	1	2	2	3	k__Bacteria;p__Firmicutes;c__Bacilli;o__Bacillales;f__Bacillaceae;g__Bacillus;s__Bacillus_clausii
OTU_705	0	44	0	1	0	0	0	7	0	0	1	1	0	0	8	k__Bacteria;p__Actinobacteria;c__unidentified_Actinobacteria;o__Pseudonocardiales;f__Pseudonocardiaceae;g__Saccharopolyspora;s__
OTU_706	8	7	5	0	1	8	0	0	12	3	7	4	5	1	27	k__Bacteria
OTU_707	15	7	61	39	22	18	43	43	32	29	34	45	27	74	39	k__Bacteria;p__Firmicutes;c__Bacilli;o__Bacillales;f__Paenibacillaceae;g__Paenibacillus
OTU_708	14	3	5	4	2	1	4	20	17	41	13	15	4	7	3	k__Bacteria;p__Nitrospirae;c__Nitrospira;o__Nitrospirales;f__Nitrospiraceae;g__unidentified_Nitrospiraceae;s__Nitrospira_sp_enrichment_culture_clone_80
OTU_709	1	12	5	2	5	12	6	20	29	17	23	21	7	13	40	k__Bacteria;p__Gemmatimonadetes;c__Longimicrobia;o__Longimicrobiales;f__Longimicrobiaceae;g__;s__
OTU_710	0	7	6	5	6	0	9	6	9	7	10	10	3	4	7	k__Bacteria;p__Firmicutes;c__Clostridia;o__Clostridiales;f__Christensenellaceae
OTU_711	0	0	0	0	0	0	0	0	1	0	0	0	75	0	0	k__Bacteria;p__Verrucomicrobia;c__Verrucomicrobiae;o__;f__;g__;s__
OTU_712	5	11	52	39	14	41	54	67	34	25	38	39	10	30	32	k__Bacteria;p__Bacteroidetes;c__Bacteroidia;o__Chitinophagales;f__Chitinophagaceae;g__Flavitalea;s__
OTU_713	0	4	1	0	2	0	0	0	3	10	3	7	0	2	4	k__Bacteria;p__Proteobacteria;c__Alphaproteobacteria;o__unidentified_Alphaproteobacteria;f__Acetobacteraceae
OTU_714	4	0	3	0	0	1	0	2	2	1	0	10	0	4	4	k__Bacteria;p__Bacteroidetes;c__Bacteroidia;o__Chitinophagales;f__;g__;s__
OTU_715	16	10	26	1	1	6	1	25	2	2	6	8	2	3	9	k__Bacteria;p__unidentified_Bacteria;c__unidentified_Bacteria;o__unidentified_Bacteria;f__unidentified_Bacteria;g__unidentified_Bacteria;s__bacterium_WWH38
OTU_716	2	1	7	6	1	0	4	13	21	64	9	22	6	6	6	k__Bacteria;p__Verrucomicrobia;c__Verrucomicrobiae;o__Chthoniobacterales;f__Chthoniobacteraceae;g__Candidatus_Udaeobacter;s__
OTU_717	3	7	25	16	8	73	6	13	21	2	2	3	10	17	17	k__Bacteria;p__Proteobacteria;c__Gammaproteobacteria;o__Xanthomonadales;f__Rhodanobacteraceae;g__Dyella;s__
OTU_718	0	3	1	11	6	10	2	2	2	0	0	0	0	0	2	k__Bacteria;p__Gemmatimonadetes;c__unidentified_Gemmatimonadetes;o__Gemmatimonadales;f__Gemmatimonadaceae;g__Gemmatimonas;s__
OTU_719	2	14	7	1	0	0	0	21	4	7	0	3	0	1	3	k__Bacteria;p__Firmicutes;c__Clostridia;o__Clostridiales;f__Heliobacteriaceae;g__Hydrogenispora;s__
OTU_720	6	5	2	6	2	3	10	7	4	9	14	8	3	8	4	k__Bacteria;p__Bacteroidetes;c__Bacteroidia;o__Sphingobacteriales;f__Sphingobacteriaceae;g__Pedobacter
OTU_721	32	20	17	11	5	8	1	1	6	0	0	0	2	7	12	k__Bacteria;p__Chloroflexi;c__Ktedonobacteria;o__Ktedonobacterales;f__Ktedonobacteraceae;g__;s__
OTU_722	3	2	4	7	2	6	15	4	5	15	13	6	5	11	4	k__Bacteria;p__Actinobacteria;c__unidentified_Actinobacteria;o__Micrococcales;f__Cellulomonadaceae;g__Pseudactinotalea;s__
OTU_723	2	123	2	2	0	0	0	3	1	0	0	3	0	1	6	k__Bacteria;p__Proteobacteria;c__Deltaproteobacteria;o__Bdellovibrionales;f__Bacteriovoracaceae;g__Peredibacter
OTU_724	0	0	3	4	5	5	8	6	14	9	14	8	6	12	1	k__Bacteria;p__Bacteroidetes;c__Bacteroidia;o__Sphingobacteriales;f__Sphingobacteriaceae;g__;s__
OTU_725	3	5	4	0	1	5	2	16	4	9	54	38	0	3	4	k__Bacteria;p__Gemmatimonadetes;c__unidentified_Gemmatimonadetes;o__Gemmatimonadales;f__Gemmatimonadaceae;g__;s__
OTU_726	0	0	0	21	8	4	97	1	0	0	4	1	0	1	1	k__Bacteria;p__Bacteroidetes;c__Bacteroidia;o__Cytophagales;f__Microscillaceae;g__;s__
OTU_727	0	16	1	0	0	1	0	1	2	1	3	4	4	4	19	k__Bacteria;p__Acidobacteria;c__Holophagae;o__Holophagales;f__Holophagaceae
OTU_728	0	65	0	0	0	0	0	0	0	0	0	0	0	0	0	k__Bacteria;p__Proteobacteria;c__Deltaproteobacteria;o__Bdellovibrionales;f__Bdellovibrionaceae;g__;s__
OTU_729	7	14	9	0	6	6	8	15	15	24	6	25	5	7	40	k__Bacteria;p__Actinobacteria;c__Thermoleophilia;o__Gaiellales;f__;g__;s__
OTU_730	0	0	1	8	9	9	7	4	5	2	8	0	8	3	5	k__Bacteria;p__Bacteroidetes;c__Bacteroidia;o__Sphingobacteriales;f__Sphingobacteriaceae;g__Pseudopedobacter;s__
OTU_731	9	0	0	0	0	3	0	3	10	5	27	12	3	1	3	k__Bacteria
OTU_732	2	2	10	9	1	2	3	31	10	4	0	6	5	3	7	k__Bacteria;p__Proteobacteria;c__Deltaproteobacteria;o__;f__;g__;s__
OTU_733	0	0	0	0	1	4	23	3	18	24	39	115	1	0	2	k__Bacteria;p__unidentified_Bacteria;c__unidentified_Bacteria;o__unidentified_Bacteria;f__unidentified_Bacteria;g__unidentified_Bacteria;s__candidate_division_TM7_bacterium_JGI_0001002-L20
OTU_734	3	1	6	0	2	1	5	30	8	2	8	7	1	4	4	k__Bacteria;p__Armatimonadetes;c__;o__;f__;g__;s__
OTU_735	7	19	3	1	0	7	1	2	7	9	12	5	1	2	10	k__Bacteria;p__Proteobacteria;c__Gammaproteobacteria;o__unidentified_Gammaproteobacteria;f__Methylophilaceae
OTU_736	2	0	0	5	0	22	1	5	12	1	2	2	0	3	1	k__Bacteria;p__Bacteroidetes;c__Bacteroidia;o__Chitinophagales;f__Chitinophagaceae;g__;s__
OTU_737	0	1	0	2	0	8	0	15	19	9	0	31	3	0	3	k__Bacteria;p__Actinobacteria;c__unidentified_Actinobacteria;o__Propionibacteriales;f__Nocardioidaceae;g__Nocardioides
OTU_738	0	0	0	0	0	0	0	0	0	0	0	0	50	0	0	k__Bacteria;p__Bacteroidetes;c__Bacteroidia;o__Chitinophagales;f__Saprospiraceae;g__;s__
OTU_739	17	20	7	2	0	0	0	0	2	4	0	0	1	0	1	k__Bacteria;p__Firmicutes;c__Bacilli;o__Bacillales;f__Bacillaceae
OTU_740	2	0	0	0	0	0	67	4	1	0	0	2	1	0	0	k__Bacteria;p__Proteobacteria;c__Gammaproteobacteria;o__Enterobacteriales;f__Enterobacteriaceae;g__Serratia
OTU_741	3	0	4	5	7	7	3	6	13	2	4	10	0	1	0	k__Bacteria;p__Planctomycetes;c__Phycisphaerae;o__Tepidisphaerales;f__;g__;s__
OTU_742	0	0	0	0	0	1	1	8	4	18	6	19	0	2	2	k__Bacteria;p__Proteobacteria;c__Deltaproteobacteria;o__Myxococcales;f__;g__;s__
OTU_743	7	11	10	1	1	4	0	3	2	0	0	0	8	4	16	k__Bacteria;p__Actinobacteria;c__Acidimicrobiia;o__unidentified_Acidimicrobiia;f__unidentified_Acidimicrobiia;g__unidentified_Acidimicrobiia
OTU_744	0	0	3	0	0	4	0	4	6	32	11	23	4	18	9	k__Bacteria;p__Gemmatimonadetes;c__;o__;f__;g__;s__
OTU_745	3	10	5	13	15	5	30	15	16	13	14	29	5	15	5	k__Bacteria;p__Firmicutes;c__Bacilli;o__Bacillales;f__Paenibacillaceae;g__Paenibacillus;s__Paenibacillus_alginolyticus
OTU_746	0	0	0	7	4	1	0	0	0	0	56	1	3	1	0	k__Bacteria;p__unidentified_Bacteria;c__unidentified_Bacteria;o__unidentified_Bacteria;f__unidentified_Bacteria;g__unidentified_Bacteria;s__soil_bacterium_WF55
OTU_747	0	2	5	1	2	3	3	19	15	34	22	8	3	1	10	k__Bacteria;p__Gemmatimonadetes;c__;o__;f__;g__;s__
OTU_748	1	3	0	3	1	7	6	23	2	13	10	8	3	1	2	k__Bacteria;p__Proteobacteria;c__Deltaproteobacteria;o__Desulfarculales;f__Desulfarculaceae
OTU_749	22	0	4	1	0	12	2	8	7	11	2	13	3	2	13	k__Bacteria;p__Proteobacteria;c__Gammaproteobacteria;o__Acidiferrobacterales;f__Acidiferrobacteraceae;g__Sulfurifustis;s__
OTU_750	0	0	0	0	0	3	1	15	0	2	7	12	0	0	0	k__Bacteria;p__Armatimonadetes;c__;o__;f__;g__;s__
OTU_751	0	0	0	0	0	0	0	0	0	0	0	0	48	0	0	k__Bacteria;p__unidentified_Bacteria;c__unidentified_Bacteria;o__Campylobacterales;f__unidentified_Campylobacterales;g__Arcobacter
OTU_752	0	37	6	2	1	0	1	2	6	5	7	10	8	4	2	k__Bacteria;p__Nitrospirae;c__Nitrospira;o__Nitrospirales;f__Nitrospiraceae;g__unidentified_Nitrospiraceae
OTU_753	0	1	0	9	27	8	0	1	1	0	2	0	21	0	0	k__Bacteria;p__Proteobacteria;c__Alphaproteobacteria;o__Rhodobacterales;f__Rhodobacteraceae;g__Rhodobacter;s__Rhodobacter_blasticus
OTU_754	0	0	0	0	0	0	1	0	0	0	0	0	121	0	0	k__Bacteria;p__Proteobacteria;c__Gammaproteobacteria;o__Methylococcales;f__unidentified_Methylococcales;g__Crenothrix;s__
OTU_755	14	14	27	2	0	1	0	0	3	0	0	2	0	0	2	k__Bacteria;p__Proteobacteria;c__Alphaproteobacteria;o__unidentified_Alphaproteobacteria;f__unidentified_Alphaproteobacteria;g__unidentified_Alphaproteobacteria
OTU_756	5	15	5	1	0	6	4	6	12	9	3	3	4	3	19	k__Bacteria;p__Firmicutes;c__Clostridia;o__Clostridiales;f__unidentified_Clostridiales;g__unidentified_Clostridiales
OTU_757	0	0	0	2	4	47	0	0	0	0	2	0	0	0	0	k__Bacteria;p__Bacteroidetes;c__Bacteroidia;o__Cytophagales;f__Microscillaceae;g__;s__
OTU_758	5	39	13	7	2	11	3	61	4	39	6	2	9	17	12	k__Bacteria;p__Firmicutes;c__Bacilli;o__Bacillales;f__Bacillaceae;g__Bacillus;s__Bacillaceae_bacterium_NS1-3
OTU_759	1	1	10	2	3	9	2	12	14	7	16	3	2	5	3	k__Bacteria;p__Actinobacteria;c__unidentified_Actinobacteria;o__Propionibacteriales;f__Nocardioidaceae;g__Nocardioides
OTU_760	0	1	0	0	0	0	0	0	2	0	3	0	22	0	0	k__Bacteria;p__Bacteroidetes;c__Bacteroidia;o__Sphingobacteriales;f__Sphingobacteriaceae;g__Solitalea;s__
OTU_761	10	4	14	0	2	2	0	2	18	13	24	21	4	6	37	k__Bacteria;p__Firmicutes;c__Bacilli;o__Bacillales;f__Paenibacillaceae;g__Paenibacillus
OTU_762	0	0	0	0	1	0	4	4	0	13	0	3	0	0	0	k__Bacteria;p__Bacteroidetes;c__Bacteroidia;o__Sphingobacteriales;f__Sphingobacteriaceae;g__Pedobacter
OTU_763	0	0	0	0	0	0	0	1	0	0	0	0	28	0	0	k__Bacteria;p__Proteobacteria;c__Gammaproteobacteria;o__unidentified_Gammaproteobacteria;f__unidentified_Gammaproteobacteria;g__unidentified_Gammaproteobacteria;s__Hypsibius_dujardini
OTU_764	0	8	2	3	5	5	0	4	9	4	3	4	3	2	0	k__Bacteria;p__Proteobacteria;c__Alphaproteobacteria;o__unidentified_Alphaproteobacteria;f__unidentified_Alphaproteobacteria;g__Azospirillum
OTU_765	46	36	29	18	11	31	20	32	30	29	28	38	22	31	54	k__Bacteria;p__Proteobacteria;c__Alphaproteobacteria;o__Rhodospirillales;f__Rhodospirillaceae;g__;s__
OTU_766	5	19	6	8	4	10	2	6	18	10	12	8	4	5	23	k__Bacteria;p__Proteobacteria;c__Alphaproteobacteria;o__Sneathiellales;f__Sneathiellaceae;g__Ferrovibrio;s__
OTU_767	4	6	15	10	5	7	5	4	4	13	8	8	8	4	19	k__Bacteria;p__Bacteroidetes;c__Bacteroidia;o__Cytophagales;f__Microscillaceae
OTU_768	1	2	0	1	0	0	3	7	3	11	8	11	1	7	4	k__Bacteria;p__Actinobacteria;c__Acidimicrobiia;o__unidentified_Acidimicrobiia;f__Iamiaceae;g__Iamia;s__
OTU_769	0	0	0	0	0	3	3	4	3	0	25	0	0	0	0	k__Bacteria;p__Bacteroidetes;c__Bacteroidia;o__Flavobacteriales;f__unidentified_Flavobacteriales;g__Soonwooa
OTU_770	1	3	2	4	0	6	1	4	2	3	11	14	0	1	7	k__Bacteria;p__Bacteroidetes;c__Ignavibacteria;o__;f__;g__;s__
OTU_771	0	0	0	91	0	0	4	3	11	1	7	1	0	1	0	k__Bacteria;p__Gemmatimonadetes;c__;o__;f__;g__;s__
OTU_772	19	15	27	1	3	13	1	31	12	2	6	2	10	7	37	k__Bacteria;p__Actinobacteria;c__unidentified_Actinobacteria;o__Frankiales
OTU_773	0	1	0	0	0	0	0	0	0	0	0	0	73	0	0	k__Bacteria;p__Actinobacteria;c__Acidimicrobiia;o__unidentified_Acidimicrobiia;f__unidentified_Acidimicrobiia;g__unidentified_Acidimicrobiia;s\_\_bacterium\_enrichment\_culture\_clone\_B97
OTU_774	2	11	11	2	2	13	1	8	5	8	9	7	2	6	12	k__Bacteria;p__Chloroflexi;c__;o__;f__;g__;s__
OTU_775	2	2	6	2	1	8	0	9	12	11	8	2	1	3	1	k__Bacteria;p__Verrucomicrobia;c__Verrucomicrobiae;o__;f__;g__;s__
OTU_776	0	2	3	0	0	1	0	3	7	4	7	10	2	1	8	k__Bacteria;p__Gemmatimonadetes;c__unidentified_Gemmatimonadetes;o__Gemmatimonadales;f__Gemmatimonadaceae
OTU_777	0	0	1	5	0	4	212	0	0	4	1	3	2	3	9	k__Bacteria;p__Bacteroidetes;c__Bacteroidia;o__Sphingobacteriales;f__Sphingobacteriaceae;g__Sphingobacterium
OTU_778	0	0	0	0	0	0	0	0	0	0	0	0	82	0	0	k__Bacteria;p__Bacteroidetes;c__Bacteroidia;o__Chitinophagales;f__Saprospiraceae;g__Candidatus_Aquirestis;s__
OTU_779	2	14	3	1	4	6	6	18	15	14	10	19	3	2	5	k__Bacteria;p__Proteobacteria;c__Gammaproteobacteria;o__unidentified_Gammaproteobacteria;f__Nitrosomonadaceae;g__Nitrosomonas;s__Nitrosomonas_nitrosa
OTU_780	0	3	17	0	0	0	0	0	0	0	0	1	0	0	12	k__Bacteria;p__unidentified_Bacteria;c__unidentified_Bacteria;o__unidentified_Bacteria;f__unidentified_Bacteria;g__unidentified_Bacteria
OTU_781	2	160	2	2	2	0	1	2	3	4	5	4	1	4	3	k__Bacteria;p__Acidobacteria;c__;o__;f__;g__;s__
OTU_782	3	2	3	0	1	2	0	1	4	3	2	4	0	8	22	k__Bacteria;p__Proteobacteria;c__Gammaproteobacteria;o__Legionellales;f__Legionellaceae;g__Legionella;s__
OTU_783	0	0	0	0	0	1	25	1	4	0	9	2	0	1	2	k__Bacteria;p__Bacteroidetes;c__Bacteroidia;o__Cytophagales;f__Spirosomaceae;g__unidentified_Spirosomaceae;s__Dyadobacter_sp_enrichment_culture
OTU_784	2	7	8	15	13	11	2	24	24	23	13	15	3	4	5	k__Bacteria;p__Actinobacteria;c__Acidimicrobiia;o__;f__;g__;s__
OTU_785	0	154	0	0	0	0	0	0	0	0	0	0	0	0	0	k__Bacteria;p__Acidobacteria;c__unidentified_Acidobacteria;o__unidentified_Acidobacteria;f__unidentified_Acidobacteria;g__unidentified_Acidobacteria;s__Acidobacteria_bacterium_WX90
OTU_786	9	31	11	3	8	9	4	9	10	12	17	18	5	4	5	k__Bacteria;p__Proteobacteria;c__Gammaproteobacteria;o__unidentified_Gammaproteobacteria;f__unidentified_Gammaproteobacteria;g__unidentified_Gammaproteobacteria;s__bacterium_enrichment_culture_clone_Anammox_13
OTU_787	0	0	0	0	0	0	0	0	0	0	0	0	84	0	0	k__Bacteria;p__Bacteroidetes;c__Bacteroidia;o__Chitinophagales;f__Saprospiraceae;g__Lewinella;s__
OTU_788	0	73	0	0	0	0	0	7	0	9	2	8	0	0	0	k__Bacteria;p__Bacteroidetes;c__Bacteroidia;o__Chitinophagales;f__Saprospiraceae;g__;s__
OTU_789	1	0	14	1	0	3	1	1	0	2	1	4	3	3	2	k__Bacteria;p__Bacteroidetes;c__Bacteroidia;o__Chitinophagales;f__Chitinophagaceae;g__Flavisolibacter
OTU_790	0	1	0	1	0	4	0	2	6	4	0	7	1	0	3	k__Bacteria;p__Proteobacteria;c__Deltaproteobacteria;o__Oligoflexales;f__Oligoflexaceae;g__;s__
OTU_791	0	0	0	0	0	0	0	0	0	3	0	0	0	27	0	k__Bacteria;p__Proteobacteria;c__Gammaproteobacteria;o__unidentified_Gammaproteobacteria;f__unidentified_Gammaproteobacteria;g__Aquicella;s__
OTU_792	8	13	5	0	0	3	0	1	1	2	4	5	1	0	8	k__Bacteria;p__Proteobacteria;c__Alphaproteobacteria;o__Sneathiellales;f__Sneathiellaceae;g__Ferrovibrio;s__
OTU_793	0	0	0	0	0	0	0	0	0	0	0	1	63	0	0	k__Bacteria;p__Oxyphotobacteria;c__unidentified_Oxyphotobacteria
OTU_794	8	108	66	16	3	4	0	10	19	3	7	9	12	21	27	k__Bacteria;p__Proteobacteria;c__Gammaproteobacteria;o__unidentified_Gammaproteobacteria;f__Burkholderiaceae;g__Massilia
OTU_795	16	50	6	0	0	1	0	2	1	5	0	3	2	1	7	k__Bacteria;p__Actinobacteria;c__unidentified_Actinobacteria;o__Pseudonocardiales;f__Pseudonocardiaceae;g__Pseudonocardia;s__
OTU_796	0	0	15	3	2	2	1	11	5	1	4	2	1	1	3	k__Bacteria;p__Armatimonadetes;c__Chthonomonadetes;o__Chthonomonadales;f__;g__;s__
OTU_797	1	0	2	0	0	18	0	0	4	1	1	3	4	4	6	k__Bacteria;p__Spirochaetes;c__Spirochaetia;o__Spirochaetales;f__Spirochaetaceae;g__unidentified_Spirochaetaceae
OTU_798	8	7	2	25	10	14	7	6	22	7	3	3	11	8	19	k__Bacteria;p__Gemmatimonadetes;c__unidentified_Gemmatimonadetes;o__Gemmatimonadales;f__Gemmatimonadaceae;g__;s__
OTU_799	3	52	6	8	2	11	7	6	5	10	12	10	10	2	10	k__Bacteria;p__Proteobacteria;c__Deltaproteobacteria;o__Bdellovibrionales;f__Bdellovibrionaceae;g__Bdellovibrio;s__
OTU_800	1	5	1	0	0	4	1	6	3	3	6	4	0	0	2	k__Bacteria;p__Proteobacteria;c__Gammaproteobacteria;o__Xanthomonadales;f__Rhodanobacteraceae
OTU_801	0	0	0	0	0	0	0	0	0	0	0	0	54	0	0	k__Bacteria;p__Proteobacteria;c__Deltaproteobacteria;o__Bradymonadales;f__;g__;s__
OTU_802	5	2	13	17	20	71	1	26	5	7	14	4	9	25	37	k__Bacteria;p__Bacteroidetes;c__Bacteroidia;o__Chitinophagales;f__Chitinophagaceae;g__Niabella;s__
OTU_803	6	12	4	0	0	1	7	5	4	1	2	3	2	0	5	k__Bacteria;p__Proteobacteria;c__Gammaproteobacteria;o__Xanthomonadales;f__Xanthomonadaceae;g__Arenimonas;s__
OTU_804	12	3	7	1	1	0	0	16	7	4	1	5	3	1	3	k__Bacteria;p__Proteobacteria;c__Alphaproteobacteria;o__Rhizobiales
OTU_805	0	5	0	0	0	0	0	0	0	0	0	0	0	33	0	k__Bacteria;p__Proteobacteria;c__Gammaproteobacteria
OTU_806	13	9	43	14	10	6	4	11	8	20	4	6	4	3	4	k__Bacteria;p__Verrucomicrobia;c__Verrucomicrobiae
OTU_807	0	0	0	0	0	0	0	0	0	0	0	0	81	0	0	k__Bacteria;p__Bacteroidetes;c__Bacteroidia;o__Flavobacteriales;f__Crocinitomicaceae;g__Fluviicola;s__
OTU_808	1	13	0	0	9	3	0	2	4	0	4	0	0	4	0	k__Bacteria;p__unidentified_Bacteria;c__unidentified_Bacteria;o__unidentified_Bacteria;f__unidentified_Bacteria;g__unidentified_Bacteria
OTU_809	28	0	21	8	16	33	8	0	0	0	0	3	25	81	2	k__Bacteria;p__Bacteroidetes;c__Bacteroidia;o__Bacteroidales;f__Prevotellaceae
OTU_810	0	1	26	4	2	3	2	29	9	7	4	14	2	7	5	k__Bacteria
OTU_811	0	0	0	1	0	0	1	0	0	2	0	1	25	0	1	k__Bacteria;p__Bacteroidetes;c__Bacteroidia;o__Sphingobacteriales;f__;g__;s__
OTU_812	0	0	0	0	0	0	0	0	0	0	0	0	1	17	9	k__Bacteria;p__Proteobacteria;c__Gammaproteobacteria;o__unidentified_Gammaproteobacteria;f__unidentified_Gammaproteobacteria;g__Candidatus_Ovatusbacter;s__
OTU_813	1	3	5	2	1	17	0	11	4	2	6	11	2	8	17	k__Bacteria
OTU_814	0	3	0	7	1	2	14	0	1	4	0	0	3	0	0	k__Bacteria;p__Actinobacteria;c__Acidimicrobiia;o__unidentified_Acidimicrobiia;f__Iamiaceae;g__Iamia;s__
OTU_815	5	0	18	2	0	0	2	5	1	0	0	1	1	1	7	k__Bacteria;p__Acidobacteria;c__Acidobacteriia;o__Solibacterales;f__unidentified_Solibacterales;g__Bryobacter;s__
OTU_816	2	4	3	0	2	6	0	1	7	1	4	4	0	0	4	k__Bacteria;p__Bacteroidetes;c__Bacteroidia;o__Cytophagales;f__Cytophagaceae;g__Sporocytophaga;s__
OTU_817	0	2	1	1	1	0	0	4	2	4	1	0	1	0	46	k__Bacteria;p__Gemmatimonadetes;c__unidentified_Gemmatimonadetes;o__Gemmatimonadales;f__Gemmatimonadaceae;g__;s__
OTU_818	1	3	4	7	0	4	6	19	18	7	3	10	0	2	10	k__Bacteria;p__Proteobacteria;c__Gammaproteobacteria;o__Legionellales;f__Legionellaceae;g__Legionella;s__Legionella_massiliensis
OTU_819	2	2	13	0	0	1	1	3	20	5	12	9	1	4	4	k__Bacteria;p__Proteobacteria;c__Alphaproteobacteria;o__Sphingomonadales;f__Sphingomonadaceae;g__Sphingobium;s__Sphingobium_chlorophenolicum
OTU_820	0	36	0	0	0	0	0	0	0	0	0	0	1	0	0	k__Bacteria;p__Acidobacteria;c__unidentified_Acidobacteria;o__unidentified_Acidobacteria;f__unidentified_Acidobacteria;g__unidentified_Acidobacteria;s__Acidobacteria_bacterium_RBG_16_70_10
OTU_821	0	4	3	0	2	1	5	0	0	2	0	0	2	3	2	k__Bacteria;p__Proteobacteria;c__Alphaproteobacteria;o__unidentified_Alphaproteobacteria;f__Acetobacteraceae;g__Roseomonas
OTU_822	66	11	45	163	114	2901	236	98	302	161	120	119	80	58	135	k__Bacteria;p__Proteobacteria;c__Gammaproteobacteria;o__Xanthomonadales;f__Rhodanobacteraceae
OTU_823	0	0	0	0	0	0	0	0	0	0	0	0	125	0	0	k__Bacteria;p__Proteobacteria;c__Gammaproteobacteria;o__Methylococcales;f__Methylococcaceae;g__Methyloparacoccus;s__
OTU_824	5	10	4	0	0	3	0	5	5	4	5	9	1	1	44	k__Bacteria;p__Gemmatimonadetes;c__unidentified_Gemmatimonadetes;o__Gemmatimonadales;f__Gemmatimonadaceae;g__;s__
OTU_825	0	3	1	16	13	10	11	8	13	8	24	95	2	7	13	k__Bacteria;p__Proteobacteria;c__Alphaproteobacteria;o__Caulobacterales;f__Caulobacteraceae;g__Brevundimonas
OTU_826	1	9	1	1	0	1	1	6	6	5	1	7	3	2	0	k__Bacteria;p__Actinobacteria;c__unidentified_Actinobacteria;o__Propionibacteriales;f__Nocardioidaceae;g__Nocardioides
OTU_827	13	4	5	2	0	4	0	6	7	0	4	2	4	4	5	k__Bacteria;p__Proteobacteria;c__Alphaproteobacteria;o__unidentified_Alphaproteobacteria;f__unidentified_Alphaproteobacteria
OTU_828	3	1	5	1	1	6	3	5	0	6	17	6	1	5	0	k__Bacteria;p__Proteobacteria;c__Alphaproteobacteria;o__Rhodospirillales;f__;g__;s__
OTU_829	0	8	0	0	2	7	0	5	1	0	0	1	0	3	5	k__Bacteria;p__Bacteroidetes;c__Bacteroidia;o__Chitinophagales;f__Chitinophagaceae;g__Pseudoflavitalea
OTU_830	1	2	8	7	1	2	1	10	11	10	2	7	8	4	3	k__Bacteria
OTU_831	0	0	0	1	0	1	0	2	3	0	39	3	0	0	1	k__Bacteria;p__Bacteroidetes;c__Bacteroidia;o__Cytophagales;f__Cytophagaceae;g__Cytophaga;s__
OTU_832	0	0	0	0	0	0	0	0	0	0	0	0	105	0	0	k__Bacteria;p__Oxyphotobacteria;c__unidentified_Oxyphotobacteria;o__unidentified_Oxyphotobacteria;f__unidentified_Oxyphotobacteria;g__unidentified_Oxyphotobacteria
OTU_833	0	0	0	33	1	2	1	1	0	1	6	1	3	7	3	k__Bacteria;p__Bacteroidetes;c__Bacteroidia;o__Sphingobacteriales;f__Sphingobacteriaceae;g__Sphingobacterium;s__Sphingobacterium_sp
OTU_834	15	4	12	4	2	0	1	15	1	6	3	1	6	2	6	k__Bacteria;p__Gemmatimonadetes;c__Longimicrobia;o__Longimicrobiales;f__Longimicrobiaceae;g__;s__
OTU_835	23	0	0	0	0	29	0	0	0	0	0	0	0	0	1	k__Bacteria;p__Bacteroidetes;c__Bacteroidia;o__Bacteroidales;f__Bacteroidaceae;g__Bacteroides;s__Bacteroides_fragilis
OTU_836	14	11	9	7	6	28	1	38	13	4	3	7	1	1	6	k__Bacteria;p__Proteobacteria;c__Alphaproteobacteria
OTU_837	6	4	8	13	15	15	10	17	19	38	32	8	17	7	23	k__Bacteria;p__Actinobacteria;c__unidentified_Actinobacteria;o__Frankiales;f__Frankiaceae;g__Jatrophihabitans;s__
OTU_838	2	8	20	29	77	57	21	8	15	9	9	7	21	87	37	k__Bacteria;p__Actinobacteria;c__unidentified_Actinobacteria;o__Micrococcales;f__Microbacteriaceae
OTU_839	0	0	0	0	0	0	0	0	0	0	0	0	0	36	0	k__Bacteria
OTU_840	0	0	3	1	0	1	9	0	0	0	1	0	0	9	1	k__Bacteria;p__Proteobacteria;c__Gammaproteobacteria;o__unidentified_Gammaproteobacteria;f__unidentified_Gammaproteobacteria;g__unidentified_Gammaproteobacteria;s__agricultural_soil_bacterium_SC-I-81
OTU_841	15	17	11	0	1	3	1	6	6	3	4	5	3	7	19	k__Bacteria;p__Proteobacteria;c__Alphaproteobacteria;o__unidentified_Alphaproteobacteria;f__Acetobacteraceae;g__;s__
OTU_842	0	10	0	5	0	0	6	1	1	21	1	10	0	0	5	k__Bacteria;p__Bacteroidetes;c__Bacteroidia;o__Cytophagales;f__Microscillaceae
OTU_843	6	12	4	0	0	4	0	3	1	6	5	4	0	1	3	k__Bacteria;p__Proteobacteria;c__Gammaproteobacteria;o__Salinisphaerales;f__Solimonadaceae;g__Polycyclovorans;s__
OTU_844	2	3	4	2	0	3	0	7	9	0	0	1	1	0	1	k__Bacteria;p__Bacteroidetes;c__Bacteroidia;o__Chitinophagales;f__Chitinophagaceae;g__;s__
OTU_845	3	0	1	3	0	5	6	8	5	4	1	1	3	1	0	k__Bacteria;p__Bacteroidetes;c__Ignavibacteria;o__;f__;g__;s__
OTU_846	3	2	2	2	1	3	0	4	3	1	0	8	1	6	0	k__Bacteria
OTU_847	2	4	4	6	0	2	1	3	4	2	7	8	0	2	6	k__Bacteria;p__Proteobacteria;c__Alphaproteobacteria;o__Rhizobiales
OTU_848	0	1	3	1	4	4	0	3	11	2	5	5	1	4	14	k__Bacteria;p__Firmicutes;c__Bacilli;o__Bacillales;f__Paenibacillaceae;g__Paenibacillus
OTU_849	3	5	8	5	4	5	2	19	14	53	12	41	3	1	1	k__Bacteria;p__Chloroflexi;c__Chloroflexia;o__Chloroflexales;f__Roseiflexaceae;g__;s__
OTU_850	0	0	0	21	2	63	14	4	3	0	3	0	3	0	3	k__Bacteria;p__Bacteroidetes;c__Bacteroidia;o__Flavobacteriales;f__Flavobacteriaceae;g__Flavobacterium
OTU_851	0	41	0	0	0	0	0	2	0	1	2	1	2	0	3	k__Bacteria;p__Proteobacteria;c__Gammaproteobacteria;o__Xanthomonadales;f__Xanthomonadaceae;g__Lysobacter
OTU_852	7	4	12	0	4	0	2	3	0	4	1	2	0	2	2	k__Bacteria;p__Bacteroidetes;c__Bacteroidia;o__Flavobacteriales;f__unidentified_Flavobacteriales;g__Chryseobacterium
OTU_853	0	0	0	2	1	0	3	6	12	19	6	24	0	2	2	k__Bacteria
OTU_854	1	12	6	21	7	11	11	7	4	11	10	8	3	2	10	k__Bacteria;p__Proteobacteria;c__Alphaproteobacteria;o__Rhizobiales;f__unidentified_Rhizobiales;g__Labrys;s__
OTU_855	0	18	5	0	1	0	4	4	4	11	3	4	17	0	1	k__Bacteria;p__Proteobacteria;c__Gammaproteobacteria;o__unidentified_Gammaproteobacteria;f__unidentified_Gammaproteobacteria
OTU_856	19	15	16	0	2	1	0	2	1	0	0	0	0	1	8	k__Bacteria;p__Verrucomicrobia;c__Verrucomicrobiae;o__;f__;g__;s__
OTU_857	5	1	0	10	14	19	1	26	22	19	19	4	0	2	2	k__Bacteria;p__Bacteroidetes;c__Bacteroidia;o__Chitinophagales;f__Chitinophagaceae;g__;s__
OTU_858	3	1	12	3	2	2	0	28	2	1	0	0	0	7	11	k__Bacteria;p__Chloroflexi;c__Ktedonobacteria;o__Ktedonobacterales
OTU_859	0	2	1	5	1	0	1	3	2	0	2	7	0	1	1	k__Bacteria;p__Proteobacteria;c__Gammaproteobacteria
OTU_860	5	12	1	0	0	3	0	5	6	18	2	10	1	1	7	k__Bacteria;p__Actinobacteria;c__unidentified_Actinobacteria;o__Propionibacteriales;f__Nocardioidaceae;g__Nocardioides
OTU_861	2	5	4	0	0	6	0	0	0	2	2	4	0	2	3	k__Bacteria;p__Parcubacteria;c__;o__;f__;g__;s__
OTU_862	5	24	15	0	2	20	1	3	6	0	1	3	1	3	6	k__Bacteria;p__Firmicutes;c__Bacilli;o__Bacillales;f__Thermoactinomycetaceae;g__Planifilum;s__Planifilum_composti
OTU_863	0	3	15	2	4	14	2	4	10	13	1	2	3	15	4	k__Bacteria;p__Firmicutes;c__Bacilli;o__Bacillales;f__Paenibacillaceae;g__Paenibacillus;s__Bacillales_bacterium_V-9
OTU_864	0	1	11	3	0	1	2	0	2	0	0	0	0	6	0	k__Bacteria;p__Proteobacteria;c__Gammaproteobacteria;o__unidentified_Gammaproteobacteria;f__unidentified_Gammaproteobacteria;g__Aquicella;s__
OTU_865	0	0	0	1	0	3	5	3	0	3	7	4	0	12	4	k__Bacteria;p__Bacteroidetes;c__Bacteroidia;o__Flavobacteriales;f__Flavobacteriaceae;g__Myroides;s__Myroides_odoratus
OTU_866	8	5	15	83	149	116	125	88	98	120	99	119	49	98	76	k__Bacteria;p__Actinobacteria;c__unidentified_Actinobacteria;o__Micrococcales;f__Microbacteriaceae;g__Microbacterium;s__Microbacterium_pseudoresistens
OTU_867	2	77	0	0	0	0	1	1	0	5	0	3	0	0	2	k__Bacteria;p__Proteobacteria;c__Deltaproteobacteria;o__Myxococcales;f__;g__;s__
OTU_868	4	0	4	18	20	10	8	22	27	15	35	21	20	23	9	k__Bacteria;p__Proteobacteria;c__Alphaproteobacteria;o__Rhizobiales
OTU_869	0	0	0	23	7	0	0	0	0	0	0	0	0	0	0	k__Bacteria;p__unidentified_Bacteria;c__unidentified_Bacteria;o__unidentified_Bacteria;f__unidentified_Bacteria
OTU_870	0	15	0	1	15	2	0	0	6	5	2	15	0	0	13	k__Bacteria;p__Proteobacteria;c__Gammaproteobacteria;o__Xanthomonadales;f__Xanthomonadaceae;g__Lysobacter;s__Lysobacter_capsici
OTU_871	1	1	0	4	0	0	18	0	9	1	12	2	2	12	4	k__Bacteria;p__Bacteroidetes;c__Bacteroidia;o__Sphingobacteriales;f__Sphingobacteriaceae
OTU_872	1	38	3	3	8	24	9	14	1	7	4	3	3	11	8	k__Bacteria;p__Actinobacteria;c__unidentified_Actinobacteria;o__Micrococcales;f__Microbacteriaceae;g__Agromyces;s__Agromyces_mediolanus
OTU_873	4	6	2	0	2	0	0	5	1	1	0	1	2	4	7	k__Bacteria;p__Proteobacteria;c__Alphaproteobacteria;o__Rhizobiales
OTU_874	0	0	0	0	0	5	0	2	0	5	7	8	0	0	0	k__Bacteria;p__Bacteroidetes;c__Ignavibacteria
OTU_875	2	4	1	3	2	0	10	14	14	9	0	0	0	2	1	k__Bacteria;p__Firmicutes;c__Bacilli;o__Bacillales;f__Planococcaceae;g__Psychrobacillus;s__Psychrobacillus_psychrodurans
OTU_876	0	2	135	0	0	1	0	7	1	0	1	1	0	0	1	k__Bacteria;p__Proteobacteria;c__Gammaproteobacteria;o__unidentified_Gammaproteobacteria;f__Burkholderiaceae
OTU_877	8	8	11	3	2	2	3	3	9	6	8	12	4	3	13	k__Bacteria;p__Actinobacteria;c__Thermoleophilia;o__Solirubrobacterales;f__;g__;s__
OTU_878	7	9	17	4	1	2	5	4	2	4	2	1	15	8	3	k__Bacteria;p__Actinobacteria;c__unidentified_Actinobacteria;o__Corynebacteriales;f__Mycobacteriaceae;g__Mycobacterium
OTU_879	0	0	7	8	0	0	2	1	1	3	2	0	2	11	2	k__Bacteria;p__;c__;o__;f__;g__;s__
OTU_880	0	0	0	0	0	0	0	0	0	0	0	0	29	0	0	k__Bacteria;p__Actinobacteria;c__unidentified_Actinobacteria;o__Micrococcales;f__Microbacteriaceae;g__Aurantimicrobium;s__
OTU_881	6	110	7	0	2	4	3	7	0	7	6	3	1	4	7	k__Bacteria;p__Firmicutes;c__Bacilli;o__Bacillales;f__Sporolactobacillaceae
OTU_882	1	0	1	6	11	7	5	6	23	41	11	37	0	9	3	k__Bacteria;p__Acidobacteria;c__Acidobacteriia;o__Solibacterales;f__unidentified_Solibacterales
OTU_883	6	39	22	5	2	2	2	13	3	15	10	8	4	8	14	k__Bacteria;p__Acidobacteria
OTU_884	0	0	0	0	1	0	0	0	0	0	0	0	37	0	0	k__Bacteria;p__Chloroflexi;c__Chloroflexia;o__Chloroflexales;f__Roseiflexaceae;g__;s__
OTU_885	0	0	0	3	0	0	0	0	1	0	0	0	83	0	0	k__Bacteria;p__Actinobacteria;c__unidentified_Actinobacteria;o__unidentified_Actinobacteria;f__unidentified_Actinobacteria;g__unidentified_Actinobacteria;s__bacterium_rJ7
OTU_886	0	0	0	0	0	1	0	4	2	0	18	17	1	0	5	k__Bacteria;p__Bacteroidetes;c__Bacteroidia;o__Sphingobacteriales;f__Sphingobacteriaceae
OTU_887	2	3	2	7	3	0	0	0	0	3	1	17	0	0	0	k__Bacteria;p__;c__;o__;f__;g__;s__
OTU_888	6	27	45	11	41	6	2	18	17	7	0	6	3	6	2	k__Bacteria;p__Bacteroidetes;c__Bacteroidia;o__Chitinophagales;f__Chitinophagaceae;g__Taibaiella
OTU_889	0	0	0	22	2	0	1	9	12	2	72	12	1	0	2	k__Bacteria;p__Proteobacteria;c__Alphaproteobacteria;o__Rhizobiales;f__Rhizobiaceae
OTU_890	0	2	1	4	5	0	8	10	23	5	1	7	4	4	11	k__Bacteria;p__Acidobacteria;c__Acidobacteriia;o__Acidobacteriales;f__;g__;s__
OTU_891	1	0	0	0	0	52	1	10	3	2	1	3	1	0	5	k__Bacteria;p__Proteobacteria;c__Deltaproteobacteria;o__Myxococcales
OTU_892	8	56	16	2	1	3	3	6	13	8	13	28	9	10	29	k__Bacteria;p__Actinobacteria;c__unidentified_Actinobacteria;o__Micromonosporales;f__Micromonosporaceae;g__Hamadaea;s__
OTU_893	1	2	0	1	2	0	8	17	0	3	5	2	6	8	4	k__Bacteria;p__Actinobacteria;c__Thermoleophilia;o__Solirubrobacterales;f__unidentified_Solirubrobacterales;g__unidentified_Solirubrobacterales;s__Solirubrobacterales_bacterium_67-14
OTU_894	0	2	0	0	0	0	0	1	0	0	0	32	0	0	0	k__Bacteria;p__Bacteroidetes;c__Bacteroidia;o__Chitinophagales;f__Chitinophagaceae;g__Niastella
OTU_895	1	2	0	1	1	1	1	1	2	4	1	11	0	7	1	k__Bacteria;p__Acidobacteria;c__unidentified_Acidobacteria;o__unidentified_Acidobacteria;f__unidentified_Acidobacteria;g__unidentified_Acidobacteria;s__uncultivated_soil_bacterium_clone_S111
OTU_896	0	0	1	2	17	15	6	5	1	2	46	15	10	7	3	k__Bacteria;p__Proteobacteria;c__Gammaproteobacteria;o__unidentified_Gammaproteobacteria;f__Burkholderiaceae;g__Hydrogenophaga;s__Hydrogenophaga_intermedia
OTU_897	11	3	59	3	0	6	0	0	0	2	1	1	6	6	1	k__Bacteria;p__Bacteroidetes;c__Bacteroidia;o__Sphingobacteriales;f__Sphingobacteriaceae;g__Mucilaginibacter;s__
OTU_898	0	0	0	0	0	0	45	0	0	0	0	0	0	0	0	k__Bacteria;p__Bacteroidetes;c__Bacteroidia;o__Cytophagales;f__Microscillaceae;g__Chryseolinea;s__
OTU_899	0	3	6	2	23	14	23	17	3	1	8	20	7	39	18	k__Bacteria;p__Bacteroidetes;c__Bacteroidia;o__Sphingobacteriales;f__Sphingobacteriaceae;g__Sphingobacterium
OTU_900	0	0	0	0	0	0	0	0	1	31	1	3	0	0	0	k__Bacteria;p__Chloroflexi;c__;o__;f__;g__;s__
OTU_901	0	1	2	0	1	1	0	8	4	5	1	6	1	0	2	k__Bacteria;p__Chloroflexi
OTU_902	0	0	1	3	16	0	30	3	3	0	3	3	0	0	1	k__Bacteria;p__Proteobacteria;c__Gammaproteobacteria;o__unidentified_Gammaproteobacteria;f__Burkholderiaceae;g__Advenella
OTU_903	0	0	0	0	0	0	0	0	1	0	0	0	405	0	0	k__Bacteria;p__Proteobacteria;c__Gammaproteobacteria;o__unidentified_Gammaproteobacteria;f__Rhodocyclaceae;g__unidentified_Rhodocyclaceae
OTU_904	12	27	3	5	1	10	0	3	6	4	5	6	6	5	10	k__Bacteria;p__Firmicutes;c__Clostridia;o__Clostridiales;f__Peptostreptococcaceae;g__Romboutsia;s__
OTU_905	8	16	7	1	2	2	0	1	3	5	3	3	3	2	10	k__Bacteria;p__Actinobacteria;c__Thermoleophilia;o__Solirubrobacterales;f__Solirubrobacteraceae;g__Conexibacter;s__
OTU_906	0	4	1	4	1	0	7	4	6	4	3	4	4	2	3	k__Bacteria;p__Firmicutes;c__Clostridia;o__Clostridiales;f__Christensenellaceae
OTU_907	2	11	25	0	0	4	0	10	6	2	10	11	5	5	25	k__Bacteria;p__Proteobacteria;c__Gammaproteobacteria;o__unidentified_Gammaproteobacteria;f__Nitrosomonadaceae;g__Nitrosomonas;s__Nitrosomonas_oligotropha
OTU_908	1	9	5	7	22	9	52	93	28	16	32	22	9	10	43	k__Bacteria;p__Proteobacteria;c__Gammaproteobacteria;o__Enterobacteriales;f__Enterobacteriaceae;g__Citrobacter
OTU_909	0	0	0	0	1	0	1	15	0	0	68	4	0	0	0	k__Bacteria;p__Bacteroidetes;c__Bacteroidia;o__Sphingobacteriales;f__Sphingobacteriaceae;g__Pedobacter
OTU_910	0	0	0	0	0	0	0	0	1	0	0	0	76	0	1	k__Bacteria;p__Oxyphotobacteria;c__unidentified_Oxyphotobacteria;o__Nostocales;f__Oscillatoriaceae;g__unidentified_Oscillatoriaceae;s__Planktothricoides_sp_SR001
OTU_911	0	0	0	0	0	0	0	0	0	0	0	0	65	0	0	k__Bacteria;p__Oxyphotobacteria;c__unidentified_Oxyphotobacteria;o__unidentified_Oxyphotobacteria;f__unidentified_Oxyphotobacteria;g__unidentified_Oxyphotobacteria
OTU_912	0	0	10	5	4	0	2	0	6	0	1	0	6	30	2	k__Bacteria;p__Firmicutes;c__Clostridia;o__Clostridiales;f__Ruminococcaceae;g__Faecalibacterium;s__
OTU_913	2	8	5	2	0	0	2	10	8	20	8	6	1	2	3	k__Bacteria;p__Actinobacteria;c__Thermoleophilia;o__Solirubrobacterales;f__Solirubrobacteraceae
OTU_914	1	0	19	0	0	0	4	6	3	2	15	1	2	4	4	k__Bacteria;p__Gemmatimonadetes;c__unidentified_Gemmatimonadetes;o__Gemmatimonadales;f__Gemmatimonadaceae;g__Gemmatimonas;s__
OTU_915	0	35	0	0	0	0	0	0	0	0	0	0	0	0	0	k__Bacteria;p__Gemmatimonadetes;c__unidentified_Gemmatimonadetes;o__Gemmatimonadales;f__Gemmatimonadaceae
OTU_916	0	4	3	1	0	7	16	14	6	9	13	5	0	2	4	k__Bacteria;p__Proteobacteria;c__Gammaproteobacteria;o__Xanthomonadales;f__Rhodanobacteraceae;g__Tahibacter;s__
OTU_917	104	41	111	47	37	24	14	89	57	126	90	89	32	67	66	k__Bacteria;p__Proteobacteria;c__Alphaproteobacteria;o__Rhizobiales;f__Xanthobacteraceae;g__;s__
OTU_918	4	3	14	0	0	2	2	3	2	3	10	5	1	1	3	k__Bacteria
OTU_919	0	0	0	0	3	5	2	18	12	14	3	0	0	1	2	k__Bacteria;p__Firmicutes;c__Bacilli;o__Bacillales;f__Planococcaceae;g__Rummeliibacillus;s__Rummeliibacillus_stabekisii
OTU_920	0	29	0	0	0	0	0	0	0	0	0	0	0	0	0	k__Bacteria;p__Proteobacteria;c__Deltaproteobacteria;o__;f__;g__;s__
OTU_921	1	8	2	0	0	5	2	14	7	14	7	5	3	9	9	k__Bacteria;p__Chloroflexi;c__Chloroflexia;o__Thermomicrobiales;f__;g__;s__
OTU_922	2	127	2	0	1	0	3	1	1	2	2	4	0	1	1	k__Bacteria;p__Acidobacteria;c__;o__;f__;g__;s__
OTU_923	0	0	0	0	0	0	0	0	0	0	0	0	23	0	0	k__Bacteria;p__Bacteroidetes;c__Bacteroidia;o__Sphingobacteriales;f__;g__;s__
OTU_924	0	2	12	0	4	1	1	5	1	5	11	1	3	1	2	k__Bacteria
OTU_925	12	11	4	4	1	10	5	7	15	13	17	24	1	7	17	k__Bacteria;p__Proteobacteria;c__Gammaproteobacteria;o__unidentified_Gammaproteobacteria;f__Methylophilaceae;g__;s__
OTU_926	0	0	0	0	0	0	0	0	0	0	0	0	44	0	0	k__Bacteria;p__Bacteroidetes;c__Bacteroidia;o__Sphingobacteriales;f__;g__;s__
OTU_927	0	0	1	27	4	1	2	6	1	0	22	4	2	0	6	k__Bacteria;p__Bacteroidetes;c__Bacteroidia;o__Sphingobacteriales;f__Sphingobacteriaceae;g__Sphingobacterium;s__Flavobacterium_sp_Xb-5
OTU_928	0	2	0	1	1	0	0	1	0	2	9	17	0	0	1	k__Bacteria;p__Bacteroidetes;c__Ignavibacteria;o__;f__;g__;s__
OTU_929	0	0	0	0	0	0	2	4	2	12	3	15	0	0	4	k__Bacteria;p__Proteobacteria;c__Alphaproteobacteria;o__unidentified_Alphaproteobacteria;f__unidentified_Alphaproteobacteria
OTU_930	0	0	0	4	0	0	0	3	6	4	2	12	6	1	6	k__Bacteria;p__Bacteroidetes;c__Bacteroidia;o__Sphingobacteriales
OTU_931	0	0	0	0	0	0	0	0	0	0	0	0	33	0	0	k__Bacteria;p__Bacteroidetes;c__Bacteroidia;o__Flavobacteriales;f__Crocinitomicaceae;g__Fluviicola;s__
OTU_932	11	21	11	5	0	26	0	29	17	58	36	36	5	3	11	k__Bacteria;p__Proteobacteria;c__Deltaproteobacteria;o__Myxococcales;f__Haliangiaceae;g__Haliangium;s__
OTU_933	0	1	0	0	0	2	0	2	0	0	0	0	85	0	0	k__Bacteria;p__Proteobacteria;c__Gammaproteobacteria;o__Alteromonadales;f__Alteromonadaceae;g__Rheinheimera
OTU_934	0	2	6	0	0	0	1	6	0	2	2	1	0	0	18	k__Bacteria;p__Actinobacteria;c__Acidimicrobiia;o__;f__;g__;s__
OTU_935	5	13	4	1	0	3	0	1	1	7	0	4	0	1	7	k__Bacteria;p__Proteobacteria;c__Deltaproteobacteria;o__Myxococcales;f__Haliangiaceae;g__Haliangium;s__
OTU_936	0	0	0	8	0	2	0	0	18	10	4	0	0	0	0	k__Bacteria;p__Bacteroidetes;c__Bacteroidia;o__Chitinophagales;f__Chitinophagaceae
OTU_937	0	0	1	0	0	0	0	10	4	3	5	18	0	2	0	k__Bacteria;p__Armatimonadetes;c__;o__;f__;g__;s__
OTU_938	0	13	3	3	1	5	0	7	4	12	8	15	6	3	15	k__Bacteria;p__Actinobacteria;c__unidentified_Actinobacteria;o__Frankiales;f__Sporichthyaceae;g__Sporichthya;s__
OTU_939	27	0	0	0	10	0	0	0	0	2	0	0	0	0	0	k__Bacteria;p__unidentified_Bacteria;c__unidentified_Bacteria;o__unidentified_Bacteria;f__unidentified_Bacteria;g__unidentified_Bacteria
OTU_940	5	8	6	1	1	2	1	0	3	1	6	4	0	9	13	k__Bacteria;p__Proteobacteria;c__Alphaproteobacteria;o__Caulobacterales;f__Caulobacteraceae;g__Asticcacaulis;s__
OTU_941	6	2	3	0	0	5	2	5	6	20	7	9	5	4	1	k__Bacteria;p__Acidobacteria
OTU_942	0	32	0	0	0	0	0	1	0	2	0	0	0	0	0	k__Bacteria;p__Proteobacteria;c__Alphaproteobacteria;o__Rhizobiales;f__Hyphomicrobiaceae;g__Pedomicrobium;s__
OTU_943	0	0	0	1	3	4	0	6	4	0	18	5	5	5	3	k__Bacteria;p__Bacteroidetes;c__Bacteroidia;o__Sphingobacteriales;f__Sphingobacteriaceae;g__;s__
OTU_944	0	89	0	2	14	18	2	0	0	0	1	0	0	0	0	k__Bacteria;p__Bacteroidetes;c__Bacteroidia;o__Cytophagales;f__Microscillaceae;g__Ohtaekwangia;s__
OTU_945	0	3	13	2	0	0	5	1	0	0	0	0	0	6	0	k__Bacteria;p__Proteobacteria;c__Gammaproteobacteria;o__unidentified_Gammaproteobacteria;f__unidentified_Gammaproteobacteria;g__Candidatus_Berkiella;s__
OTU_946	0	3	0	4	1	2	1	4	2	3	2	3	0	1	0	k__Bacteria
OTU_947	0	2	2	0	1	1	2	1	2	2	2	6	0	1	3	k__Bacteria;p__Actinobacteria;c__;o__;f__;g__;s__
OTU_948	0	92	0	0	0	0	0	0	0	1	0	1	0	1	0	k__Bacteria;p__Actinobacteria;c__unidentified_Actinobacteria;o__Propionibacteriales;f__Nocardioidaceae;g__Nocardioides
OTU_949	1	0	0	1	0	2	1	5	1	7	4	6	0	3	3	k__Bacteria;p__Proteobacteria;c__Gammaproteobacteria;o__Xanthomonadales;f__Xanthomonadaceae;g__Thermomonas;s__Thermomonas_sp_lyso-lm521
OTU_950	17	9	25	1	1	10	4	4	2	5	5	1	1	19	28	k__Bacteria;p__Acidobacteria;c__Acidobacteriia;o__Solibacterales;f__unidentified_Solibacterales;g__Candidatus_Solibacter;s__
OTU_951	0	0	0	0	2	0	6	6	5	15	13	19	0	0	1	k__Bacteria;p__Acidobacteria;c__;o__;f__;g__;s__
OTU_952	4	1	0	0	0	2	1	4	7	11	3	12	0	1	7	k__Bacteria;p__Gemmatimonadetes;c__unidentified_Gemmatimonadetes;o__Gemmatimonadales;f__Gemmatimonadaceae;g__;s__
OTU_953	1	7	13	4	0	0	0	0	0	0	0	1	0	2	0	k__Bacteria;p__Proteobacteria;c__Gammaproteobacteria;o__unidentified_Gammaproteobacteria;f__unidentified_Gammaproteobacteria;g__Aquicella;s__
OTU_954	3	4	2	1	0	0	0	21	9	0	5	1	0	4	0	k__Bacteria;p__unidentified_Bacteria;c__unidentified_Bacteria;o__unidentified_Bacteria;f__unidentified_Bacteria;g__unidentified_Bacteria
OTU_955	0	4	8	4	3	0	4	7	3	4	1	8	8	9	4	k__Bacteria;p__unidentified_Bacteria;c__unidentified_Bacteria;o__Campylobacterales;f__Campylobacteraceae;g__Campylobacter
OTU_956	0	0	0	0	0	0	0	0	0	0	0	0	110	0	0	k__Bacteria;p__Proteobacteria;c__Gammaproteobacteria;o__unidentified_Gammaproteobacteria;f__Burkholderiaceae;g__Limnohabitans;s__Limnohabitans_sp_103DPR2
OTU_957	5	6	5	5	5	7	7	6	12	11	6	8	5	7	16	k__Bacteria
OTU_958	5	0	4	0	1	2	0	10	2	0	0	0	0	0	0	k__Bacteria;p__Proteobacteria;c__Gammaproteobacteria;o__unidentified_Gammaproteobacteria;f__unidentified_Gammaproteobacteria;g__Acidibacter;s__
OTU_959	1	0	1	0	0	0	0	2	4	2	5	1	0	3	6	k__Bacteria;p__Bacteroidetes;c__Bacteroidia;o__Cytophagales;f__Cytophagaceae;g__Sporocytophaga;s__
OTU_960	3	3	5	1	2	2	1	3	2	3	4	5	1	2	13	k__Bacteria;p__Gemmatimonadetes;c__unidentified_Gemmatimonadetes;o__Gemmatimonadales;f__Gemmatimonadaceae
OTU_961	0	15	0	0	0	1	3	31	16	18	6	0	1	1	11	k__Bacteria;p__Chloroflexi;c__Chloroflexia;o__Thermomicrobiales;f__;g__;s__
OTU_962	0	0	0	0	0	0	0	0	0	0	0	0	30	0	0	k__Bacteria;p__Bacteroidetes;c__Bacteroidia;o__Sphingobacteriales;f__;g__;s__
OTU_963	0	0	1	2	0	4	1	0	2	2	14	10	0	3	0	k__Bacteria;p__unidentified_Bacteria;c__unidentified_Bacteria;o__unidentified_Bacteria;f__unidentified_Bacteria;g__unidentified_Bacteria;s__soil_bacterium_WF55
OTU_964	1	1	0	0	0	3	1	0	3	1	5	8	0	3	3	k__Bacteria;p__Proteobacteria;c__Alphaproteobacteria;o__unidentified_Alphaproteobacteria
OTU_965	2	9	5	2	1	6	1	1	16	9	0	2	3	10	4	k__Bacteria;p__Firmicutes;c__Bacilli;o__Bacillales;f__Paenibacillaceae;g__Paenibacillus
OTU_966	0	2	0	0	1	2	1	9	1	0	0	0	0	1	4	k__Bacteria;p__Bacteroidetes;c__Bacteroidia;o__Chitinophagales;f__Chitinophagaceae;g__;s__
OTU_967	2	6	23	0	0	2	0	0	0	0	0	3	0	0	5	k__Bacteria;p__Proteobacteria;c__Deltaproteobacteria;o__Myxococcales;f__;g__;s__
OTU_968	7	19	11	4	2	6	3	11	16	8	4	10	2	5	16	k__Bacteria;p__Actinobacteria;c__Thermoleophilia;o__Gaiellales;f__;g__;s__
OTU_969	11	12	16	10	2	9	2	27	17	21	1	11	2	7	22	k__Bacteria;p__Actinobacteria;c__Acidimicrobiia;o__;f__;g__;s__
OTU_970	3	10	4	3	0	6	10	2	5	2	3	3	0	3	1	k__Bacteria;p__Proteobacteria;c__Alphaproteobacteria;o__unidentified_Alphaproteobacteria;f__unidentified_Alphaproteobacteria;g__unidentified_Alphaproteobacteria;s__bacterium_enrichment_culture_clone_Anammox_49
OTU_971	0	0	0	1	2	2	2	1	0	8	5	5	0	2	5	k__Bacteria;p__Planctomycetes;c__Phycisphaerae;o__Phycisphaerales;f__Phycisphaeraceae;g__;s__
OTU_972	4	9	0	0	2	1	0	0	0	2	4	0	3	0	2	k__Bacteria;p__Proteobacteria;c__Alphaproteobacteria
OTU_973	1	2	4	3	0	2	3	10	5	11	0	3	1	1	1	k__Bacteria;p__Firmicutes;c__Bacilli;o__Bacillales;f__Paenibacillaceae;g__Brevibacillus
OTU_974	0	22	0	0	6	0	0	0	0	1	0	1	0	1	0	k__Bacteria;p__unidentified_Bacteria;c__unidentified_Bacteria;o__unidentified_Bacteria;f__unidentified_Bacteria;g__unidentified_Bacteria
OTU_975	0	0	9	0	2	2	3	7	0	3	5	2	3	12	7	k__Bacteria;p__Bacteroidetes;c__Bacteroidia;o__Chitinophagales;f__Chitinophagaceae
OTU_976	0	13	0	2	0	0	0	2	3	0	0	1	1	0	3	k__Bacteria;p__Firmicutes;c__Bacilli;o__Bacillales;f__Bacillaceae
OTU_977	0	19	0	0	1	0	1	0	0	1	4	1	69	2	3	k__Bacteria;p__Actinobacteria;c__Acidimicrobiia;o__;f__;g__;s__
OTU_978	0	1	0	0	0	0	0	0	0	5	1	2	2	1	11	k__Bacteria
OTU_979	7	12	1	1	2	2	0	5	4	0	0	0	1	3	7	k__Bacteria
OTU_980	1	121	2	0	1	2	1	3	3	2	8	6	0	0	2	k__Bacteria;p__Acidobacteria;c__;o__;f__;g__;s__
OTU_981	1	4	6	4	0	0	5	0	0	1	2	5	0	6	1	k__Bacteria;p__Proteobacteria;c__Gammaproteobacteria
OTU_982	0	1	11	0	0	0	0	0	0	6	4	0	0	0	0	k__Bacteria;p__unidentified_Bacteria;c__unidentified_Bacteria;o__unidentified_Bacteria;f__unidentified_Bacteria
OTU_983	0	0	0	2	0	0	0	0	0	0	0	0	92	0	0	k__Bacteria;p__Verrucomicrobia;c__Verrucomicrobiae;o__Verrucomicrobiales;f__Verrucomicrobiaceae;g__Brevifollis;s__
OTU_984	7	7	1	0	1	2	2	6	11	8	8	5	1	2	2	k__Bacteria;p__Proteobacteria;c__Alphaproteobacteria;o__Rhodospirillales;f__;g__;s__
OTU_985	0	0	0	1	0	0	0	0	0	0	0	0	45	0	0	k__Bacteria;p__Bacteroidetes;c__Bacteroidia;o__Flavobacteriales;f__;g__;s__
OTU_986	0	2	2	2	0	4	0	4	3	2	4	1	0	1	2	k__Bacteria;p__Chloroflexi;c__unidentified_Chloroflexi;o__unidentified_Chloroflexi;f__unidentified_Chloroflexi;g__unidentified_Chloroflexi
OTU_987	5	3	13	0	0	0	1	1	1	1	3	0	3	0	5	k__Bacteria
OTU_988	0	0	0	4	0	0	0	0	23	0	0	0	0	0	1	k__Bacteria;p__Gemmatimonadetes;c__;o__;f__;g__;s__
OTU_989	0	0	0	31	3	2	7	2	0	1	4	0	0	2	3	k__Bacteria;p__Proteobacteria;c__Alphaproteobacteria;o__Sphingomonadales;f__Sphingomonadaceae;g__Sandaracinobacter;s__
OTU_990	0	3	2	2	6	0	0	2	2	4	2	6	0	1	3	k__Bacteria;p__Firmicutes;c__Clostridia;o__Clostridiales
OTU_991	0	0	0	0	0	0	0	0	0	0	0	0	24	0	0	k__Bacteria;p__unidentified_Bacteria;c__unidentified_Bacteria;o__Campylobacterales;f__unidentified_Campylobacterales;g__Sulfurospirillum;s__Sulfurospirillum_sp_UCH001
OTU_992	7	19	0	0	0	0	0	0	1	0	0	2	0	0	3	k__Bacteria;p__Bacteroidetes;c__Bacteroidia;o__Sphingobacteriales;f__;g__;s__
OTU_993	6	14	10	0	0	1	0	9	3	2	2	5	3	1	7	k__Bacteria;p__Verrucomicrobia;c__Verrucomicrobiae
OTU_994	33	2	89	26	3	8	3	204	15	2	4	1	4	10	24	k__Bacteria;p__Chloroflexi;c__Ktedonobacteria;o__Ktedonobacterales;f__;g__;s__
OTU_995	3	5	11	2	2	4	1	9	12	16	3	5	2	7	7	k__Bacteria;p__Chloroflexi
OTU_996	0	0	0	0	0	0	0	0	0	0	0	0	28	0	0	k__Bacteria;p__Actinobacteria;c__unidentified_Actinobacteria;o__Frankiales;f__Sporichthyaceae;g__;s__
OTU_997	0	37	0	0	0	0	0	0	0	0	0	0	0	0	0	k__Bacteria;p__Proteobacteria;c__Deltaproteobacteria;o__Myxococcales
OTU_998	2	19	4	0	0	1	0	4	7	2	1	1	1	4	4	k__Bacteria;p__Firmicutes;c__Bacilli;o__Bacillales;f__Alicyclobacillaceae;g__Alicyclobacillus;s__Alicyclobacillus_macrosporangiidus
OTU_999	0	4	1	0	1	0	1	5	0	4	4	3	4	1	4	k__Bacteria;p__Proteobacteria;c__Gammaproteobacteria;o__unidentified_Gammaproteobacteria;f__Competibacteraceae;g__Candidatus_Competibacter;s__
OTU_1000	4	1	1	0	0	0	0	3	2	3	6	3	2	4	6	k__Bacteria;p__Bacteroidetes;c__Bacteroidia;o__Cytophagales;f__Cytophagaceae;g__Sporocytophaga;s__
OTU_1001	0	77	3	0	3	0	0	0	0	1	1	0	1	0	0	k__Bacteria;p__Acidobacteria;c__;o__;f__;g__;s__
OTU_1002	0	3	25	0	0	0	0	0	0	0	0	0	1	1	0	k__Bacteria;p__Proteobacteria;c__Gammaproteobacteria
OTU_1003	0	3	1	4	1	0	6	3	1	3	2	2	4	1	3	k__Bacteria;p__Proteobacteria;c__Deltaproteobacteria;o__Desulfovibrionales;f__Desulfovibrionaceae;g__Desulfovibrio;s__Desulfovibrio_vulgaris
OTU_1004	0	0	0	6	1	0	0	24	11	0	0	0	0	0	0	k__Bacteria;p__Proteobacteria;c__Gammaproteobacteria;o__Legionellales;f__Legionellaceae;g__Legionella
OTU_1005	1	4	1	2	2	5	11	12	4	25	32	49	2	1	5	k__Bacteria;p__Gemmatimonadetes;c__unidentified_Gemmatimonadetes;o__Gemmatimonadales;f__Gemmatimonadaceae;g__;s__
OTU_1006	0	1	1	0	0	0	0	3	0	3	3	3	0	0	2	k__Bacteria;p__Actinobacteria;c__Acidimicrobiia
OTU_1007	0	8	0	0	0	1	0	0	0	1	0	2	88	0	2	k__Bacteria;p__Proteobacteria;c__Gammaproteobacteria;o__unidentified_Gammaproteobacteria;f__Burkholderiaceae;g__Aquabacterium;s__
OTU_1008	0	4	7	3	1	1	10	9	2	1	2	3	7	9	4	k__Bacteria
OTU_1009	0	0	30	1	0	1	0	2	1	0	0	0	0	7	0	k__Bacteria
OTU_1010	0	1	3	2	2	10	4	8	5	11	3	5	0	5	3	k__Bacteria;p__Proteobacteria;c__Deltaproteobacteria;o__Myxococcales;f__;g__;s__
OTU_1011	11	34	24	39	53	15	39	53	45	56	134	62	11	56	39	k__Bacteria;p__Proteobacteria;c__Alphaproteobacteria;o__Sphingomonadales;f__Sphingomonadaceae
OTU_1012	0	31	0	0	0	0	0	0	0	0	0	0	0	0	0	k__Bacteria;p__Bacteroidetes;c__Bacteroidia;o__Sphingobacteriales;f__;g__;s__
OTU_1013	4	3	9	2	1	2	2	1	2	1	2	1	2	3	7	k__Bacteria;p__Proteobacteria;c__Gammaproteobacteria;o__unidentified_Gammaproteobacteria;f__unidentified_Gammaproteobacteria;g__unidentified_Gammaproteobacteria
OTU_1014	0	25	0	0	0	0	0	0	0	0	0	0	0	0	0	k__Bacteria;p__Proteobacteria;c__Deltaproteobacteria;o__Myxococcales;f__Polyangiaceae;g__Aetherobacter
OTU_1015	0	0	3	2	5	0	0	0	0	0	0	0	1	20	0	k__Bacteria;p__Firmicutes;c__Clostridia;o__Clostridiales;f__Ruminococcaceae
OTU_1016	1	0	7	0	0	0	0	0	0	2	1	2	2	5	2	k__Bacteria;p__Bacteroidetes;c__Ignavibacteria;o__;f__;g__;s__
OTU_1017	22	1	27	0	1	3	2	5	7	0	3	3	1	1	3	k__Bacteria
OTU_1018	0	20	2	1	0	1	13	9	13	10	12	9	1	2	0	k__Bacteria;p__Acidobacteria
OTU_1019	0	0	0	0	0	0	0	0	0	0	0	0	23	0	0	k__Bacteria;p__Bacteroidetes;c__Bacteroidia;o__Sphingobacteriales;f__;g__;s__
OTU_1020	0	0	0	0	0	0	0	0	0	0	0	0	36	0	0	k__Bacteria;p__Proteobacteria;c__Gammaproteobacteria;o__Methylococcales
OTU_1021	0	0	0	3	4	5	11	5	0	0	1	0	0	1	2	k__Bacteria;p__Bacteroidetes;c__Bacteroidia;o__Chitinophagales;f__Chitinophagaceae;g__;s__
OTU_1022	0	11	1	6	4	2	5	10	6	19	18	13	5	6	2	k__Bacteria;p__Proteobacteria;c__Alphaproteobacteria;o__Rhodobacterales;f__Rhodobacteraceae;g__Amaricoccus;s__
OTU_1023	2	12	1	0	0	0	0	0	1	0	1	0	0	3	1	k__Bacteria;p__Actinobacteria;c__Rubrobacteria;o__Rubrobacterales;f__unidentified_Rubrobacterales;g__Rubrobacter
OTU_1024	0	0	0	5	0	26	0	0	0	0	5	0	0	1	0	k__Bacteria;p__Bacteroidetes;c__Bacteroidia;o__Cytophagales;f__Spirosomaceae;g__Emticicia
OTU_1025	23	54	8	11	13	47	40	62	39	41	51	38	9	16	15	k__Bacteria;p__Proteobacteria;c__Alphaproteobacteria;o__Rhizobiales;f__Xanthobacteraceae;g__Pseudolabrys;s__
OTU_1026	0	0	0	0	0	0	0	0	0	0	0	0	40	0	0	k__Bacteria;p__Oxyphotobacteria;c__unidentified_Oxyphotobacteria;o__unidentified_Oxyphotobacteria;f__unidentified_Oxyphotobacteria;g__unidentified_Oxyphotobacteria
OTU_1027	41	9	46	45	25	27	17	65	47	140	47	145	22	21	30	k__Bacteria;p__Proteobacteria;c__Gammaproteobacteria;o__unidentified_Gammaproteobacteria;f__unidentified_Gammaproteobacteria;g__unidentified_Gammaproteobacteria
OTU_1028	0	0	0	0	0	0	0	0	0	0	0	1	47	0	0	k__Bacteria;p__Bacteroidetes;c__Bacteroidia;o__Flavobacteriales;f__unidentified_Flavobacteriales;g__Cloacibacterium;s__
OTU_1029	1	13	4	0	0	5	3	5	8	12	13	11	0	1	2	k__Bacteria;p__Proteobacteria;c__Alphaproteobacteria
OTU_1030	0	2	2	0	0	0	1	2	2	0	18	0	1	1	0	k__Bacteria;p__Bacteroidetes;c__Bacteroidia;o__Cytophagales;f__Cytophagaceae;g__Cytophaga;s__
OTU_1031	2	9	3	2	1	2	0	4	10	8	2	1	1	3	3	k__Bacteria;p__Proteobacteria;c__Deltaproteobacteria;o__Myxococcales;f__Sandaracinaceae;g__Sandaracinus;s__
OTU_1032	0	7	4	0	0	0	0	0	0	0	0	0	23	1	0	k__Bacteria;p__Bacteroidetes;c__Bacteroidia;o__Chitinophagales;f__Chitinophagaceae
OTU_1033	3	2	3	1	2	2	5	1	1	0	1	0	1	1	2	k__Bacteria;p__Bacteroidetes;c__Bacteroidia;o__Sphingobacteriales;f__Sphingobacteriaceae;g__Pseudopedobacter
OTU_1034	0	0	0	0	0	1	0	0	1	0	47	5	0	0	0	k__Bacteria;p__Bacteroidetes;c__Bacteroidia;o__Cytophagales;f__Cytophagaceae;g__Cytophaga;s__
OTU_1035	0	0	0	0	0	9	9	5	2	0	0	0	0	1	0	k__Bacteria;p__Proteobacteria;c__Deltaproteobacteria;o__Bradymonadales;f__;g__;s__
OTU_1036	0	21	0	0	0	0	0	0	0	0	0	0	0	0	0	k__Bacteria;p__Actinobacteria;c__Thermoleophilia;o__Gaiellales;f__;g__;s__
OTU_1037	0	0	0	1	19	3	36	3	0	0	6	4	2	0	5	k__Bacteria;p__Bacteroidetes;c__Bacteroidia;o__Flavobacteriales;f__unidentified_Flavobacteriales;g__Moheibacter;s__
OTU_1038	1	1	0	0	1	2	0	2	4	6	1	13	0	0	3	k__Bacteria;p__Gemmatimonadetes;c__unidentified_Gemmatimonadetes;o__Gemmatimonadales;f__Gemmatimonadaceae;g__Gemmatimonas;s__
OTU_1039	0	36	0	0	1	3	0	2	1	2	1	0	3	0	2	k__Bacteria;p__Proteobacteria;c__Gammaproteobacteria;o__Pseudomonadales;f__Moraxellaceae;g__unidentified_Moraxellaceae;s__gamma_proteobacterium_Y-134
OTU_1040	1	0	3	0	0	0	0	5	0	0	1	0	1	31	5	k__Bacteria;p__Bacteroidetes;c__Bacteroidia;o__Chitinophagales;f__Chitinophagaceae
OTU_1041	0	24	0	0	0	0	0	0	0	0	1	0	0	0	0	k__Bacteria;p__Proteobacteria;c__Deltaproteobacteria;o__;f__;g__;s__
OTU_1042	3	19	3	2	1	4	4	3	5	4	8	39	1	3	11	k__Bacteria;p__Actinobacteria;c__unidentified_Actinobacteria;o__Micromonosporales;f__Micromonosporaceae
OTU_1043	0	0	0	0	0	0	0	0	0	0	0	0	23	0	0	k__Bacteria;p__Proteobacteria;c__Alphaproteobacteria;o__Rhizobiales;f__Beijerinckiaceae
OTU_1044	0	0	0	0	0	0	0	0	0	0	0	0	48	0	0	k__Bacteria;p__Proteobacteria;c__Deltaproteobacteria;o__Bdellovibrionales;f__Bdellovibrionaceae;g__;s__
OTU_1045	3	2	8	1	1	5	0	1	10	2	2	1	3	5	5	k__Bacteria;p__Firmicutes;c__Bacilli;o__Bacillales;f__Paenibacillaceae;g__Paenibacillus
OTU_1046	0	0	0	0	0	0	0	0	0	0	0	0	31	0	0	k__Bacteria;p__Proteobacteria;c__Deltaproteobacteria;o__Bdellovibrionales;f__Bdellovibrionaceae;g__;s__
OTU_1047	0	0	0	0	0	1	0	0	0	0	0	1	0	1	30	k__Bacteria;p__Proteobacteria;c__Gammaproteobacteria;o__unidentified_Gammaproteobacteria;f__unidentified_Gammaproteobacteria;g__Aquicella;s__
OTU_1048	0	11	0	0	0	0	0	0	0	0	0	0	46	0	0	k__Bacteria;p__Proteobacteria;c__Gammaproteobacteria;o__Oceanospirillales;f__Halomonadaceae;g__unidentified_Halomonadaceae;s__gamma_proteobacterium_HdN1
OTU_1049	38	1	0	0	0	0	0	0	0	2	2	26	0	0	0	k__Bacteria;p__Actinobacteria;c__unidentified_Actinobacteria;o__Streptosporangiales;f__Streptosporangiaceae
OTU_1050	3	1	3	1	1	5	1	1	3	7	5	17	1	1	4	k__Bacteria;p__Gemmatimonadetes;c__Longimicrobia;o__Longimicrobiales;f__Longimicrobiaceae;g__;s__
OTU_1051	0	1	0	1	0	6	0	0	0	1	2	15	0	0	0	k__Bacteria;p__Bacteroidetes;c__Bacteroidia;o__Flavobacteriales;f__Flavobacteriaceae;g__Flavobacterium;s__Flavobacterium_sp_WG1
OTU_1052	2	0	4	0	0	2	2	2	0	1	2	16	2	1	5	k__Bacteria;p__Bacteroidetes;c__Bacteroidia;o__Sphingobacteriales;f__;g__;s__
OTU_1053	0	5	0	0	0	0	0	2	0	7	11	5	0	1	4	k__Bacteria;p__Proteobacteria;c__Alphaproteobacteria;o__Rhodospirillales;f__;g__;s__
OTU_1054	15	9	5	1	1	13	2	14	15	12	6	15	4	14	59	k__Bacteria;p__Firmicutes;c__Bacilli;o__Bacillales;f__Paenibacillaceae;g__Paenibacillus
OTU_1055	15	11	17	1	1	0	0	0	0	0	1	5	1	2	22	k__Bacteria;p__Acidobacteria;c__Acidobacteriia;o__Solibacterales
OTU_1056	1	1	0	1	2	3	3	3	4	0	2	1	4	0	4	k__Bacteria;p__Bacteroidetes;c__Bacteroidia;o__Chitinophagales;f__Chitinophagaceae;g__;s__
OTU_1057	0	0	0	1	0	0	3	5	0	24	0	1	1	11	6	k__Bacteria;p__Bacteroidetes;c__Bacteroidia;o__Flavobacteriales;f__Flavobacteriaceae;g__Subsaxibacter;s__
OTU_1058	0	82	0	0	0	0	0	0	0	0	0	0	0	0	0	k__Bacteria;p__Proteobacteria;c__Deltaproteobacteria;o__;f__;g__;s__
OTU_1059	0	0	0	10	0	2	48	2	0	0	0	0	6	1	5	k__Bacteria;p__Proteobacteria;c__Gammaproteobacteria;o__unidentified_Gammaproteobacteria;f__unidentified_Gammaproteobacteria;g__unidentified_Gammaproteobacteria
OTU_1060	1	3	5	115	42	22	86	18	31	93	60	34	31	66	53	k__Bacteria;p__Bacteroidetes;c__Bacteroidia;o__Sphingobacteriales;f__Sphingobacteriaceae;g__Pedobacter;s__
OTU_1061	0	1	1	1	0	3	2	3	6	10	0	4	0	3	1	k__Bacteria;p__Parcubacteria;c__;o__;f__;g__;s__
OTU_1062	1	2	2	5	0	0	8	10	6	2	16	1	0	3	21	k__Bacteria;p__Proteobacteria;c__Gammaproteobacteria;o__unidentified_Gammaproteobacteria;f__unidentified_Gammaproteobacteria;g__unidentified_Gammaproteobacteria
OTU_1063	6	4	16	5	3	6	3	15	23	18	4	2	6	3	0	k__Bacteria;p__Chloroflexi;c__Chloroflexia;o__Kallotenuales
OTU_1064	0	16	0	5	2	3	12	6	2	13	20	14	0	2	4	k__Bacteria;p__Actinobacteria;c__Acidimicrobiia;o__;f__;g__;s__
OTU_1065	0	2	0	14	11	5	25	6	9	6	3	3	1	13	0	k__Bacteria;p__Firmicutes;c__Bacilli;o__Bacillales;f__Paenibacillaceae;g__Paenibacillus
OTU_1066	0	3	6	4	8	0	4	3	4	3	6	1	5	3	4	k__Bacteria;p__Proteobacteria;c__Gammaproteobacteria;o__unidentified_Gammaproteobacteria;f__Competibacteraceae;g__Candidatus_Competibacter;s__
OTU_1067	0	0	0	0	0	5	0	1	38	9	3	1	0	0	0	k__Bacteria;p__Proteobacteria;c__Gammaproteobacteria;o__unidentified_Gammaproteobacteria;f__Rhodocyclaceae
OTU_1068	3	1	7	1	1	5	0	18	7	24	3	8	0	2	5	k__Bacteria
OTU_1069	4	4	4	3	5	0	0	2	2	3	10	2	7	3	2	k__Bacteria;p__Proteobacteria;c__Alphaproteobacteria;o__Sphingomonadales;f__Sphingomonadaceae;g__Sphingobium
OTU_1070	0	0	0	0	0	0	0	0	0	0	0	0	103	0	0	k__Bacteria;p__Bacteroidetes;c__Bacteroidia;o__Chitinophagales;f__Saprospiraceae
OTU_1071	0	58	0	0	3	0	0	1	2	0	0	0	1	2	0	k__Bacteria;p__Acidobacteria;c__Acidobacteriia;o__Solibacterales;f__unidentified_Solibacterales;g__Bryobacter;s__
OTU_1072	2	0	1	0	0	0	1	11	1	5	1	4	0	6	0	k__Bacteria
OTU_1073	0	9	0	0	0	0	1	4	1	0	3	5	16	1	0	k__Bacteria;p__Proteobacteria;c__Gammaproteobacteria;o__Pseudomonadales;f__Moraxellaceae;g__Acinetobacter;s__Acinetobacter_tandoii
OTU_1074	0	2	2	2	2	0	1	1	4	4	1	2	6	2	4	k__Bacteria;p__Bacteroidetes;c__Bacteroidia;o__Sphingobacteriales;f__;g__;s__
OTU_1075	3	1	2	0	1	0	0	2	1	2	1	5	2	4	4	k__Bacteria;p__Bacteroidetes;c__Bacteroidia
OTU_1076	8	12	11	2	2	4	0	6	4	16	4	4	6	1	4	k__Bacteria;p__Firmicutes;c__Bacilli;o__Bacillales;f__Bacillaceae;g__Bacillus;s__Bacillus_decolorationis
OTU_1077	0	147	0	0	0	0	0	0	0	1	0	0	0	0	0	k__Bacteria;p__Acidobacteria;c__unidentified_Acidobacteria;o__unidentified_Acidobacteria;f__unidentified_Acidobacteria;g__unidentified_Acidobacteria;s__uncultivated_soil_bacterium_clone_C112
OTU_1078	12	8	19	0	0	1	0	2	1	9	5	4	0	0	41	k__Bacteria;p__Proteobacteria;c__Deltaproteobacteria;o__Myxococcales;f__Haliangiaceae;g__Haliangium;s__
OTU_1079	2	1	5	0	0	3	1	5	1	2	3	4	0	1	5	k__Bacteria;p__Chloroflexi
OTU_1080	2	3	2	1	0	3	3	5	6	7	5	13	0	3	5	k__Bacteria;p__Acidobacteria;c__Acidobacteriia;o__Acidobacteriales;f__;g__;s__
OTU_1081	0	10	0	0	3	0	0	2	3	11	3	4	3	3	3	k__Bacteria;p__Proteobacteria;c__Alphaproteobacteria;o__unidentified_Alphaproteobacteria;f__unidentified_Alphaproteobacteria
OTU_1082	0	12	6	0	0	3	0	3	0	1	0	0	5	0	16	k__Bacteria;p__Proteobacteria;c__Gammaproteobacteria;o__Xanthomonadales;f__Rhodanobacteraceae;g__Luteibacter
OTU_1083	8	0	0	0	0	35	0	0	0	0	0	0	0	0	0	k__Bacteria;p__Bacteroidetes;c__Bacteroidia;o__Bacteroidales;f__Prolixibacteraceae;g__Sunxiuqinia;s__
OTU_1084	1	0	0	0	1	2	1	3	5	10	4	3	0	0	0	k__Bacteria;p__Proteobacteria;c__Gammaproteobacteria;o__unidentified_Gammaproteobacteria;f__unidentified_Gammaproteobacteria;g__Acidibacter;s__
OTU_1085	0	8	0	1	1	0	0	0	0	0	0	9	0	0	0	k__Bacteria;p__Proteobacteria;c__Gammaproteobacteria
OTU_1086	1	0	1	0	0	0	2	5	9	8	10	11	4	4	10	k__Bacteria;p__Proteobacteria;c__Deltaproteobacteria;o__Desulfarculales;f__Desulfarculaceae
OTU_1087	0	0	0	0	1	5	0	7	14	8	2	4	0	2	3	k__Bacteria;p__Firmicutes;c__Bacilli;o__Bacillales;f__Paenibacillaceae;g__Paenibacillus
OTU_1088	0	51	0	0	0	0	0	0	0	0	0	0	0	0	0	k__Bacteria;p__Proteobacteria;c__Gammaproteobacteria;o__unidentified_Gammaproteobacteria;f__Nitrosomonadaceae;g__unidentified_Nitrosomonadaceae;s__Betaproteobacteria_bacterium_GR16-43
OTU_1089	0	1	4	8	5	0	5	6	3	4	3	3	4	4	6	k__Bacteria;p__Bacteroidetes;c__Bacteroidia;o__Chitinophagales;f__Saprospiraceae;g__;s__
OTU_1090	0	7	1	4	3	0	0	4	6	6	4	4	4	2	0	k__Bacteria;p__Firmicutes;c__Clostridia;o__Clostridiales;f__unidentified_Clostridiales;g__Sedimentibacter;s__
OTU_1091	0	1	1	3	1	0	2	1	0	0	0	0	0	8	2	k__Bacteria;p__Firmicutes;c__Clostridia;o__Clostridiales;f__Ruminococcaceae;g__unidentified_Ruminococcaceae;s__Oscillibacter_sp_ER4
OTU_1092	0	0	0	1	1	1	2	2	2	1	4	1	0	1	2	k__Bacteria;p__Proteobacteria;c__Deltaproteobacteria;o__Myxococcales;f__Vulgatibacteraceae;g__Vulgatibacter
OTU_1093	0	57	0	0	0	0	0	0	0	0	0	0	0	0	0	k__Bacteria;p__Proteobacteria;c__Gammaproteobacteria;o__Pseudomonadales;f__Moraxellaceae;g__Cavicella
OTU_1094	0	7	0	0	0	0	0	3	2	1	0	3	0	3	0	k__Bacteria;p__Proteobacteria;c__Gammaproteobacteria;o__unidentified_Gammaproteobacteria;f__unidentified_Gammaproteobacteria;g__unidentified_Gammaproteobacteria;s__Rickettsiella_sp_5-186-2
OTU_1095	0	57	0	1	3	0	0	0	0	1	1	1	0	0	0	k__Bacteria;p__Acidobacteria;c__unidentified_Acidobacteria;o__unidentified_Acidobacteria;f__unidentified_Acidobacteria
OTU_1096	2	0	0	0	0	0	0	2	0	1	3	5	0	0	3	k__Bacteria;p__Bacteroidetes;c__Bacteroidia
OTU_1097	3	0	2	4	0	0	2	4	0	0	7	5	4	35	5	k__Bacteria;p__Proteobacteria;c__Gammaproteobacteria;o__unidentified_Gammaproteobacteria;f__unidentified_Gammaproteobacteria;g__Aquicella;s__
OTU_1098	18	172	215	165	106	14	82	28	35	42	18	12	79	105	36	k__Bacteria;p__Firmicutes;c__Bacilli;o__Bacillales;f__Alicyclobacillaceae;g__Tumebacillus;s__
OTU_1099	42	7	16	7	5	2	0	22	18	13	11	19	4	2	4	k__Bacteria;p__Acidobacteria;c__Acidobacteriia;o__Acidobacteriales;f__;g__;s__
OTU_1100	0	0	6	0	1	1	0	0	0	0	1	2	5	12	0	k__Bacteria;p__Proteobacteria;c__Gammaproteobacteria;o__unidentified_Gammaproteobacteria;f__unidentified_Gammaproteobacteria;g__unidentified_Gammaproteobacteria;s\_\_bacterium\_enrichment\_culture\_clone\_B61
OTU_1101	2	0	2	0	0	4	4	6	2	16	3	2	3	2	2	k__Bacteria;p__Chloroflexi;c__;o__;f__;g__;s__
OTU_1102	0	0	0	0	0	0	0	2	8	0	11	1	0	1	0	k__Bacteria;p__Deinococcus-Thermus;c__Deinococci;o__Deinococcales;f__Trueperaceae;g__Truepera;s__
OTU_1103	1	1	24	2	2	1	0	2	4	0	2	3	1	4	5	k__Bacteria;p__Bacteroidetes;c__Bacteroidia;o__Chitinophagales;f__Chitinophagaceae
OTU_1104	27	37	27	1	2	11	1	8	10	6	34	3	8	48	18	k__Bacteria;p__Proteobacteria;c__Gammaproteobacteria;o__unidentified_Gammaproteobacteria;f__Burkholderiaceae;g__Massilia
OTU_1105	8	3	1	0	1	2	0	1	0	8	4	6	0	2	4	k__Bacteria;p__Firmicutes;c__Clostridia
OTU_1106	0	0	0	0	2	0	0	0	0	5	13	10	2	4	0	k__Bacteria;p__Bacteroidetes;c__Bacteroidia;o__Flavobacteriales;f__Flavobacteriaceae;g__Myroides
OTU_1107	4	2	2	1	0	3	1	10	7	5	3	3	0	8	20	k__Bacteria
OTU_1108	0	2	6	11	0	0	0	0	3	0	1	1	2	2	1	k__Bacteria;p__Actinobacteria;c__Thermoleophilia;o__Solirubrobacterales;f__Solirubrobacteraceae;g__Patulibacter;s__
OTU_1109	0	6	3	5	1	0	2	2	2	2	6	6	6	6	6	k__Bacteria;p__Firmicutes;c__Clostridia;o__Clostridiales;f__Christensenellaceae;g__;s__
OTU_1110	22	63	11	0	0	2	2	15	11	19	9	14	3	5	33	k__Bacteria;p__Chloroflexi;c__Dehalococcoidia;o__unidentified_Dehalococcoidia;f__unidentified_Dehalococcoidia;g__unidentified_Dehalococcoidia;s__bacterium_YC-LK-LKJ27
OTU_1111	0	0	0	0	0	0	0	0	0	0	0	0	86	0	0	k__Bacteria;p__Chloroflexi;c__Chloroflexia;o__Chloroflexales;f__Roseiflexaceae;g__;s__
OTU_1112	1	6	5	12	10	1	12	21	10	18	11	7	5	16	7	k__Bacteria;p__Actinobacteria;c__unidentified_Actinobacteria;o__Propionibacteriales;f__Nocardioidaceae;g__Marmoricola
OTU_1113	1	10	0	1	0	3	0	2	2	2	1	1	0	0	1	k__Bacteria;p__Firmicutes;c__Bacilli;o__Bacillales;f__Bacillaceae;g__Caldalkalibacillus;s__
OTU_1114	12	94	86	205	234	79	130	129	193	307	361	122	113	278	275	k__Bacteria;p__Proteobacteria;c__Alphaproteobacteria;o__Sphingomonadales;f__Sphingomonadaceae;g__Sphingopyxis
OTU_1115	0	3	10	0	0	0	0	0	0	0	0	0	0	0	1	k__Bacteria;p__Proteobacteria;c__Gammaproteobacteria;o__unidentified_Gammaproteobacteria;f__unidentified_Gammaproteobacteria;g__Aquicella;s__
OTU_1116	0	0	0	3	0	0	6	3	0	2	5	3	1	6	15	k__Bacteria;p__Bacteroidetes;c__Bacteroidia;o__Chitinophagales;f__Chitinophagaceae;g__Taibaiella;s__
OTU_1117	2	1	7	1	0	1	1	4	0	5	0	4	1	0	3	k__Bacteria;p__Gemmatimonadetes;c__unidentified_Gemmatimonadetes;o__Gemmatimonadales;f__Gemmatimonadaceae
OTU_1118	0	18	0	0	0	0	0	0	0	0	0	0	0	0	0	k__Bacteria;p__Chloroflexi;c__;o__;f__;g__;s__
OTU_1119	3	2	1	1	1	2	1	5	0	4	1	0	0	1	0	k__Bacteria;p__Verrucomicrobia;c__Verrucomicrobiae
OTU_1120	7	12	10	0	2	0	3	6	3	1	4	5	2	1	15	k__Bacteria;p__Proteobacteria;c__Gammaproteobacteria;o__Xanthomonadales;f__Xanthomonadaceae;g__Pseudoxanthomonas
OTU_1121	0	0	0	0	0	0	0	0	0	0	0	0	28	0	0	k__Bacteria;p__Proteobacteria;c__Gammaproteobacteria;o__Cellvibrionales;f__Spongiibacteraceae;g__;s__
OTU_1122	1	0	0	0	2	0	1	16	5	2	2	0	0	0	0	k__Bacteria;p__Bacteroidetes;c__Bacteroidia;o__Cytophagales;f__Spirosomaceae;g__Leadbetterella;s__
OTU_1123	4	0	5	0	0	0	0	0	25	0	0	1	0	0	13	k__Bacteria;p__Proteobacteria;c__Gammaproteobacteria;o__unidentified_Gammaproteobacteria;f__unidentified_Gammaproteobacteria;g__unidentified_Gammaproteobacteria;s\_\_bacterium\_enrichment\_culture\_clone\_B61
OTU_1124	0	1	1	1	2	3	2	1	15	2	7	4	0	6	7	k__Bacteria;p__Chloroflexi;c__;o__;f__;g__;s__
OTU_1125	0	0	0	0	0	0	0	1	0	0	0	0	29	0	0	k__Bacteria;p__Proteobacteria;c__Alphaproteobacteria;o__Rickettsiales;f__Rickettsiaceae;g__Candidatus_Megaira;s__
OTU_1126	7	36	15	9	26	5	10	17	13	6	0	14	4	10	18	k__Bacteria;p__Proteobacteria;c__Gammaproteobacteria;o__unidentified_Gammaproteobacteria;f__unidentified_Gammaproteobacteria;g__Steroidobacter;s__
OTU_1127	1	3	7	0	0	7	1	5	2	3	2	6	0	4	1	k__Bacteria;p__Proteobacteria;c__Gammaproteobacteria
OTU_1128	0	5	0	7	0	1	7	16	6	2	9	9	19	30	7	k__Bacteria;p__Actinobacteria;c__Acidimicrobiia;o__unidentified_Acidimicrobiia;f__Iamiaceae;g__Iamia;s__
OTU_1129	4	3	1	0	1	3	1	1	8	0	2	4	3	5	2	k__Bacteria;p__Proteobacteria;c__Gammaproteobacteria
OTU_1130	0	1	1	0	0	1	0	5	2	2	2	4	0	0	3	k__Bacteria;p__Proteobacteria;c__Alphaproteobacteria;o__unidentified_Alphaproteobacteria;f__Acetobacteraceae;g__Roseomonas;s__
OTU_1131	0	1	0	2	2	0	2	1	0	1	2	1	4	0	3	k__Bacteria;p__Bacteroidetes;c__Bacteroidia;o__Chitinophagales;f__;g__;s__
OTU_1132	0	1	1	5	0	2	6	3	5	5	1	8	0	2	1	k__Bacteria;p__Chloroflexi;c__;o__;f__;g__;s__
OTU_1133	0	0	0	0	0	0	0	0	0	0	0	0	19	0	0	k__Bacteria;p__Proteobacteria;c__Gammaproteobacteria;o__unidentified_Gammaproteobacteria;f__unidentified_Gammaproteobacteria;g__unidentified_Gammaproteobacteria;s__Hypsibius_dujardini
OTU_1134	5	3	2	0	1	4	1	3	3	1	0	2	0	2	2	k__Bacteria;p__Proteobacteria;c__Alphaproteobacteria
OTU_1135	0	0	0	0	0	0	0	0	0	0	0	0	36	0	0	k__Bacteria;p__Bacteroidetes;c__Bacteroidia;o__Sphingobacteriales;f__;g__;s__
OTU_1136	0	0	0	2	12	0	11	0	0	0	0	1	0	3	0	k__Bacteria;p__Verrucomicrobia;c__Verrucomicrobiae;o__Chthoniobacterales;f__unidentified_Chthoniobacterales;g__Candidatus_Xiphinematobacter;s__
OTU_1137	4	12	0	1	4	1	1	6	5	4	7	5	3	2	0	k__Bacteria;p__Proteobacteria;c__Gammaproteobacteria;o__unidentified_Gammaproteobacteria;f__Coxiellaceae;g__Coxiella;s__
OTU_1138	3	11	3	1	0	2	0	0	2	2	8	11	2	0	4	k__Bacteria;p__Acidobacteria;c__;o__;f__;g__;s__
OTU_1139	1	5	18	0	0	1	0	1	1	0	0	1	0	0	3	k__Bacteria;p__Firmicutes;c__Bacilli;o__Bacillales;f__Bacillaceae;g__Pseudogracilibacillus;s__
OTU_1140	3	4	4	1	2	2	2	2	2	0	1	0	2	7	5	k__Bacteria;p__Planctomycetes;c__Phycisphaerae;o__Tepidisphaerales;f__;g__;s__
OTU_1141	2	0	3	18	22	7	16	7	2	1	0	0	7	17	2	k__Bacteria;p__Actinobacteria;c__unidentified_Actinobacteria;o__Micrococcales;f__Dermacoccaceae;g__Flexivirga;s__Flexivirga_alba
OTU_1142	0	49	0	0	0	0	0	0	0	0	0	0	0	0	0	k__Bacteria;p__Acidobacteria;c__unidentified_Acidobacteria;o__unidentified_Acidobacteria;f__unidentified_Acidobacteria;g__unidentified_Acidobacteria;s__Acidobacteria_bacterium_SCN_69-37
OTU_1143	15	24	26	6	0	14	4	8	4	14	10	19	5	6	45	k__Bacteria;p__Proteobacteria;c__Deltaproteobacteria;o__Myxococcales;f__Polyangiaceae;g__Pajaroellobacter;s__
OTU_1144	7	3	11	2	0	0	0	3	3	5	0	4	0	0	13	k__Bacteria;p__Chloroflexi;c__;o__;f__;g__;s__
OTU_1145	1	3	3	0	0	1	0	0	0	0	2	3	1	1	3	k__Bacteria;p__Proteobacteria;c__Alphaproteobacteria;o__Rhodospirillales
OTU_1146	0	0	0	0	0	0	0	0	0	0	1	0	46	0	0	k__Bacteria;p__Proteobacteria;c__Gammaproteobacteria;o__unidentified_Gammaproteobacteria;f__unidentified_Gammaproteobacteria
OTU_1147	1	7	0	2	1	2	1	0	4	4	6	7	5	0	1	k__Bacteria;p__Proteobacteria;c__Alphaproteobacteria;o__Rhodospirillales;f__unidentified_Rhodospirillales;g__Defluviicoccus;s__
OTU_1148	3	3	0	2	0	5	3	3	7	7	2	5	2	0	7	k__Bacteria;p__Firmicutes;c__Bacilli;o__Bacillales;f__Paenibacillaceae;g__Paenibacillus
OTU_1149	0	3	0	4	2	2	0	0	1	5	0	7	0	0	0	k__Bacteria;p__unidentified_Bacteria;c__unidentified_Bacteria;o__unidentified_Bacteria;f__unidentified_Bacteria
OTU_1150	0	2	0	1	0	8	3	4	1	1	7	0	1	2	5	k__Bacteria;p__Proteobacteria;c__Alphaproteobacteria;o__Rhodospirillales;f__;g__;s__
OTU_1151	2	3	2	0	0	0	0	0	1	0	2	1	2	1	8	k__Bacteria;p__Proteobacteria;c__Gammaproteobacteria;o__unidentified_Gammaproteobacteria;f__Methylophilaceae;g__unidentified_Methylophilaceae;s__Methylophilus_sp_La2-4_HL-2016
OTU_1152	0	1	0	0	0	0	0	10	1	0	0	2	0	1	2	k__Bacteria;p__Bacteroidetes;c__Bacteroidia;o__Sphingobacteriales;f__;g__;s__
OTU_1153	0	1	0	9	5	2	1	0	17	0	0	2	0	0	1	k__Bacteria;p__Proteobacteria;c__Gammaproteobacteria;o__unidentified_Gammaproteobacteria;f__unidentified_Gammaproteobacteria;g__Aquicella;s__
OTU_1154	0	0	0	1	0	0	14	12	0	3	2	1	1	0	0	k__Bacteria;p__Deinococcus-Thermus;c__Deinococci;o__Deinococcales;f__Trueperaceae;g__Truepera;s__
OTU_1155	0	4	3	0	0	5	0	1	2	0	6	4	10	1	14	k__Bacteria;p__Proteobacteria;c__Gammaproteobacteria;o__unidentified_Gammaproteobacteria;f__Methylophilaceae;g__Methylophilus;s__
OTU_1156	0	0	0	4	7	4	1	1	2	0	5	2	0	7	0	k__Bacteria;p__Proteobacteria;c__Gammaproteobacteria
OTU_1157	0	5	0	9	0	2	0	2	1	0	0	0	0	5	0	k__Bacteria;p__Proteobacteria;c__Gammaproteobacteria;o__unidentified_Gammaproteobacteria;f__unidentified_Gammaproteobacteria;g__unidentified_Gammaproteobacteria;s__agricultural_soil_bacterium_SC-I-81
OTU_1158	5	9	9	1	0	3	2	1	0	9	6	20	0	9	20	k__Bacteria;p__Acidobacteria;c__Acidobacteriia;o__Solibacterales;f__unidentified_Solibacterales;g__Bryobacter;s__
OTU_1159	0	59	0	0	0	0	3	1	0	0	1	0	0	0	0	k__Bacteria;p__Acidobacteria;c__;o__;f__;g__;s__
OTU_1160	5	11	16	0	0	0	0	1	1	1	2	1	0	6	5	k__Bacteria;p__Acidobacteria
OTU_1161	0	2	0	1	0	3	0	0	0	1	2	3	0	3	0	k__Bacteria;p__Gemmatimonadetes;c__unidentified_Gemmatimonadetes;o__Gemmatimonadales;f__Gemmatimonadaceae;g__;s__
OTU_1162	5	10	2	0	0	1	1	8	4	11	1	2	1	0	2	k__Bacteria;p__Actinobacteria;c__unidentified_Actinobacteria;o__Streptosporangiales;f__Thermomonosporaceae;g__Actinomadura
OTU_1163	2	14	1	0	1	1	2	4	0	0	0	0	0	0	2	k__Bacteria;p__Firmicutes;c__Clostridia;o__Clostridiales;f__unidentified_Clostridiales;g__Anaerosalibacter;s__Anaerosalibacter_bizertensis
OTU_1164	0	7	3	0	2	10	8	0	3	4	1	3	8	1	9	k__Bacteria;p__Proteobacteria;c__Gammaproteobacteria
OTU_1165	2	8	2	1	2	3	3	4	26	12	0	0	1	1	3	k__Bacteria;p__Firmicutes;c__Bacilli;o__Bacillales;f__Thermoactinomycetaceae;g__Kroppenstedtia;s__Kroppenstedtia_eburnea
OTU_1166	0	3	0	1	0	3	2	10	6	5	3	0	0	1	1	k__Bacteria;p__Actinobacteria;c__Acidimicrobiia;o__;f__;g__;s__
OTU_1167	8	34	8	2	6	26	10	15	7	5	8	1	1	4	10	k__Bacteria;p__Firmicutes;c__Bacilli;o__Bacillales;f__Bacillaceae;g__Bacillus;s__Bacillus_andreraoultii
OTU_1168	0	1	0	0	0	0	0	1	0	0	1	0	42	0	0	k__Bacteria;p__Proteobacteria;c__Alphaproteobacteria;o__Sphingomonadales;f__Sphingomonadaceae
OTU_1169	42	26	32	3	22	59	2	96	49	29	45	18	27	15	38	k__Bacteria;p__Actinobacteria
OTU_1170	0	0	0	0	12	4	1	2	1	0	1	0	0	0	0	k__Bacteria;p__Verrucomicrobia;c__Verrucomicrobiae;o__Verrucomicrobiales;f__Rubritaleaceae;g__Luteolibacter;s__Luteolibacter_cuticulihirudinis
OTU_1171	11	25	5	1	1	8	3	7	5	15	4	10	7	4	12	k__Bacteria;p__Actinobacteria;c__Thermoleophilia;o__Solirubrobacterales;f__Solirubrobacteraceae;g__Solirubrobacter;s__
OTU_1172	0	0	0	0	0	0	0	1	0	0	0	0	67	0	0	k__Bacteria;p__Proteobacteria;c__Gammaproteobacteria;o__unidentified_Gammaproteobacteria;f__Burkholderiaceae;g__Kerstersia;s__
OTU_1173	8	46	25	2	4	1	1	98	38	82	46	49	9	26	74	k__Bacteria;p__Chloroflexi;c__Chloroflexia;o__Thermomicrobiales
OTU_1174	0	0	3	1	0	2	1	3	2	3	8	4	2	0	0	k__Bacteria;p__Proteobacteria;c__Alphaproteobacteria;o__Sphingomonadales;f__Sphingomonadaceae
OTU_1175	0	3	0	6	0	0	0	1	6	9	0	9	3	2	3	k__Bacteria;p__Bacteroidetes;c__Bacteroidia;o__Chitinophagales;f__Chitinophagaceae;g__Chitinophaga
OTU_1176	2	4	0	7	3	4	20	6	8	4	2	3	8	5	7	k__Bacteria;p__Verrucomicrobia;c__Verrucomicrobiae;o__Verrucomicrobiales;f__Rubritaleaceae;g__Luteolibacter;s__
OTU_1177	1	8	2	1	0	5	3	5	3	8	3	2	1	3	5	k__Bacteria;p__Actinobacteria;c__Acidimicrobiia;o__;f__;g__;s__
OTU_1178	0	0	0	2	1	0	5	2	3	4	3	1	2	13	3	k__Bacteria;p__Verrucomicrobia;c__Verrucomicrobiae;o__Verrucomicrobiales;f__Rubritaleaceae;g__Luteolibacter
OTU_1179	0	22	0	0	0	1	0	0	0	0	0	0	0	0	0	k__Bacteria;p__Proteobacteria;c__Alphaproteobacteria;o__Rhizobiales;f__unidentified_Rhizobiales;g__Rhodomicrobium;s__
OTU_1180	0	2	5	13	4	1	3	5	1	3	2	1	2	12	3	k__Bacteria;p__Proteobacteria;c__Alphaproteobacteria;o__Sphingomonadales;f__Sphingomonadaceae;g__Sphingobium
OTU_1181	0	0	0	1	16	30	2	0	2	0	0	0	0	0	0	k__Bacteria;p__unidentified_Bacteria;c__unidentified_Bacteria;o__unidentified_Bacteria;f__unidentified_Bacteria;g__Candidatus_Saccharimonas;s__
OTU_1182	3	2	1	0	2	3	5	5	7	0	0	4	3	4	3	k__Bacteria;p__Gemmatimonadetes;c__Longimicrobia;o__Longimicrobiales;f__Longimicrobiaceae;g__;s__
OTU_1183	0	47	0	0	1	0	1	0	1	0	0	0	0	1	0	k__Bacteria;p__Bacteroidetes;c__Bacteroidia;o__Chitinophagales;f__Chitinophagaceae;g__Flavisolibacter;s__
OTU_1184	1	13	11	0	1	1	0	0	1	0	0	0	2	0	0	k__Bacteria;p__Firmicutes;c__Bacilli;o__Bacillales;f__Bacillaceae
OTU_1185	4	56	6	5	4	6	7	13	10	20	3	8	4	7	3	k__Bacteria;p__Proteobacteria;c__Alphaproteobacteria;o__Rhizobiales;f__Beijerinckiaceae;g__Microvirga
OTU_1186	0	6	0	0	0	4	0	1	0	0	0	3	0	3	0	k__Bacteria;p__Proteobacteria;c__Deltaproteobacteria;o__Bdellovibrionales;f__Bdellovibrionaceae;g__Bdellovibrio;s__Bdellovibrio_sp_JSF2
OTU_1187	0	0	0	0	0	0	0	0	1	0	0	0	32	0	0	k__Bacteria;p__Bacteroidetes;c__Bacteroidia;o__Flavobacteriales;f__Crocinitomicaceae;g__Fluviicola;s__
OTU_1188	3	2	0	0	0	4	0	1	3	5	9	3	3	4	16	k__Bacteria;p__Proteobacteria;c__Gammaproteobacteria;o__unidentified_Gammaproteobacteria;f__unidentified_Gammaproteobacteria;g__unidentified_Gammaproteobacteria
OTU_1189	2	6	5	5	5	0	0	7	2	14	6	7	1	3	3	k__Bacteria;p__Verrucomicrobia;c__Verrucomicrobiae;o__;f__;g__;s__
OTU_1190	9	23	6	1	3	10	1	11	8	39	3	3	10	10	3	k__Bacteria;p__Firmicutes;c__Bacilli;o__Bacillales;f__Bacillaceae;g__Bacillus;s__Bacillus_infernus
OTU_1191	7	21	1	10	14	9	8	10	17	11	10	15	1	1	3	k__Bacteria;p__Gemmatimonadetes;c__unidentified_Gemmatimonadetes;o__Gemmatimonadales;f__Gemmatimonadaceae;g__;s__
OTU_1192	2	12	2	0	2	8	0	0	3	2	3	0	0	1	1	k__Bacteria;p__unidentified_Bacteria;c__unidentified_Bacteria;o__unidentified_Bacteria;f__unidentified_Bacteria;g__unidentified_Bacteria;s__soil_bacterium_WF55
OTU_1193	0	0	1	0	2	2	38	2	3	0	0	1	0	0	3	k__Bacteria;p__Proteobacteria;c__Gammaproteobacteria
OTU_1194	0	0	5	0	1	0	0	5	3	1	2	2	1	4	1	k__Bacteria;p__Proteobacteria;c__Gammaproteobacteria
OTU_1195	2	32	4	1	2	4	1	7	3	8	2	4	0	0	2	k__Bacteria;p__Chloroflexi
OTU_1196	0	0	0	0	0	0	1	15	20	0	0	0	0	2	0	k__Bacteria;p__Bacteroidetes;c__Bacteroidia;o__Chitinophagales;f__Chitinophagaceae;g__Taibaiella;s__
OTU_1197	0	0	5	116	217	3	37	32	45	69	51	28	53	64	24	k__Bacteria;p__Proteobacteria;c__Alphaproteobacteria;o__Rhizobiales;f__Rhizobiaceae;g__unidentified_Rhizobiaceae
OTU_1198	0	2	0	0	4	0	4	7	1	0	3	2	1	3	1	k__Bacteria;p__Bacteroidetes;c__Bacteroidia;o__Chitinophagales;f__Chitinophagaceae
OTU_1199	6	29	40	12	9	13	26	19	24	112	18	62	18	28	52	k__Bacteria;p__Acidobacteria;c__Acidobacteriia;o__Solibacterales;f__unidentified_Solibacterales;g__Candidatus_Solibacter;s__
OTU_1200	1	0	0	1	1	8	0	1	17	1	2	4	1	4	1	k__Bacteria;p__Proteobacteria;c__Gammaproteobacteria;o__Oceanospirillales;f__;g__;s__
OTU_1201	2	12	19	0	0	1	1	12	3	6	2	3	3	5	9	k__Bacteria;p__Cyanobacteria;c__;o__;f__;g__;s__
OTU_1202	3	7	0	3	6	7	0	4	4	5	2	1	5	5	0	k__Bacteria;p__Firmicutes;c__Clostridia;o__Clostridiales;f__unidentified_Clostridiales;g__unidentified_Clostridiales
OTU_1203	3	33	2	0	1	8	2	6	4	9	2	1	0	0	6	k__Bacteria;p__Chloroflexi;c__;o__;f__;g__;s__
OTU_1204	0	0	0	1	23	1	4	1	0	8	12	5	0	4	3	k__Bacteria;p__Bacteroidetes;c__Bacteroidia;o__Flavobacteriales;f__unidentified_Flavobacteriales;g__Moheibacter;s__
OTU_1205	0	0	0	2	7	11	0	0	0	0	0	0	0	0	0	k__Bacteria
OTU_1206	27	1	2	0	0	0	0	0	0	0	1	0	0	0	0	k__Bacteria
OTU_1207	4	2	8	3	6	5	2	0	4	1	2	0	2	9	17	k__Bacteria;p__Proteobacteria;c__Alphaproteobacteria;o__unidentified_Alphaproteobacteria;f__Acetobacteraceae;g__Craurococcus;s__
OTU_1208	6	2	4	1	0	2	1	5	2	2	0	4	5	1	12	k__Bacteria;p__Proteobacteria;c__Alphaproteobacteria
OTU_1209	0	4	6	1	3	4	2	9	3	5	3	4	1	1	3	k__Bacteria;p__Proteobacteria;c__Alphaproteobacteria;o__Sphingomonadales;f__Sphingomonadaceae
OTU_1210	0	0	1	18	2	33	2	13	5	0	14	6	0	1	0	k__Bacteria;p__Proteobacteria;c__Gammaproteobacteria;o__unidentified_Gammaproteobacteria;f__Burkholderiaceae;g__Alcaligenes
OTU_1211	0	53	0	0	0	0	0	0	0	0	2	0	0	1	0	k__Bacteria;p__Actinobacteria;c__Acidimicrobiia;o__;f__;g__;s__
OTU_1212	0	35	0	0	0	0	0	0	0	0	0	0	0	0	0	k__Bacteria;p__Proteobacteria;c__Deltaproteobacteria;o__Myxococcales;f__;g__;s__
OTU_1213	4	13	7	0	0	5	2	6	7	5	6	2	1	7	10	k__Bacteria;p__Firmicutes;c__Clostridia;o__Clostridiales;f__unidentified_Clostridiales;g__unidentified_Clostridiales;s__Clostridium_sp
OTU_1214	0	27	0	0	0	0	0	0	0	0	0	0	0	0	0	k__Bacteria;p__Proteobacteria;c__Gammaproteobacteria;o__unidentified_Gammaproteobacteria;f__unidentified_Gammaproteobacteria;g__unidentified_Gammaproteobacteria
OTU_1215	1	2	0	17	16	15	1	3	3	1	7	5	1	0	1	k__Bacteria;p__Proteobacteria;c__Gammaproteobacteria;o__unidentified_Gammaproteobacteria
OTU_1216	3	6	1	1	0	2	1	1	1	3	0	0	4	4	12	k__Bacteria;p__unidentified_Bacteria;c__unidentified_Bacteria;o__unidentified_Bacteria;f__unidentified_Bacteria
OTU_1217	0	0	0	0	0	1	0	0	3	1	2	4	0	1	6	k__Bacteria;p__Bacteroidetes;c__Bacteroidia;o__Flavobacteriales;f__Crocinitomicaceae;g__Crocinitomix;s__
OTU_1218	2	8	1	0	0	1	1	1	1	5	1	1	2	5	3	k__Bacteria;p__Firmicutes;c__Bacilli;o__Bacillales;f__Thermoactinomycetaceae;g__Novibacillus;s__Novibacillus_thermophilus
OTU_1219	0	0	0	0	1	2	0	0	3	3	3	4	2	4	1	k__Bacteria;p__unidentified_Bacteria;c__unidentified_Bacteria;o__unidentified_Bacteria;f__unidentified_Bacteria;g__unidentified_Bacteria;s__soil_bacterium_WF55
OTU_1220	10	1	10	0	0	3	0	1	1	2	1	0	0	0	2	k__Bacteria;p__Firmicutes;c__Bacilli;o__Bacillales;f__Staphylococcaceae;g__Staphylococcus
OTU_1221	1	10	0	0	0	0	0	0	3	1	0	0	0	0	0	k__Bacteria;p__Firmicutes;c__Limnochordia;o__Limnochordales;f__Limnochordaceae;g__;s__
OTU_1222	2	0	6	1	1	5	1	4	2	1	1	9	2	2	3	k__Bacteria;p__Actinobacteria;c__unidentified_Actinobacteria;o__Propionibacteriales;f__Propionibacteriaceae;g__Cutibacterium;s__Cutibacterium_acnes
OTU_1223	1	11	7	0	1	1	0	5	4	8	3	2	2	5	11	k__Bacteria;p__Verrucomicrobia;c__Verrucomicrobiae;o__;f__;g__;s__
OTU_1224	0	3	1	1	3	3	1	3	3	9	1	5	0	1	1	k__Bacteria;p__Firmicutes;c__Bacilli;o__Bacillales;f__Alicyclobacillaceae;g__Effusibacillus;s__
OTU_1225	0	0	0	1	13	0	0	0	0	0	0	0	0	0	1	k__Bacteria;p__Proteobacteria;c__Alphaproteobacteria;o__Rhizobiales;f__Beijerinckiaceae;g__Chelatococcus;s__
OTU_1226	9	6	0	0	0	0	0	1	2	2	2	2	0	0	8	k__Bacteria;p__Bacteroidetes;c__Bacteroidia;o__Chitinophagales;f__Chitinophagaceae
OTU_1227	1	6	5	12	15	1	17	6	2	0	3	0	1	8	2	k__Bacteria;p__Verrucomicrobia;c__Verrucomicrobiae;o__Verrucomicrobiales;f__Rubritaleaceae;g__Luteolibacter;s__
OTU_1228	0	23	0	0	0	0	0	0	0	0	0	0	0	0	0	k__Bacteria;p__Chloroflexi;c__Anaerolineae;o__;f__;g__;s__
OTU_1229	0	1	0	0	0	4	3	9	3	0	2	3	1	2	0	k__Bacteria;p__Bacteroidetes;c__Bacteroidia;o__Chitinophagales;f__Chitinophagaceae
OTU_1230	0	0	0	1	0	2	0	0	1	1	0	5	1	6	0	k__Bacteria;p__Bacteroidetes;c__Bacteroidia
OTU_1231	2	7	7	2	1	5	1	9	7	4	3	8	5	8	14	k__Bacteria;p__Actinobacteria;c__Acidimicrobiia;o__;f__;g__;s__
OTU_1232	0	27	0	0	0	1	0	8	1	17	0	0	0	0	0	k__Bacteria;p__Firmicutes;c__Clostridia;o__Clostridiales;f__Caldicoprobacteraceae;g__Caldicoprobacter;s__
OTU_1233	2	1	1	0	1	7	0	2	3	1	4	3	1	2	2	k__Bacteria
OTU_1234	0	0	0	11	2	1	2	4	9	1	1	0	0	0	0	k__Bacteria;p__Verrucomicrobia;c__Verrucomicrobiae;o__Chthoniobacterales;f__Chthoniobacteraceae;g__;s__
OTU_1235	0	0	0	0	1	4	2	5	23	3	1	3	0	0	7	k__Bacteria;p__Actinobacteria;c__unidentified_Actinobacteria;o__Propionibacteriales;f__Nocardioidaceae;g__Nocardioides
OTU_1236	1	3	4	5	4	2	5	8	3	7	1	10	1	1	4	k__Bacteria;p__Chloroflexi;c__Ktedonobacteria;o__;f__;g__;s__
OTU_1237	0	0	5	0	0	0	0	13	0	1	0	0	0	0	1	k__Bacteria;p__Chloroflexi;c__Ktedonobacteria;o__Ktedonobacterales;f__;g__;s__
OTU_1238	0	1	20	2	0	5	3	4	0	1	1	3	2	3	1	k__Bacteria;p__unidentified_Bacteria;c__unidentified_Bacteria;o__unidentified_Bacteria;f__unidentified_Bacteria;g__unidentified_Bacteria;s__Candidatus_Saccharibacteria_bacterium_GW2011_GWC2_44_17
OTU_1239	0	0	4	2	2	0	4	4	0	0	0	0	0	17	0	k__Bacteria;p__Bacteroidetes;c__Bacteroidia;o__Bacteroidales;f__Bacteroidaceae;g__Bacteroides;s__Bacteroides_massiliensis
OTU_1240	11	5	5	0	0	0	0	0	0	0	0	0	0	2	0	k__Bacteria;p__Acidobacteria;c__Acidobacteriia;o__;f__;g__;s__
OTU_1241	0	0	0	2	0	3	9	24	8	5	8	9	0	3	3	k__Bacteria;p__Proteobacteria;c__Deltaproteobacteria;o__Myxococcales
OTU_1242	0	37	0	0	0	0	0	0	0	0	0	0	0	0	0	k__Bacteria;p__Proteobacteria;c__Alphaproteobacteria;o__Rhizobiales
OTU_1243	0	1	2	0	0	0	0	1	0	1	2	3	0	2	4	k__Bacteria;p__Gemmatimonadetes;c__unidentified_Gemmatimonadetes;o__Gemmatimonadales;f__Gemmatimonadaceae;g__Gemmatimonas;s__
OTU_1244	0	0	1	5	6	6	0	10	1	1	5	4	1	0	0	k__Bacteria;p__Actinobacteria;c__Acidimicrobiia
OTU_1245	0	0	1	1	9	0	0	0	10	1	1	0	0	9	0	k__Bacteria;p__Proteobacteria;c__Gammaproteobacteria;o__unidentified_Gammaproteobacteria;f__unidentified_Gammaproteobacteria;g__Aquicella;s__
OTU_1246	1	0	13	5	2	7	3	5	4	4	4	2	1	0	1	k__Bacteria
OTU_1247	0	0	0	0	10	0	23	0	0	1	2	0	0	0	0	k__Bacteria;p__Bacteroidetes;c__Bacteroidia;o__Chitinophagales;f__Chitinophagaceae;g__Taibaiella;s__
OTU_1248	0	5	1	2	4	0	2	5	3	0	7	7	114	2	2	k__Bacteria;p__Proteobacteria;c__Gammaproteobacteria;o__unidentified_Gammaproteobacteria;f__Rhodocyclaceae;g__Dechloromonas
OTU_1249	0	4	1	1	0	0	0	4	3	8	4	7	1	0	1	k__Bacteria;p__Proteobacteria;c__Alphaproteobacteria;o__unidentified_Alphaproteobacteria;f__unidentified_Alphaproteobacteria;g__unidentified_Alphaproteobacteria;s__Acetobacteraceae_bacterium_WX59
OTU_1250	0	1	10	0	0	2	1	0	0	0	2	0	0	21	0	k__Bacteria;p__Verrucomicrobia;c__Verrucomicrobiae;o__;f__;g__;s__
OTU_1251	0	2	1	0	0	0	1	0	1	0	0	0	1	0	12	k__Bacteria;p__Proteobacteria;c__Alphaproteobacteria
OTU_1252	0	4	1	0	0	0	1	0	0	0	1	2	73	1	0	k__Bacteria;p__Proteobacteria;c__Alphaproteobacteria;o__Rhodobacterales;f__Rhodobacteraceae
OTU_1253	0	5	0	0	0	3	0	16	9	4	1	1	1	5	1	k__Bacteria;p__Firmicutes;c__Bacilli;o__Bacillales;f__Paenibacillaceae;g__Paenibacillus
OTU_1254	0	28	0	2	0	0	4	2	4	4	0	1	0	0	1	k__Bacteria;p__Actinobacteria;c__Thermoleophilia;o__Solirubrobacterales;f__Solirubrobacteraceae;g__Conexibacter
OTU_1255	0	0	2	0	0	0	5	0	0	0	0	0	0	4	0	k__Bacteria;p__Firmicutes;c__Clostridia;o__Clostridiales;f__Ruminococcaceae;g__;s__
OTU_1256	4	3	0	0	3	3	0	3	4	4	1	5	1	1	4	k__Bacteria;p__Firmicutes;c__Bacilli;o__Bacillales;f__Paenibacillaceae;g__Paenibacillus
OTU_1257	0	0	0	0	0	0	0	0	0	0	0	0	30	0	0	k__Bacteria;p__Bacteroidetes;c__Bacteroidia;o__Flavobacteriales;f__Cryomorphaceae;g__;s__
OTU_1258	4	1	4	2	2	0	0	5	0	0	1	2	0	5	5	k__Bacteria;p__Proteobacteria;c__Deltaproteobacteria;o__Bdellovibrionales;f__Bdellovibrionaceae;g__Bdellovibrio
OTU_1259	0	7	3	0	2	4	0	4	2	7	5	2	0	0	0	k__Bacteria;p__Chloroflexi;c__;o__;f__;g__;s__
OTU_1260	5	6	0	0	0	1	2	1	2	3	8	18	0	0	22	k__Bacteria
OTU_1261	0	0	1	0	3	0	1	1	0	1	0	0	0	4	0	k__Bacteria;p__Proteobacteria;c__Gammaproteobacteria;o__Xanthomonadales;f__Xanthomonadaceae;g__Pseudoxanthomonas
OTU_1262	0	0	0	1	0	0	9	0	1	0	7	5	0	1	0	k__Bacteria;p__Proteobacteria;c__Alphaproteobacteria;o__Sneathiellales;f__Sneathiellaceae;g__Sneathiella;s__
OTU_1263	0	1	7	0	0	0	0	1	2	5	4	2	0	1	0	k__Bacteria;p__Proteobacteria;c__Gammaproteobacteria;o__unidentified_Gammaproteobacteria;f__Coxiellaceae;g__Coxiella;s__
OTU_1264	0	10	4	0	3	5	0	0	0	0	0	0	1	1	1	k__Bacteria;p__Actinobacteria;c__Acidimicrobiia
OTU_1265	0	3	3	1	0	1	0	0	0	1	1	1	0	2	2	k__Bacteria;p__Gemmatimonadetes;c__Longimicrobia;o__Longimicrobiales;f__Longimicrobiaceae;g__;s__
OTU_1266	4	8	0	1	5	0	1	3	5	1	0	3	1	0	14	k__Bacteria;p__Actinobacteria;c__unidentified_Actinobacteria;o__Frankiales;f__Acidothermaceae;g__Acidothermus;s__
OTU_1267	0	0	0	0	0	1	5	3	21	6	10	11	1	2	4	k__Bacteria;p__Acidobacteria;c__Holophagae;o__;f__;g__;s__
OTU_1268	3	8	0	0	0	3	0	8	1	1	8	12	0	4	18	k__Bacteria;p__Proteobacteria;c__Gammaproteobacteria;o__unidentified_Gammaproteobacteria
OTU_1269	0	0	2	1	0	1	1	1	2	20	10	5	2	1	1	k__Bacteria;p__Nitrospirae;c__Nitrospira;o__Nitrospirales;f__Nitrospiraceae;g__;s__
OTU_1270	2	18	8	11	3	5	5	4	0	6	3	0	5	5	12	k__Bacteria;p__Proteobacteria;c__Deltaproteobacteria;o__Bdellovibrionales;f__Bdellovibrionaceae;g__Bdellovibrio;s__
OTU_1271	0	0	0	0	0	0	0	0	0	0	0	0	50	0	0	k__Bacteria;p__Oxyphotobacteria;c__unidentified_Oxyphotobacteria;o__Nostocales;f__Microcystaceae;g__unidentified_Microcystaceae;s__Microcystis_aeruginosa
OTU_1272	0	13	0	0	0	0	0	0	0	0	0	0	0	0	0	k__Bacteria;p__Proteobacteria;c__Deltaproteobacteria;o__Myxococcales;f__Haliangiaceae;g__Haliangium;s__
OTU_1273	0	0	0	0	0	6	0	2	1	0	10	7	1	3	7	k__Bacteria;p__Proteobacteria;c__Gammaproteobacteria;o__Salinisphaerales;f__Solimonadaceae;g__Fontimonas;s__
OTU_1274	0	2	0	0	0	13	1	0	1	0	1	0	0	0	0	k__Bacteria;p__Bacteroidetes;c__Bacteroidia;o__Chitinophagales;f__Chitinophagaceae
OTU_1275	51	7	23	3	8	2	39	47	70	8	5	39	4	23	67	k__Bacteria;p__Chloroflexi;c__Ktedonobacteria;o__Ktedonobacterales;f__;g__;s__
OTU_1276	1	0	0	1	1	0	0	14	3	0	1	5	0	2	1	k__Bacteria;p__Chloroflexi;c__Ktedonobacteria;o__Ktedonobacterales;f__;g__;s__
OTU_1277	52	23	16	0	0	0	0	0	0	0	0	0	0	0	11	k__Bacteria
OTU_1278	0	4	0	1	0	2	4	2	1	1	0	8	0	0	5	k__Bacteria;p__Latescibacteria;c__;o__;f__;g__;s__
OTU_1279	1	0	1	0	0	0	0	2	3	20	1	20	1	0	1	k__Bacteria;p__Proteobacteria;c__Deltaproteobacteria
OTU_1280	2	11	1	1	0	3	2	2	4	0	0	2	1	1	0	k__Bacteria;p__Firmicutes;c__Bacilli;o__Bacillales;f__Bacillaceae;g__Ureibacillus
OTU_1281	2	26	5	0	2	1	3	7	7	14	1	7	1	0	0	k__Bacteria;p__Proteobacteria;c__Alphaproteobacteria;o__Rhizobiales;f__unidentified_Rhizobiales;g__Methyloceanibacter;s__
OTU_1282	1	14	1	11	0	6	12	21	43	18	16	0	0	0	1	k__Bacteria;p__Actinobacteria;c__unidentified_Actinobacteria;o__Streptosporangiales;f__Streptosporangiaceae;g__Nonomuraea
OTU_1283	1	0	2	0	1	2	7	2	1	0	6	1	0	0	0	k__Bacteria;p__Cyanobacteria;c__;o__;f__;g__;s__
OTU_1284	0	0	0	1	0	0	2	7	1	0	1	0	0	3	1	k__Bacteria;p__Bacteroidetes;c__Bacteroidia;o__Flavobacteriales;f__Flavobacteriaceae;g__Flavobacterium;s__Flavobacterium_yanchengense
OTU_1285	0	0	0	1	0	1	2	1	6	1	1	2	0	5	5	k__Bacteria;p__Gemmatimonadetes;c__unidentified_Gemmatimonadetes;o__Gemmatimonadales;f__Gemmatimonadaceae
OTU_1286	0	12	0	0	0	0	0	0	0	0	0	0	0	0	0	k__Bacteria;p__Acidobacteria;c__unidentified_Acidobacteria;o__unidentified_Acidobacteria;f__unidentified_Acidobacteria;g__unidentified_Acidobacteria
OTU_1287	2	0	0	2	4	2	3	11	3	4	7	9	3	2	1	k__Bacteria;p__Bacteroidetes;c__Bacteroidia;o__Chitinophagales;f__Chitinophagaceae;g__Chitinophaga
OTU_1288	4	3	1	0	0	6	0	9	0	0	1	1	0	3	1	k__Bacteria;p__Bacteroidetes;c__Bacteroidia;o__Chitinophagales;f__Chitinophagaceae;g__Heliimonas;s__
OTU_1289	0	2	0	2	19	0	0	1	0	0	1	1	0	0	4	k__Bacteria;p__Proteobacteria;c__Gammaproteobacteria
OTU_1290	0	0	0	0	0	0	0	0	0	0	0	0	34	0	0	k__Bacteria;p__Proteobacteria;c__Gammaproteobacteria;o__unidentified_Gammaproteobacteria;f__Burkholderiaceae;g__Limnobacter
OTU_1291	0	1	1	0	0	17	1	0	2	6	1	7	1	9	1	k__Bacteria;p__Actinobacteria;c__unidentified_Actinobacteria;o__Micromonosporales;f__Micromonosporaceae
OTU_1292	0	5	2	0	1	0	1	0	2	1	0	1	0	2	3	k__Bacteria;p__Firmicutes;c__Bacilli;o__Bacillales;f__Planococcaceae;g__Lysinibacillus;s__Lysinibacillus_varians
OTU_1293	0	0	0	0	0	0	17	0	4	0	0	0	0	0	0	k__Bacteria;p__Gemmatimonadetes;c__unidentified_Gemmatimonadetes;o__Gemmatimonadales;f__Gemmatimonadaceae;g__unidentified_Gemmatimonadaceae;s__Gemmatimonadetes_bacterium_WY71
OTU_1294	0	0	11	0	0	0	1	0	0	0	0	0	0	0	0	k__Bacteria;p__Proteobacteria;c__Gammaproteobacteria;o__unidentified_Gammaproteobacteria;f__unidentified_Gammaproteobacteria;g__Candidatus_Ovatusbacter;s__
OTU_1295	0	11	0	1	1	0	0	9	0	9	8	14	0	0	2	k__Bacteria;p__Chloroflexi;c__Dehalococcoidia
OTU_1296	1	0	3	0	3	5	1	3	5	2	1	1	1	3	1	k__Bacteria;p__unidentified_Bacteria;c__unidentified_Bacteria;o__unidentified_Bacteria;f__unidentified_Bacteria
OTU_1297	0	2	0	2	1	2	1	2	0	1	2	1	1	3	2	k__Bacteria;p__unidentified_Bacteria;c__unidentified_Bacteria;o__unidentified_Bacteria;f__unidentified_Bacteria;g__unidentified_Bacteria
OTU_1298	14	0	0	0	0	30	0	0	0	0	0	0	0	0	0	k__Bacteria;p__Proteobacteria;c__Deltaproteobacteria;o__Desulfovibrionales;f__Desulfovibrionaceae;g__Desulfovibrio;s__
OTU_1299	0	10	5	1	1	5	8	12	14	8	0	0	0	1	4	k__Bacteria;p__Firmicutes;c__Bacilli;o__Bacillales;f__Paenibacillaceae;g__Aneurinibacillus
OTU_1300	2	1	0	1	0	0	4	7	2	2	2	3	0	3	5	k__Bacteria;p__Proteobacteria;c__Alphaproteobacteria;o__unidentified_Alphaproteobacteria;f__Acetobacteraceae;g__Craurococcus;s__
OTU_1301	0	32	0	0	1	0	0	4	16	5	1	8	1	0	1	k__Bacteria;p__Proteobacteria;c__Deltaproteobacteria;o__Myxococcales;f__Haliangiaceae;g__Haliangium;s__
OTU_1302	0	0	0	0	0	0	0	0	0	0	0	0	23	0	0	k__Bacteria;p__Proteobacteria;c__Alphaproteobacteria;o__unidentified_Alphaproteobacteria;f__unidentified_Alphaproteobacteria;g__unidentified_Alphaproteobacteria
OTU_1303	9	21	30	6	3	5	0	25	15	1	0	3	4	9	14	k__Bacteria;p__Acidobacteria;c__Acidobacteriia;o__Acidobacteriales;f__unidentified_Acidobacteriales;g__Occallatibacter;s__
OTU_1304	0	1	4	0	1	1	0	0	0	1	1	5	0	1	0	k__Bacteria;p__Bacteroidetes;c__Bacteroidia;o__Sphingobacteriales;f__unidentified_Sphingobacteriales;g__unidentified_Sphingobacteriales;s__Bacteroidetes_bacterium_RIFCSPLOWO2_12_FULL_35_15
OTU_1305	0	2	1	0	0	0	1	2	7	1	1	0	1	2	1	k__Bacteria;p__Firmicutes;c__Bacilli;o__Bacillales;f__Paenibacillaceae;g__Paenibacillus
OTU_1306	2	0	1	0	1	1	2	3	2	5	0	0	0	1	1	k__Bacteria;p__Firmicutes;c__Bacilli;o__Bacillales
OTU_1307	2	0	0	0	0	0	1	1	0	2	4	1	1	3	1	k__Bacteria;p__Bacteroidetes;c__Bacteroidia;o__Chitinophagales;f__;g__;s__
OTU_1308	7	18	18	29	45	37	4	37	85	63	108	10	6	9	10	k__Bacteria;p__Proteobacteria;c__Gammaproteobacteria;o__Xanthomonadales;f__Rhodanobacteraceae;g__Chujaibacter;s__
OTU_1309	1	2	2	0	0	6	1	7	3	7	8	29	2	1	3	k__Bacteria;p__Proteobacteria;c__Gammaproteobacteria;o__unidentified_Gammaproteobacteria;f__Nitrosomonadaceae;g__;s__
OTU_1310	0	68	0	1	0	0	0	0	0	1	0	0	0	0	0	k__Bacteria;p__Acidobacteria
OTU_1311	6	5	1	0	0	3	1	7	6	3	5	1	0	1	2	k__Bacteria;p__Actinobacteria;c__unidentified_Actinobacteria;o__Propionibacteriales;f__Nocardioidaceae;g__Nocardioides
OTU_1312	5	2	0	0	0	0	0	0	0	2	15	4	0	0	0	k__Bacteria;p__Proteobacteria;c__Deltaproteobacteria;o__Oligoflexales;f__Oligoflexaceae;g__Silvanigrella;s__
OTU_1313	0	16	0	0	0	0	0	1	1	5	2	3	0	0	0	k__Bacteria;p__Proteobacteria;c__Gammaproteobacteria;o__unidentified_Gammaproteobacteria
OTU_1314	0	0	0	19	0	0	0	0	0	0	0	0	0	0	0	k__Bacteria;p__Proteobacteria;c__Gammaproteobacteria;o__unidentified_Gammaproteobacteria;f__unidentified_Gammaproteobacteria;g__unidentified_Gammaproteobacteria;s__agricultural_soil_bacterium_SC-I-16
OTU_1315	0	0	0	1	0	0	2	3	19	0	3	2	0	5	5	k__Bacteria;p__unidentified_Bacteria;c__unidentified_Bacteria;o__unidentified_Bacteria;f__unidentified_Bacteria;g__unidentified_Bacteria;s__Candidatus_Saccharibacteria_bacterium_GW2011_GWC2_44_17
OTU_1316	0	0	0	0	0	0	0	0	0	0	0	0	58	0	0	k__Bacteria;p__Proteobacteria;c__Gammaproteobacteria;o__Methylococcales;f__unidentified_Methylococcales;g__Methylomonas;s__
OTU_1317	0	0	8	0	1	14	5	9	3	5	2	8	1	3	0	k__Bacteria;p__Proteobacteria;c__Gammaproteobacteria;o__Legionellales;f__Legionellaceae;g__Legionella;s__
OTU_1318	0	0	1	0	0	0	0	0	0	5	0	0	0	2	11	k__Bacteria;p__Bacteroidetes;c__Ignavibacteria;o__;f__;g__;s__
OTU_1319	13	8	4	1	0	4	0	2	6	1	5	2	2	0	5	k__Bacteria;p__Acidobacteria;c__Holophagae;o__Holophagales;f__Holophagaceae
OTU_1320	0	1	0	0	0	1	3	0	1	9	6	8	0	3	0	k__Bacteria;p__Gemmatimonadetes;c__unidentified_Gemmatimonadetes;o__Gemmatimonadales;f__Gemmatimonadaceae;g__unidentified_Gemmatimonadaceae;s__Gemmatimonadetes_bacterium_LX87
OTU_1321	2	0	2	0	0	0	0	2	0	21	0	2	1	1	2	k__Bacteria;p__Verrucomicrobia;c__Verrucomicrobiae;o__Chthoniobacterales;f__Chthoniobacteraceae;g__Candidatus_Udaeobacter;s__
OTU_1322	6	6	30	9	4	16	9	30	27	78	14	45	14	28	21	k__Bacteria;p__Chloroflexi;c__Chloroflexia;o__Chloroflexales;f__Roseiflexaceae;g__;s__
OTU_1323	2	4	0	6	1	1	1	8	4	2	1	2	0	5	4	k__Bacteria;p__Verrucomicrobia;c__Verrucomicrobiae;o__Verrucomicrobiales;f__Verrucomicrobiaceae;g__;s__
OTU_1324	0	0	1	4	5	0	0	0	0	0	0	0	0	7	0	k__Bacteria;p__Actinobacteria;c__unidentified_Actinobacteria;o__Micrococcales;f__Microbacteriaceae
OTU_1325	0	9	8	9	5	1	5	8	6	2	7	12	13	6	5	k__Bacteria;p__Bacteroidetes;c__Bacteroidia;o__Bacteroidales;f__Bacteroidaceae;g__Bacteroides;s__Bacteroides_ovatus
OTU_1326	0	24	0	0	0	0	0	0	0	0	0	0	0	0	0	k__Bacteria;p__Acidobacteria;c__;o__;f__;g__;s__
OTU_1327	3	5	2	0	0	1	0	3	2	2	1	2	0	1	3	k__Bacteria;p__Chloroflexi;c__;o__;f__;g__;s__
OTU_1328	1	1	0	10	1	6	7	8	7	11	0	2	1	10	4	k__Bacteria;p__Bacteroidetes;c__Bacteroidia;o__Chitinophagales;f__Chitinophagaceae;g__;s__
OTU_1329	0	0	0	2	7	1	2	4	1	1	3	0	2	1	0	k__Bacteria;p__Bacteroidetes;c__Bacteroidia;o__Cytophagales;f__Spirosomaceae;g__Persicitalea
OTU_1330	0	5	0	11	4	7	18	8	5	16	14	8	4	4	2	k__Bacteria;p__Proteobacteria;c__Alphaproteobacteria;o__Rhizobiales;f__Hyphomicrobiaceae;g__Pedomicrobium;s__
OTU_1331	0	1	0	0	0	2	1	0	4	2	1	1	1	0	2	k__Bacteria;p__Gemmatimonadetes;c__unidentified_Gemmatimonadetes;o__Gemmatimonadales;f__Gemmatimonadaceae;g__Gemmatimonas;s__
OTU_1332	0	2	1	0	0	1	1	3	0	3	10	20	0	0	0	k__Bacteria;p__Gemmatimonadetes;c__unidentified_Gemmatimonadetes;o__Gemmatimonadales;f__Gemmatimonadaceae;g__Gemmatimonas;s__
OTU_1333	0	0	1	0	0	1	0	0	0	0	0	0	32	0	1	k__Bacteria;p__Bacteroidetes;c__Bacteroidia;o__Sphingobacteriales;f__unidentified_Sphingobacteriales;g__unidentified_Sphingobacteriales;s__Bacteroidetes_bacterium_OLB11
OTU_1334	0	0	0	0	0	0	0	0	0	0	0	0	28	0	0	k__Bacteria;p__Bacteroidetes;c__Bacteroidia;o__Sphingobacteriales;f__;g__;s__
OTU_1335	0	1	0	7	1	2	0	0	2	7	11	6	1	4	3	k__Bacteria;p__Proteobacteria;c__Gammaproteobacteria;o__unidentified_Gammaproteobacteria;f__Methylophilaceae;g__Methylobacillus
OTU_1336	0	0	0	0	0	0	0	0	0	0	0	0	22	0	0	k__Bacteria;p__Bacteroidetes;c__Bacteroidia;o__Sphingobacteriales;f__;g__;s__
OTU_1337	3	6	1	2	0	2	1	6	2	3	2	1	0	2	1	k__Bacteria;p__Cyanobacteria;c__;o__;f__;g__;s__
OTU_1338	50	21	10	0	0	0	0	0	0	0	1	0	0	1	3	k__Bacteria;p__Gemmatimonadetes;c__unidentified_Gemmatimonadetes;o__Gemmatimonadales;f__Gemmatimonadaceae;g__Gemmatirosa;s__
OTU_1339	0	1	0	5	4	2	1	17	7	2	3	5	1	0	0	k__Bacteria;p__Actinobacteria;c__unidentified_Actinobacteria;o__Corynebacteriales;f__Tsukamurellaceae;g__Tsukamurella
OTU_1340	0	61	2	0	0	1	0	0	1	4	5	6	0	0	2	k__Bacteria;p__Bacteroidetes;c__Bacteroidia;o__Chitinophagales;f__Chitinophagaceae;g__Niastella
OTU_1341	0	0	0	0	0	0	0	0	0	0	0	0	35	0	0	k__Bacteria;p__Oxyphotobacteria;c__unidentified_Oxyphotobacteria;o__Nostocales;f__Nostocaceae;g__unidentified_Nostocaceae
OTU_1342	0	0	5	0	0	0	2	2	5	2	1	0	2	7	8	k__Bacteria;p__Verrucomicrobia;c__Verrucomicrobiae
OTU_1343	0	19	0	0	0	0	0	0	0	0	0	0	0	0	0	k__Bacteria;p__Acidobacteria
OTU_1344	7	22	6	0	0	2	0	8	0	3	0	5	1	4	13	k__Bacteria;p__Proteobacteria;c__Gammaproteobacteria;o__Salinisphaerales;f__Solimonadaceae;g__Alkanibacter;s__gamma_proteobacterium_W109-152
OTU_1345	0	0	1	0	0	6	0	9	0	0	0	1	1	0	6	k__Bacteria;p__Proteobacteria;c__Gammaproteobacteria;o__unidentified_Gammaproteobacteria;f__unidentified_Gammaproteobacteria;g__Aquicella;s__
OTU_1346	0	22	0	0	0	0	2	0	11	1	5	3	0	0	0	k__Bacteria;p__Proteobacteria;c__Deltaproteobacteria;o__Myxococcales;f__Haliangiaceae;g__Haliangium;s__
OTU_1347	0	4	2	0	0	1	0	6	4	1	1	4	1	0	3	k__Bacteria;p__Actinobacteria;c__Acidimicrobiia;o__unidentified_Acidimicrobiia;f__unidentified_Acidimicrobiia;g__unidentified_Acidimicrobiia;s__bacterium_YC-LK-LKJ4
OTU_1348	0	2	1	0	0	0	0	16	14	43	15	36	1	0	0	k__Bacteria;p__Rokubacteria;c__;o__;f__;g__;s__
OTU_1349	0	1	1	14	4	0	3	1	1	2	3	1	0	3	1	k__Bacteria;p__Proteobacteria;c__Alphaproteobacteria;o__unidentified_Alphaproteobacteria;f__unidentified_Alphaproteobacteria;g__Caedibacter
OTU_1350	4	4	1	0	0	1	0	4	3	4	2	1	0	1	2	k__Bacteria;p__Proteobacteria;c__Deltaproteobacteria;o__Myxococcales;f__;g__;s__
OTU_1351	0	5	1	0	0	1	0	5	3	0	3	0	0	0	1	k__Bacteria;p__Proteobacteria;c__Alphaproteobacteria;o__Rhizobiales;f__unidentified_Rhizobiales;g__Rhodomicrobium;s__
OTU_1352	3	4	10	0	1	0	1	1	0	0	0	0	3	4	4	k__Bacteria;p__Verrucomicrobia;c__Verrucomicrobiae
OTU_1353	3	0	1	10	6	19	0	1	0	0	1	0	1	0	0	k__Bacteria;p__Acidobacteria;c__Acidobacteriia;o__Acidobacteriales
OTU_1354	5	4	8	1	3	7	3	7	4	10	11	8	4	2	5	k__Bacteria;p__unidentified_Bacteria;c__unidentified_Bacteria;o__unidentified_Bacteria;f__unidentified_Bacteria;g__unidentified_Bacteria
OTU_1355	1	7	8	12	3	16	33	3	34	4	10	11	2	1	10	k__Bacteria;p__Proteobacteria;c__Gammaproteobacteria
OTU_1356	17	53	23	5	3	8	0	28	35	32	5	15	3	10	34	k__Bacteria;p__Proteobacteria;c__Alphaproteobacteria;o__unidentified_Alphaproteobacteria;f__unidentified_Alphaproteobacteria;g__unidentified_Alphaproteobacteria
OTU_1357	34	0	0	6	14	8	3	9	68	7	24	3	5	8	1	k__Bacteria;p__Proteobacteria;c__Gammaproteobacteria;o__unidentified_Gammaproteobacteria;f__Burkholderiaceae;g__Castellaniella;s__
OTU_1358	5	18	6	0	0	1	0	0	0	0	1	0	0	0	2	k__Bacteria;p__Proteobacteria;c__Deltaproteobacteria;o__Myxococcales;f__Haliangiaceae;g__Haliangium;s__
OTU_1359	0	1	2	5	1	0	0	0	3	3	2	1	2	1	0	k__Bacteria;p__Proteobacteria;c__Gammaproteobacteria;o__unidentified_Gammaproteobacteria;f__unidentified_Gammaproteobacteria;g__Acidibacter;s__
OTU_1360	0	1	7	2	0	0	0	3	3	5	6	6	11	8	4	k__Bacteria;p__Proteobacteria;c__Gammaproteobacteria;o__unidentified_Gammaproteobacteria;f__Burkholderiaceae;g__Cupriavidus;s__Cupriavidus_gilardii
OTU_1361	14	7	2	0	0	0	0	0	8	3	1	11	0	0	1	k__Bacteria;p__Bacteroidetes;c__Bacteroidia;o__Cytophagales;f__Microscillaceae
OTU_1362	1	0	0	7	1	25	1	0	0	0	1	0	0	2	0	k__Bacteria;p__Proteobacteria;c__Deltaproteobacteria;o__Myxococcales;f__;g__;s__
OTU_1363	7	41	13	11	3	2	3	14	5	14	7	25	1	4	9	k__Bacteria;p__Acidobacteria
OTU_1364	1	6	1	0	0	0	0	0	0	0	1	2	3	10	9	k__Bacteria;p__Bacteroidetes;c__Bacteroidia;o__Chitinophagales;f__Chitinophagaceae;g__Parafilimonas
OTU_1365	0	29	0	0	0	1	0	0	0	0	0	0	0	0	0	k__Bacteria;p__Proteobacteria;c__Deltaproteobacteria;o__Myxococcales;f__Sandaracinaceae;g__;s__
OTU_1366	4	21	1	0	0	0	0	2	0	0	2	3	4	0	14	k__Bacteria;p__Bacteroidetes;c__Bacteroidia;o__Cytophagales;f__Cytophagaceae;g__Cytophaga;s__Cytophaga_hutchinsonii
OTU_1367	0	3	1	1	0	0	1	0	0	1	0	1	4	3	3	k__Bacteria;p__Proteobacteria;c__Gammaproteobacteria;o__unidentified_Gammaproteobacteria;f__Coxiellaceae;g__Coxiella;s__
OTU_1368	0	4	0	1	3	2	5	4	2	1	3	2	4	0	1	k__Bacteria;p__Proteobacteria;c__Deltaproteobacteria;o__Myxococcales
OTU_1369	0	15	0	0	0	0	0	0	0	0	0	0	0	0	0	k__Bacteria;p__Latescibacteria;c__;o__;f__;g__;s__
OTU_1370	0	0	1	1	1	7	7	3	6	18	13	22	0	0	1	k__Bacteria;p__Chloroflexi;c__Ktedonobacteria;o__;f__;g__;s__
OTU_1371	3	5	28	5	6	16	12	12	3	8	15	51	2	2	8	k__Bacteria;p__Proteobacteria;c__Gammaproteobacteria;o__Xanthomonadales;f__Xanthomonadaceae;g__Thermomonas
OTU_1372	0	80	0	0	0	0	0	0	0	0	0	1	0	0	0	k__Bacteria;p__Acidobacteria
OTU_1373	1	5	2	0	0	6	0	2	0	3	0	2	0	0	1	k__Bacteria;p__Acidobacteria;c__Holophagae;o__;f__;g__;s__
OTU_1374	10	16	20	113	84	344	95	158	236	95	251	92	46	92	122	k__Bacteria;p__Proteobacteria;c__Gammaproteobacteria;o__unidentified_Gammaproteobacteria;f__Burkholderiaceae;g__Castellaniella
OTU_1375	0	0	0	0	0	0	0	0	0	0	0	0	10	0	0	k__Bacteria;p__Proteobacteria;c__Alphaproteobacteria
OTU_1376	29	104	52	0	2	11	7	36	21	34	25	44	25	40	130	k__Bacteria;p__Actinobacteria;c__unidentified_Actinobacteria;o__Frankiales;f__;g__;s__
OTU_1377	3	3	2	0	0	1	0	2	2	0	4	0	0	0	4	k__Bacteria;p__Gemmatimonadetes;c__unidentified_Gemmatimonadetes;o__Gemmatimonadales;f__Gemmatimonadaceae;g__Gemmatimonas;s__
OTU_1378	2	3	2	3	0	1	0	10	5	2	0	2	3	4	1	k__Bacteria;p__Gemmatimonadetes;c__;o__;f__;g__;s__
OTU_1379	3	0	11	4	1	1	3	17	20	34	7	18	6	7	8	k__Bacteria;p__Verrucomicrobia;c__Verrucomicrobiae;o__Chthoniobacterales;f__Chthoniobacteraceae;g__Candidatus_Udaeobacter;s__
OTU_1380	1	2	3	2	0	0	1	12	9	6	0	1	0	0	2	k__Bacteria;p__Proteobacteria;c__Deltaproteobacteria;o__Myxococcales
OTU_1381	11	0	0	0	7	2	0	1	4	1	11	1	0	2	0	k__Bacteria;p__Proteobacteria;c__Gammaproteobacteria;o__Xanthomonadales;f__Xanthomonadaceae
OTU_1382	0	10	1	0	0	0	0	0	0	2	1	0	0	0	1	k__Bacteria;p__Actinobacteria;c__Acidimicrobiia;o__;f__;g__;s__
OTU_1383	0	0	2	5	3	3	2	7	6	3	8	15	0	0	3	k__Bacteria;p__Gemmatimonadetes;c__unidentified_Gemmatimonadetes;o__Gemmatimonadales;f__Gemmatimonadaceae;g__unidentified_Gemmatimonadaceae;s__Gemmatimonadetes_bacterium_LX87
OTU_1384	0	15	0	0	0	0	0	0	0	0	2	0	0	0	0	k__Bacteria;p__Proteobacteria;c__Deltaproteobacteria;o__Myxococcales;f__Haliangiaceae;g__Haliangium;s__
OTU_1385	29	12	37	10	6	9	7	11	15	13	12	12	12	26	33	k__Bacteria;p__Proteobacteria;c__Gammaproteobacteria;o__unidentified_Gammaproteobacteria;f__unidentified_Gammaproteobacteria;g__unidentified_Gammaproteobacteria
OTU_1386	0	4	5	0	0	0	4	2	0	2	1	1	0	2	2	k__Bacteria;p__Proteobacteria;c__Gammaproteobacteria
OTU_1387	13	4	1	0	0	0	0	1	1	0	2	0	6	25	55	k__Bacteria;p__Bacteroidetes;c__Bacteroidia;o__Sphingobacteriales;f__Sphingobacteriaceae;g__Mucilaginibacter
OTU_1388	0	55	0	0	0	0	0	0	0	0	0	0	0	0	0	k__Bacteria;p__Acidobacteria;c__;o__;f__;g__;s__
OTU_1389	0	0	1	0	0	0	0	2	6	3	3	11	1	0	0	k__Bacteria;p__Proteobacteria;c__Gammaproteobacteria;o__unidentified_Gammaproteobacteria;f__unidentified_Gammaproteobacteria;g__unidentified_Gammaproteobacteria
OTU_1390	0	0	0	0	0	1	14	12	1	9	1	3	0	0	0	k__Bacteria;p__Bacteroidetes;c__Bacteroidia;o__Cytophagales;f__Microscillaceae;g__Chryseolinea;s__
OTU_1391	0	0	1	7	1	0	0	8	2	7	1	12	2	2	2	k__Bacteria;p__Proteobacteria;c__Gammaproteobacteria;o__unidentified_Gammaproteobacteria;f__unidentified_Gammaproteobacteria;g__Aquicella;s__
OTU_1392	0	1	0	0	0	0	1	1	5	8	1	3	1	0	1	k__Bacteria;p__Proteobacteria;c__Deltaproteobacteria;o__Myxococcales;f__Archangiaceae;g__Anaeromyxobacter
OTU_1393	2	15	6	0	0	1	0	0	1	0	0	0	0	1	3	k__Bacteria;p__Firmicutes;c__Bacilli;o__Bacillales;f__Paenibacillaceae
OTU_1394	2	29	11	2	0	4	0	3	7	3	1	2	0	1	29	k__Bacteria;p__Chloroflexi;c__Ktedonobacteria;o__Ktedonobacterales;f__;g__;s__
OTU_1395	0	8	0	0	0	2	1	0	1	1	1	0	0	0	0	k__Bacteria
OTU_1396	7	0	0	3	1	31	6	4	19	35	15	28	0	0	3	k__Bacteria;p__Acidobacteria;c__Acidobacteriia;o__Solibacterales;f__unidentified_Solibacterales;g__Bryobacter;s__
OTU_1397	0	0	0	0	0	0	1	1	1	0	20	0	0	1	3	k__Bacteria;p__Proteobacteria;c__Gammaproteobacteria;o__Cellvibrionales;f__Cellvibrionaceae;g__Cellvibrio;s__
OTU_1398	0	23	0	0	0	0	0	0	0	0	0	0	0	1	0	k__Bacteria;p__Acidobacteria;c__;o__;f__;g__;s__
OTU_1399	0	0	0	0	0	0	1	2	2	5	7	2	0	0	0	k__Bacteria;p__Nitrospirae;c__;o__;f__;g__;s__
OTU_1400	5	1	2	1	4	2	9	10	5	5	2	2	2	6	3	k__Bacteria;p__Actinobacteria;c__unidentified_Actinobacteria;o__Propionibacteriales;f__Nocardioidaceae;g__Nocardioides
OTU_1401	0	0	1	0	0	2	0	5	0	1	1	3	0	0	1	k__Bacteria;p__Proteobacteria;c__Deltaproteobacteria;o__Oligoflexales
OTU_1402	1	0	0	4	0	0	2	4	3	0	0	0	1	0	2	k__Bacteria;p__Verrucomicrobia;c__Verrucomicrobiae;o__;f__;g__;s__
OTU_1403	1	1	18	4	0	2	2	3	3	0	0	0	0	5	0	k__Bacteria;p__Bacteroidetes;c__Bacteroidia;o__Chitinophagales;f__Chitinophagaceae
OTU_1404	16	3	9	25	14	18	11	20	25	73	65	113	27	12	9	k__Bacteria;p__Deinococcus-Thermus;c__Deinococci;o__Thermales;f__Thermaceae;g__Meiothermus
OTU_1405	0	0	0	1	0	0	20	2	0	0	0	0	1	0	3	k__Bacteria;p__Proteobacteria;c__Gammaproteobacteria
OTU_1406	0	1	0	0	0	1	1	1	3	2	0	1	0	0	2	k__Bacteria;p__Acidobacteria;c__Acidobacteriia;o__Solibacterales;f__;g__;s__
OTU_1407	0	0	1	6	3	7	2	1	4	0	1	1	0	2	1	k__Bacteria;p__Bacteroidetes;c__Bacteroidia;o__Sphingobacteriales;f__Sphingobacteriaceae;g__Mucilaginibacter
OTU_1408	15	19	3	0	0	3	0	0	0	1	1	0	0	1	0	k__Bacteria;p__Proteobacteria;c__Gammaproteobacteria
OTU_1409	4	0	2	0	3	3	2	15	24	7	5	29	1	0	7	k__Bacteria;p__Chloroflexi;c__Ktedonobacteria;o__Ktedonobacterales;f__;g__;s__
OTU_1410	0	0	0	1	0	2	0	11	7	0	11	5	0	0	0	k__Bacteria;p__Bacteroidetes;c__Bacteroidia;o__Sphingobacteriales;f__Sphingobacteriaceae;g__Solitalea;s__
OTU_1411	0	63	0	1	0	0	0	0	0	1	1	1	0	0	0	k__Bacteria;p__Acidobacteria
OTU_1412	0	2	5	1	2	2	6	8	8	7	3	8	2	13	6	k__Bacteria;p__Firmicutes;c__Bacilli;o__Bacillales;f__Paenibacillaceae;g__Paenibacillus;s__Paenibacillus_pectinilyticus
OTU_1413	8	0	0	1	1	21	2	0	0	0	0	0	0	0	0	k__Bacteria;p__unidentified_Bacteria;c__unidentified_Bacteria;o__unidentified_Bacteria;f__unidentified_Bacteria;g__unidentified_Bacteria
OTU_1414	0	0	0	2	0	0	1	4	0	0	12	0	0	0	0	k__Bacteria;p__Proteobacteria;c__Gammaproteobacteria;o__Pseudomonadales;f__Pseudomonadaceae;g__Pseudomonas;s__Pseudomonas_formosensis
OTU_1415	0	0	0	0	0	6	0	5	1	7	5	2	0	0	0	k__Bacteria;p__Bacteroidetes;c__Bacteroidia;o__Sphingobacteriales;f__;g__;s__
OTU_1416	0	0	8	3	1	0	0	0	2	0	1	0	1	0	4	k__Bacteria;p__Proteobacteria;c__Gammaproteobacteria;o__unidentified_Gammaproteobacteria;f__unidentified_Gammaproteobacteria;g__Aquicella;s__
OTU_1417	0	0	0	0	0	0	0	0	0	0	0	0	13	0	0	k__Bacteria;p__Bacteroidetes;c__Bacteroidia;o__Sphingobacteriales;f__;g__;s__
OTU_1418	1	0	0	10	7	6	1	5	22	8	15	2	1	3	0	k__Bacteria;p__Acidobacteria;c__Acidobacteriia;o__Acidobacteriales;f__unidentified_Acidobacteriales;g__Granulicella;s__
OTU_1419	0	0	0	0	0	0	0	0	0	0	0	0	54	0	0	k__Bacteria;p__Bacteroidetes;c__Bacteroidia;o__Chitinophagales;f__Chitinophagaceae;g__Dinghuibacter;s__
OTU_1420	5	6	24	39	20	4	2	5	2	19	5	20	12	6	11	k__Bacteria;p__Proteobacteria;c__Alphaproteobacteria;o__Rhizobiales;f__Rhizobiaceae;g__unidentified_Rhizobiaceae
OTU_1421	6	21	14	0	4	2	5	14	6	3	2	1	5	13	13	k__Bacteria;p__Verrucomicrobia;c__Verrucomicrobiae;o__Opitutales;f__Opitutaceae;g__Opitutus;s__
OTU_1422	4	0	0	0	0	1	0	1	0	0	1	0	1	2	3	k__Bacteria;p__Bacteroidetes;c__Bacteroidia;o__Chitinophagales;f__Chitinophagaceae;g__;s__
OTU_1423	1	2	1	0	0	0	0	0	0	5	4	5	0	0	2	k__Bacteria;p__Gemmatimonadetes;c__unidentified_Gemmatimonadetes;o__Gemmatimonadales;f__Gemmatimonadaceae;g__;s__
OTU_1424	0	2	1	2	2	0	3	1	2	0	1	1	1	2	0	k__Bacteria;p__Proteobacteria;c__Gammaproteobacteria;o__unidentified_Gammaproteobacteria;f__Competibacteraceae;g__Candidatus_Competibacter;s__
OTU_1425	8	1	13	3	2	3	1	5	4	1	0	0	1	2	0	k__Bacteria;p__unidentified_Bacteria;c__unidentified_Bacteria;o__unidentified_Bacteria;f__unidentified_Bacteria;g__unidentified_Bacteria
OTU_1426	1	8	2	1	1	1	0	7	5	3	3	2	2	0	2	k__Bacteria;p__Proteobacteria;c__Deltaproteobacteria;o__Bdellovibrionales;f__Bdellovibrionaceae;g__;s__
OTU_1427	3	6	0	0	0	9	2	6	6	5	9	7	1	1	3	k__Bacteria;p__Proteobacteria;c__Gammaproteobacteria;o__unidentified_Gammaproteobacteria;f__Methylophilaceae;g__;s__
OTU_1428	0	6	1	4	12	2	0	7	7	2	13	5	4	3	6	k__Bacteria;p__Proteobacteria;c__Alphaproteobacteria;o__Sphingomonadales;f__Sphingomonadaceae;g__Sphingomonas
OTU_1429	0	0	0	3	0	4	3	3	3	8	1	1	0	7	1	k__Bacteria;p__Proteobacteria;c__Deltaproteobacteria;o__Bdellovibrionales;f__Bacteriovoracaceae;g__Peredibacter
OTU_1430	1	8	2	0	0	1	2	6	1	4	0	1	0	1	0	k__Bacteria;p__Actinobacteria;c__Thermoleophilia;o__Solirubrobacterales;f__Solirubrobacteraceae;g__Solirubrobacter;s__
OTU_1431	1	2	0	1	2	29	2	8	1	0	0	2	1	6	2	k__Bacteria;p__Bacteroidetes;c__Bacteroidia;o__Chitinophagales;f__Chitinophagaceae
OTU_1432	0	3	4	1	0	3	1	0	2	4	0	2	1	0	1	k__Bacteria;p__Proteobacteria;c__Deltaproteobacteria;o__Myxococcales
OTU_1433	0	1	0	0	0	0	0	0	0	0	0	0	28	0	0	k__Bacteria;p__Bacteroidetes;c__Bacteroidia;o__Cytophagales;f__Spirosomaceae;g__Pseudarcicella;s__
OTU_1434	2	2	10	7	3	0	0	11	3	6	2	5	1	5	7	k__Bacteria;p__Verrucomicrobia;c__Verrucomicrobiae;o__;f__;g__;s__
OTU_1435	0	3	0	0	3	1	1	0	4	0	1	2	1	1	1	k__Bacteria;p__Proteobacteria;c__Alphaproteobacteria
OTU_1436	0	0	0	0	0	0	0	0	0	0	0	0	11	0	0	k__Bacteria;p__Bacteroidetes;c__Bacteroidia;o__Chitinophagales;f__Saprospiraceae
OTU_1437	0	0	0	0	1	0	1	3	1	6	21	0	6	1	0	k__Bacteria;p__Bacteroidetes;c__Bacteroidia;o__Chitinophagales;f__Chitinophagaceae;g__;s__
OTU_1438	2	1	12	3	3	0	1	5	4	11	3	3	1	1	3	k__Bacteria;p__Verrucomicrobia;c__Verrucomicrobiae;o__;f__;g__;s__
OTU_1439	1	2	2	12	9	6	4	19	5	2	1	3	8	1	6	k__Bacteria;p__Actinobacteria;c__unidentified_Actinobacteria;o__Frankiales;f__Frankiaceae;g__Jatrophihabitans
OTU_1440	12	5	0	0	0	1	0	5	1	0	2	2	0	1	0	k__Bacteria;p__Proteobacteria;c__Deltaproteobacteria;o__Myxococcales;f__Sandaracinaceae;g__Sandaracinus;s__
OTU_1441	0	30	0	0	0	0	0	0	0	0	0	0	0	0	0	k__Bacteria;p__Proteobacteria;c__Alphaproteobacteria;o__Caulobacterales;f__Hyphomonadaceae;g__Hirschia;s__
OTU_1442	0	12	0	1	9	0	0	3	0	2	1	3	0	6	0	k__Bacteria;p__Bacteroidetes;c__Bacteroidia;o__Chitinophagales;f__Chitinophagaceae;g__Flavihumibacter;s__
OTU_1443	1	19	3	1	0	0	0	0	0	2	0	0	0	0	1	k__Bacteria;p__Firmicutes;c__Bacilli;o__Bacillales;f__Thermoactinomycetaceae;g__;s__
OTU_1444	0	1	0	0	0	0	0	0	0	0	0	16	1	0	0	k__Bacteria;p__Proteobacteria;c__Deltaproteobacteria;o__Myxococcales;f__unidentified_Myxococcales;g__unidentified_Myxococcales;s__Sorangiineae_bacterium_NIC37A_2
OTU_1445	0	2	1	0	1	0	0	2	0	1	3	0	0	2	3	k__Bacteria
OTU_1446	15	15	19	5	6	6	4	18	20	107	56	194	10	8	22	k__Bacteria;p__Proteobacteria;c__Alphaproteobacteria;o__unidentified_Alphaproteobacteria;f__unidentified_Alphaproteobacteria
OTU_1447	0	1	0	3	0	2	2	4	7	4	2	11	0	1	0	k__Bacteria;p__Proteobacteria;c__Gammaproteobacteria;o__Legionellales;f__Legionellaceae;g__Legionella
OTU_1448	2	5	5	9	40	6	6	7	5	9	8	4	4	38	12	k__Bacteria;p__Proteobacteria;c__Alphaproteobacteria;o__Caulobacterales;f__Caulobacteraceae;g__Brevundimonas
OTU_1449	0	28	0	0	0	0	0	2	0	1	0	5	1	0	0	k__Bacteria;p__Proteobacteria;c__Deltaproteobacteria;o__Myxococcales;f__Nannocystaceae
OTU_1450	0	0	5	5	1	3	3	0	3	0	2	1	1	5	1	k__Bacteria;p__Bacteroidetes;c__Bacteroidia;o__Sphingobacteriales;f__Sphingobacteriaceae
OTU_1451	0	1	1	0	1	3	0	1	0	1	0	3	265	2	1	k__Bacteria;p__Proteobacteria;c__Gammaproteobacteria;o__unidentified_Gammaproteobacteria;f__Burkholderiaceae
OTU_1452	0	13	2	0	0	0	0	4	1	0	0	0	0	0	1	k__Bacteria;p__Firmicutes;c__Clostridia;o__Clostridiales;f__Caldicoprobacteraceae;g__Caldicoprobacter;s__
OTU_1453	0	2	0	14	4	5	192	5	2	8	0	6	4	14	9	k__Bacteria;p__Bacteroidetes;c__Bacteroidia;o__Sphingobacteriales;f__Sphingobacteriaceae;g__Pedobacter
OTU_1454	0	0	0	3	4	4	1	3	2	0	0	0	0	0	0	k__Bacteria;p__Bacteroidetes;c__Bacteroidia;o__Cytophagales;f__Spirosomaceae;g__unidentified_Spirosomaceae;s__Dyadobacter_sp_enrichment_culture
OTU_1455	0	1	4	2	3	0	0	0	0	0	0	0	1	4	0	k__Bacteria;p__Firmicutes;c__Negativicutes;o__Selenomonadales;f__Acidaminococcaceae;g__Phascolarctobacterium;s__Phascolarctobacterium_faecium
OTU_1456	0	11	0	0	0	0	0	0	0	0	0	0	0	0	0	k__Bacteria;p__Actinobacteria;c__unidentified_Actinobacteria;o__Micromonosporales;f__Micromonosporaceae;g__Actinorhabdospora;s__Actinorhabdospora_filicis
OTU_1457	0	9	0	0	0	1	0	0	0	0	0	0	0	0	0	k__Bacteria;p__Proteobacteria;c__Alphaproteobacteria
OTU_1458	0	0	0	0	0	29	0	0	0	0	0	0	0	0	0	k__Bacteria;p__Proteobacteria;c__Gammaproteobacteria;o__Enterobacteriales;f__Enterobacteriaceae;g__Buchnera
OTU_1459	4	44	16	16	24	29	24	46	97	9	32	45	9	42	39	k__Bacteria;p__Proteobacteria;c__Gammaproteobacteria;o__Xanthomonadales;f__Xanthomonadaceae;g__Thermomonas;s__
OTU_1460	0	4	13	8	18	6	31	14	5	11	9	18	4	16	9	k__Bacteria;p__Bacteroidetes;c__Bacteroidia;o__Chitinophagales;f__Chitinophagaceae;g__Flavitalea;s__
OTU_1461	0	0	3	1	3	4	1	8	2	1	4	1	1	4	0	k__Bacteria;p__Chloroflexi
OTU_1462	0	2	1	1	0	1	1	0	0	0	3	5	1	2	0	k__Bacteria;p__Fibrobacteres;c__Fibrobacteria;o__Fibrobacterales;f__Fibrobacteraceae
OTU_1463	1	0	3	0	3	5	0	0	0	0	0	0	4	9	0	k__Bacteria;p__Firmicutes;c__Clostridia;o__Clostridiales;f__Lachnospiraceae;g__Agathobacter;s__
OTU_1464	2	0	1	1	3	10	2	0	0	0	0	0	1	0	0	k__Bacteria;p__Bacteroidetes;c__Bacteroidia;o__Bacteroidales;f__unidentified_Bacteroidales;g__Petrimonas;s__
OTU_1465	0	0	5	4	0	1	4	0	1	0	2	2	4	10	0	k__Bacteria;p__Bacteroidetes;c__Bacteroidia;o__Bacteroidales;f__Bacteroidaceae;g__Bacteroides;s__Bacteroides_plebeius
OTU_1466	0	0	0	0	4	0	0	0	1	0	0	6	0	4	0	k__Bacteria;p__Proteobacteria;c__Gammaproteobacteria;o__unidentified_Gammaproteobacteria;f__unidentified_Gammaproteobacteria;g__unidentified_Gammaproteobacteria
OTU_1467	0	0	0	0	0	0	0	0	0	0	0	0	15	0	0	k__Bacteria;p__Proteobacteria;c__Deltaproteobacteria
OTU_1468	0	16	0	0	0	0	0	1	0	1	1	0	22	0	0	k__Bacteria;p__Actinobacteria;c__Acidimicrobiia;o__;f__;g__;s__
OTU_1469	0	0	3	0	1	2	8	9	14	16	6	5	1	0	2	k__Bacteria;p__Proteobacteria;c__Gammaproteobacteria;o__Legionellales;f__Legionellaceae;g__Legionella
OTU_1470	0	0	0	1	4	1	2	0	2	1	1	0	0	6	0	k__Bacteria;p__Proteobacteria;c__Gammaproteobacteria
OTU_1471	0	1	1	1	0	3	0	0	1	1	1	1	0	0	1	k__Bacteria;p__Proteobacteria;c__Deltaproteobacteria;o__Bdellovibrionales;f__Bdellovibrionaceae;g__Bdellovibrio;s__
OTU_1472	10	4	9	0	0	1	0	0	1	0	1	0	0	4	3	k__Bacteria;p__Proteobacteria;c__Alphaproteobacteria;o__unidentified_Alphaproteobacteria;f__Acetobacteraceae;g__Acidocella;s__
OTU_1473	0	0	0	0	0	2	0	4	0	3	0	0	0	8	0	k__Bacteria;p__Proteobacteria;c__Deltaproteobacteria;o__Bdellovibrionales;f__Bacteriovoracaceae;g__Peredibacter
OTU_1474	0	0	0	0	0	0	0	1	1	0	0	6	90	0	0	k__Bacteria;p__Proteobacteria;c__Gammaproteobacteria;o__unidentified_Gammaproteobacteria;f__Methylophilaceae;g__Methylotenera;s__
OTU_1475	0	4	2	0	0	1	1	2	3	9	1	4	0	0	3	k__Bacteria;p__Actinobacteria;c__Thermoleophilia;o__Solirubrobacterales
OTU_1476	0	79	1	0	1	0	0	2	1	2	1	1	2	1	7	k__Bacteria;p__Proteobacteria;c__Deltaproteobacteria;o__Myxococcales;f__Archangiaceae;g__Archangium;s__Archangium_gephyra
OTU_1477	0	0	0	0	0	0	0	0	18	0	0	0	0	0	1	k__Bacteria;p__Proteobacteria;c__Gammaproteobacteria;o__unidentified_Gammaproteobacteria;f__unidentified_Gammaproteobacteria;g__unidentified_Gammaproteobacteria
OTU_1478	0	2	0	1	0	3	1	0	0	5	2	10	1	2	2	k__Bacteria;p__Proteobacteria;c__Gammaproteobacteria;o__unidentified_Gammaproteobacteria;f__unidentified_Gammaproteobacteria;g__Aquicella;s__
OTU_1479	0	2	3	2	0	0	0	0	1	2	0	4	2	5	2	k__Bacteria;p__unidentified_Bacteria;c__unidentified_Bacteria;o__unidentified_Bacteria;f__unidentified_Bacteria;g__unidentified_Bacteria;s__soil_bacterium_WF55
OTU_1480	0	1	0	3	0	0	8	0	1	7	1	3	0	2	0	k__Bacteria;p__Proteobacteria;c__Gammaproteobacteria;o__unidentified_Gammaproteobacteria;f__unidentified_Gammaproteobacteria;g__unidentified_Gammaproteobacteria;s__agricultural_soil_bacterium_SC-I-16
OTU_1481	0	45	0	0	0	0	0	0	0	0	0	0	0	0	0	k__Bacteria;p__Proteobacteria;c__Gammaproteobacteria;o__unidentified_Gammaproteobacteria
OTU_1482	0	2	0	0	0	1	7	4	6	12	0	11	0	0	5	k__Bacteria;p__Acidobacteria;c__Acidobacteriia;o__Solibacterales;f__unidentified_Solibacterales;g__Bryobacter;s__
OTU_1483	3	0	2	1	3	23	7	16	14	1	0	2	1	0	0	k__Bacteria;p__Gemmatimonadetes;c__;o__;f__;g__;s__
OTU_1484	1	2	2	7	0	2	11	3	3	4	4	4	1	0	4	k__Bacteria;p__Proteobacteria;c__Alphaproteobacteria;o__Rhodospirillales
OTU_1485	2	0	1	0	2	0	1	9	5	5	4	2	2	3	7	k__Bacteria;p__Chloroflexi;c__Chloroflexia;o__Thermomicrobiales;f__Thermomicrobiaceae
OTU_1486	0	0	0	8	4	0	13	0	0	0	0	0	0	0	0	k__Bacteria;p__Bacteroidetes;c__Bacteroidia;o__Flavobacteriales;f__unidentified_Flavobacteriales;g__Moheibacter;s__
OTU_1487	0	1	0	0	0	0	0	6	0	0	0	0	0	0	0	k__Bacteria;p__Firmicutes;c__Clostridia;o__Clostridiales;f__unidentified_Clostridiales;g__Tepidimicrobium;s__
OTU_1488	0	0	0	0	0	0	1	0	0	0	0	0	29	0	0	k__Bacteria;p__Proteobacteria;c__Alphaproteobacteria;o__Rickettsiales
OTU_1489	0	3	0	0	0	3	0	3	2	4	1	3	0	0	1	k__Bacteria;p__Proteobacteria;c__Deltaproteobacteria;o__Oligoflexales;f__;g__;s__
OTU_1490	1	1	4	2	0	1	21	4	0	3	7	2	8	3	4	k__Bacteria;p__Proteobacteria;c__Gammaproteobacteria;o__Xanthomonadales;f__Rhodanobacteraceae;g__;s__
OTU_1491	0	0	0	0	0	0	0	2	0	0	10	0	0	0	0	k__Bacteria;p__Proteobacteria;c__Alphaproteobacteria;o__Rhizobiales;f__Rhizobiaceae
OTU_1492	0	0	0	17	0	0	0	0	0	0	6	0	0	0	0	k__Bacteria;p__Proteobacteria;c__Gammaproteobacteria;o__unidentified_Gammaproteobacteria;f__Burkholderiaceae
OTU_1493	0	3	7	0	0	0	0	1	0	0	1	2	0	1	1	k__Bacteria;p__Planctomycetes;c__Phycisphaerae;o__Tepidisphaerales;f__;g__;s__
OTU_1494	0	0	2	0	5	3	2	0	3	1	2	3	0	0	1	k__Bacteria;p__Proteobacteria;c__Alphaproteobacteria;o__unidentified_Alphaproteobacteria;f__unidentified_Alphaproteobacteria;g__Inquilinus;s__
OTU_1495	5	24	5	13	16	32	8	7	54	381	134	142	76	239	121	k__Bacteria;p__Proteobacteria;c__Gammaproteobacteria;o__Xanthomonadales;f__Xanthomonadaceae;g__Pseudoxanthomonas;s__Pseudoxanthomonas_suwonensis
OTU_1496	0	1	0	0	2	1	15	3	5	2	0	1	0	0	1	k__Bacteria;p__Chloroflexi;c__Anaerolineae;o__;f__;g__;s__
OTU_1497	54	125	183	287	119	105	163	216	182	213	145	146	55	162	80	k__Bacteria;p__Proteobacteria;c__Alphaproteobacteria;o__Rhizobiales;f__Rhizobiaceae
OTU_1498	0	0	0	11	0	0	3	1	6	0	0	0	0	0	0	k__Bacteria;p__Gemmatimonadetes;c__unidentified_Gemmatimonadetes;o__Gemmatimonadales;f__Gemmatimonadaceae
OTU_1499	0	13	1	4	1	0	0	1	0	4	1	1	0	0	7	k__Bacteria;p__Verrucomicrobia;c__Verrucomicrobiae;o__Verrucomicrobiales;f__Verrucomicrobiaceae;g__Roseimicrobium;s__
OTU_1500	4	17	7	5	1	6	4	10	12	24	15	11	2	2	8	k__Bacteria;p__Actinobacteria;c__unidentified_Actinobacteria;o__Frankiales;f__Geodermatophilaceae
OTU_1501	0	0	0	0	0	0	0	0	0	0	0	0	18	0	0	k__Bacteria;p__Proteobacteria;c__Deltaproteobacteria;o__Bradymonadales;f__;g__;s__
OTU_1502	0	3	0	0	0	0	0	0	0	0	0	0	78	0	1	k__Bacteria;p__Bacteroidetes;c__Bacteroidia;o__Flavobacteriales;f__Crocinitomicaceae;g__Fluviicola;s__
OTU_1503	0	1	0	0	0	0	0	3	0	16	1	9	0	0	0	k__Bacteria;p__Acidobacteria
OTU_1504	2	21	3	0	0	0	1	4	1	8	8	20	2	5	12	k__Bacteria;p__Proteobacteria;c__Gammaproteobacteria;o__Xanthomonadales;f__Rhodanobacteraceae
OTU_1505	0	0	0	0	0	0	0	0	0	1	0	0	30	0	0	k__Bacteria;p__Verrucomicrobia;c__Verrucomicrobiae;o__Chthoniobacterales;f__unidentified_Chthoniobacterales;g__Terrimicrobium;s__
OTU_1506	0	0	0	0	1	0	0	0	0	8	0	0	0	1	0	k__Bacteria
OTU_1507	3	6	7	1	5	5	2	3	4	10	5	10	1	5	3	k__Bacteria;p__Acidobacteria;c__unidentified_Acidobacteria;o__unidentified_Acidobacteria;f__unidentified_Acidobacteria;g__unidentified_Acidobacteria;s__Acidobacteria_bacterium_SCN_69-37
OTU_1508	0	8	7	1	0	1	1	1	1	47	3	10	2	1	2	k__Bacteria;p__Gemmatimonadetes;c__unidentified_Gemmatimonadetes;o__Gemmatimonadales;f__Gemmatimonadaceae
OTU_1509	4	4	2	0	0	2	0	1	1	3	5	4	0	0	4	k__Bacteria;p__Proteobacteria;c__Alphaproteobacteria;o__Rhodospirillales;f__;g__;s__
OTU_1510	0	1	4	2	4	0	7	2	0	2	0	3	16	3	1	k__Bacteria;p__Bacteroidetes;c__Bacteroidia;o__Bacteroidales;f__Bacteroidaceae;g__Bacteroides;s__Bacteroides_graminisolvens
OTU_1511	3	3	2	1	10	7	0	5	2	0	4	2	0	0	2	k__Bacteria;p__Proteobacteria;c__Gammaproteobacteria;o__unidentified_Gammaproteobacteria
OTU_1512	0	43	0	0	0	0	0	2	1	0	2	2	0	0	0	k__Bacteria;p__Actinobacteria;c__Acidimicrobiia
OTU_1513	0	21	1	0	0	0	0	0	1	0	0	0	25	0	0	k__Bacteria;p__Bacteroidetes;c__Bacteroidia;o__Flavobacteriales;f__Crocinitomicaceae;g__Fluviicola;s__
OTU_1514	3	22	7	0	0	0	0	2	0	1	1	0	1	1	5	k__Bacteria;p__Proteobacteria;c__Gammaproteobacteria;o__unidentified_Gammaproteobacteria;f__Burkholderiaceae;g__unidentified_Burkholderiaceae
OTU_1515	1	3	0	0	2	2	0	9	0	1	0	0	0	6	1	k__Bacteria;p__Armatimonadetes;c__Armatimonadia;o__Armatimonadales;f__;g__;s__
OTU_1516	4	0	1	1	0	0	0	0	0	0	1	1	2	1	1	k__Bacteria;p__Firmicutes;c__Bacilli;o__Bacillales;f__Paenibacillaceae;g__Paenibacillus
OTU_1517	0	0	0	6	2	0	0	0	1	3	2	3	0	1	0	k__Bacteria;p__Firmicutes;c__Bacilli;o__Bacillales;f__Thermoactinomycetaceae;g__Kroppenstedtia;s__
OTU_1518	2	0	0	1	0	1	0	1	4	0	1	2	0	1	0	k__Bacteria;p__Chloroflexi;c__;o__;f__;g__;s__
OTU_1519	0	0	6	1	0	0	0	0	0	0	0	1	0	0	0	k__Bacteria;p__Proteobacteria;c__Gammaproteobacteria;o__unidentified_Gammaproteobacteria;f__unidentified_Gammaproteobacteria;g__unidentified_Gammaproteobacteria
OTU_1520	0	0	1	1	0	3	0	2	5	2	2	13	1	5	6	k__Bacteria;p__Actinobacteria;c__unidentified_Actinobacteria;o__Micrococcales;f__Dermabacteraceae;g__Brachybacterium;s__Brachybacterium_paraconglomeratum
OTU_1521	0	2	0	1	0	0	0	0	0	0	0	0	39	0	0	k__Bacteria;p__Acidobacteria;c__;o__;f__;g__;s__
OTU_1522	1	2	1	0	0	8	12	7	3	0	0	9	3	0	2	k__Bacteria;p__Bacteroidetes;c__Bacteroidia;o__Cytophagales;f__Cytophagaceae;g__Cytophaga;s__
OTU_1523	1	21	5	2	4	7	12	19	21	23	7	2	2	3	13	k__Bacteria;p__Firmicutes;c__Bacilli;o__Bacillales;f__Planococcaceae;g__Sporosarcina;s__Sporosarcina_luteola
OTU_1524	0	0	0	0	0	0	0	0	0	0	0	0	45	0	0	k__Bacteria;p__Oxyphotobacteria;c__unidentified_Oxyphotobacteria;o__Synechococcales;f__;g__;s__
OTU_1525	10	49	2	2	1	8	1	2	0	6	4	16	1	0	9	k__Bacteria;p__Proteobacteria;c__Deltaproteobacteria;o__Myxococcales;f__;g__;s__
OTU_1526	0	0	2	1	13	0	1	2	0	4	2	5	0	3	1	k__Bacteria;p__Verrucomicrobia;c__Verrucomicrobiae;o__unidentified_Verrucomicrobiae;f__unidentified_Verrucomicrobiae;g__Pedosphaera;s__
OTU_1527	4	16	10	3	3	2	0	22	11	13	1	1	5	1	2	k__Bacteria;p__Firmicutes;c__Bacilli;o__Bacillales;f__Thermoactinomycetaceae;g__Thermoactinomyces
OTU_1528	3	0	3	0	2	14	1	9	4	8	17	22	0	0	7	k__Bacteria
OTU_1529	0	0	0	0	0	0	0	0	0	0	0	0	21	0	0	k__Bacteria;p__Proteobacteria;c__Alphaproteobacteria;o__unidentified_Alphaproteobacteria;f__Paracaedibacteraceae
OTU_1530	0	0	0	12	0	0	0	3	0	0	2	0	0	0	0	k__Bacteria;p__Proteobacteria;c__Deltaproteobacteria;o__Bradymonadales;f__Bradymonadaceae;g__;s__
OTU_1531	0	13	8	4	8	1	53	11	5	8	12	12	9	8	11	k__Bacteria;p__Proteobacteria;c__Gammaproteobacteria;o__unidentified_Gammaproteobacteria;f__Hydrogenophilaceae;g__Thiobacillus;s__
OTU_1532	0	11	0	0	0	0	0	0	0	0	0	3	0	0	0	k__Bacteria;p__Actinobacteria;c__unidentified_Actinobacteria;o__Micromonosporales;f__Micromonosporaceae;g__Rhizocola;s__
OTU_1533	0	6	1	3	3	0	0	4	5	4	2	4	2	3	3	k__Bacteria;p__unidentified_Bacteria;c__unidentified_Bacteria;o__unidentified_Bacteria;f__unidentified_Bacteria;g__unidentified_Bacteria
OTU_1534	6	6	1	0	0	2	1	35	11	1	2	8	1	1	14	k__Bacteria
OTU_1535	0	0	0	0	0	0	22	3	0	1	1	0	0	0	0	k__Bacteria;p__Proteobacteria;c__Gammaproteobacteria;o__Pseudomonadales;f__Pseudomonadaceae;g__Pseudomonas
OTU_1536	3	1	0	0	0	0	0	0	0	0	1	4	1	0	0	k__Bacteria;p__Parcubacteria;c__;o__;f__;g__;s__
OTU_1537	1	0	0	0	0	0	1	1	0	4	1	4	0	3	0	k__Bacteria;p__Proteobacteria;c__Gammaproteobacteria;o__unidentified_Gammaproteobacteria;f__unidentified_Gammaproteobacteria;g__Aquicella;s__
OTU_1538	0	0	0	0	0	0	0	0	0	0	0	0	25	0	0	k__Bacteria;p__Proteobacteria;c__Deltaproteobacteria;o__Myxococcales
OTU_1539	0	0	0	3	7	1	4	3	0	0	1	0	2	1	0	k__Bacteria;p__Proteobacteria;c__Gammaproteobacteria;o__unidentified_Gammaproteobacteria;f__unidentified_Gammaproteobacteria;g__unidentified_Gammaproteobacteria
OTU_1540	0	3	0	0	0	0	16	0	0	0	0	0	0	1	0	k__Bacteria;p__Acidobacteria;c__unidentified_Acidobacteria;o__unidentified_Acidobacteria;f__unidentified_Acidobacteria;g__Stenotrophobacter;s__
OTU_1541	0	0	0	2	0	0	1	0	3	0	1	0	1	0	2	k__Bacteria;p__Proteobacteria;c__Alphaproteobacteria;o__Rhodospirillales;f__unidentified_Rhodospirillales
OTU_1542	9	13	71	1	69	36	35	41	8	56	44	36	7	31	40	k__Bacteria;p__Proteobacteria;c__Gammaproteobacteria;o__Xanthomonadales;f__Xanthomonadaceae;g__Pseudoxanthomonas;s__Pseudoxanthomonas_mexicana
OTU_1543	0	0	0	0	0	3	0	6	1	1	1	1	0	0	10	k__Bacteria;p__Bacteroidetes;c__Bacteroidia;o__Chitinophagales;f__;g__;s__
OTU_1544	3	1	3	0	0	0	0	1	1	0	1	0	2	3	2	k__Bacteria
OTU_1545	6	2	6	1	1	3	0	2	14	5	13	5	1	3	5	k__Bacteria;p__Gemmatimonadetes;c__;o__;f__;g__;s__
OTU_1546	0	17	0	0	0	0	0	0	0	0	0	0	0	0	0	k__Bacteria;p__Verrucomicrobia;c__Verrucomicrobiae;o__;f__;g__;s__
OTU_1547	2	13	1	0	0	0	0	1	3	0	0	0	0	0	0	k__Bacteria;p__Actinobacteria;c__unidentified_Actinobacteria;o__Micromonosporales;f__Micromonosporaceae;g__Actinocatenispora;s__Actinocatenispora_thailandica
OTU_1548	0	0	0	0	0	0	0	0	0	0	0	0	15	0	0	k__Bacteria;p__Proteobacteria;c__Deltaproteobacteria
OTU_1549	0	10	0	0	0	0	0	0	0	0	0	0	0	0	0	k__Bacteria;p__Bacteroidetes;c__Bacteroidia;o__Flavobacteriales
OTU_1550	0	4	4	5	0	2	7	4	2	9	1	2	4	2	6	k__Bacteria;p__Hydrogenedentes;c__;o__;f__;g__;s__
OTU_1551	0	5	1	1	0	2	6	5	13	20	8	21	0	2	1	k__Bacteria;p__Acidobacteria;c__Holophagae;o__;f__;g__;s__
OTU_1552	1	28	0	0	1	0	0	0	0	0	0	1	0	0	0	k__Bacteria;p__Firmicutes;c__Bacilli;o__Bacillales;f__Planococcaceae;g__Solibacillus;s__Solibacillus_silvestris
OTU_1553	0	0	0	4	3	17	7	9	8	16	10	45	5	4	1	k__Bacteria;p__Bacteroidetes;c__Bacteroidia;o__Sphingobacteriales;f__Sphingobacteriaceae;g__Parapedobacter;s__
OTU_1554	1	25	0	0	0	0	0	0	0	3	0	1	0	0	0	k__Bacteria;p__Proteobacteria;c__Deltaproteobacteria;o__;f__;g__;s__
OTU_1555	0	4	3	0	0	0	1	3	3	4	0	2	2	2	9	k__Bacteria;p__unidentified_Bacteria;c__unidentified_Bacteria;o__unidentified_Bacteria;f__unidentified_Bacteria;g__unidentified_Bacteria
OTU_1556	7	14	3	0	0	1	1	7	6	15	8	12	1	1	6	k__Bacteria;p__Proteobacteria;c__Deltaproteobacteria;o__Myxococcales;f__Polyangiaceae;g__Pajaroellobacter;s__
OTU_1557	0	0	0	0	14	0	0	0	0	0	2	0	0	0	0	k__Bacteria;p__Bacteroidetes;c__Bacteroidia;o__Sphingobacteriales;f__Sphingobacteriaceae
OTU_1558	0	2	0	4	0	1	3	6	8	5	5	0	1	4	1	k__Bacteria;p__Proteobacteria;c__Gammaproteobacteria;o__Xanthomonadales;f__Rhodanobacteraceae;g__Chiayiivirga;s__
OTU_1559	0	0	0	1	1	0	0	0	0	4	0	0	0	4	0	k__Bacteria;p__Proteobacteria;c__Alphaproteobacteria;o__Rickettsiales
OTU_1560	0	7	0	0	0	0	0	0	0	2	2	0	0	0	1	k__Bacteria;p__Proteobacteria;c__Alphaproteobacteria;o__unidentified_Alphaproteobacteria;f__unidentified_Alphaproteobacteria;g__Inquilinus;s__Inquilinus_limosus
OTU_1561	2	8	4	0	2	2	0	5	2	8	11	3	2	1	2	k__Bacteria;p__Firmicutes;c__Bacilli;o__Bacillales;f__Paenibacillaceae;g__Cohnella;s__Cohnella_fontinalis
OTU_1562	0	1	0	0	1	0	3	5	1	0	4	0	2	0	8	k__Bacteria;p__Firmicutes;c__Bacilli;o__Bacillales;f__Paenibacillaceae;g__Paenibacillus;s__
OTU_1563	1	2	0	2	1	0	0	11	9	5	7	2	1	3	5	k__Bacteria;p__Verrucomicrobia;c__Verrucomicrobiae;o__Opitutales;f__Opitutaceae;g__Cephaloticoccus;s__
OTU_1564	1	2	5	1	0	4	0	0	0	0	2	0	5	5	0	k__Bacteria;p__Bacteroidetes;c__Bacteroidia;o__Sphingobacteriales;f__Sphingobacteriaceae;g__Mucilaginibacter;s__Mucilaginibacter_sp
OTU_1565	0	8	0	0	0	1	0	3	0	0	0	0	0	0	0	k__Bacteria;p__Bacteroidetes;c__Bacteroidia;o__Bacteroidales;f__Rikenellaceae;g__Alistipes
OTU_1566	0	0	0	0	0	0	0	0	0	0	0	0	21	0	0	k__Bacteria;p__Oxyphotobacteria;c__unidentified_Oxyphotobacteria;o__unidentified_Oxyphotobacteria;f__unidentified_Oxyphotobacteria;g__unidentified_Oxyphotobacteria
OTU_1567	1	4	0	0	0	0	0	3	6	2	2	8	0	3	3	k__Bacteria;p__Proteobacteria;c__Deltaproteobacteria;o__Myxococcales;f__Polyangiaceae;g__Sorangium;s__
OTU_1568	0	12	0	0	0	7	2	0	1	0	2	6	1	2	1	k__Bacteria;p__Actinobacteria;c__unidentified_Actinobacteria;o__Micrococcales;f__Cellulomonadaceae;g__Cellulomonas;s__Cellulomonas_gelida
OTU_1569	0	21	0	0	0	0	0	0	0	1	0	0	0	0	0	k__Bacteria;p__Firmicutes;c__Bacilli;o__Bacillales;f__Thermoactinomycetaceae;g__Thermoflavimicrobium;s__
OTU_1570	1	6	0	0	0	0	1	0	0	1	0	2	0	0	1	k__Bacteria;p__Proteobacteria;c__Gammaproteobacteria;o__Legionellales;f__Legionellaceae;g__Legionella;s__
OTU_1571	3	0	5	8	1	0	2	7	1	0	0	2	0	0	3	k__Bacteria;p__unidentified_Bacteria;c__unidentified_Bacteria;o__unidentified_Bacteria;f__unidentified_Bacteria
OTU_1572	1	7	0	0	0	0	1	6	1	4	1	1	0	0	1	k__Bacteria;p__Chloroflexi
OTU_1573	1	0	2	23	3	3	6	6	4	4	0	2	4	5	0	k__Bacteria;p__Bacteroidetes;c__Bacteroidia;o__Chitinophagales;f__Chitinophagaceae
OTU_1574	0	65	0	0	0	0	0	0	0	0	0	0	0	0	0	k__Bacteria;p__Acidobacteria;c__;o__;f__;g__;s__
OTU_1575	4	26	12	1	0	2	1	8	1	2	6	1	10	7	20	k__Bacteria;p__Verrucomicrobia;c__Verrucomicrobiae;o__Opitutales;f__Opitutaceae;g__Opitutus;s__
OTU_1576	0	0	0	0	1	1	2	0	4	6	2	1	0	0	0	k__Bacteria;p__Actinobacteria;c__;o__;f__;g__;s__
OTU_1577	0	0	0	0	0	0	0	0	2	2	4	4	0	0	1	k__Bacteria;p__Proteobacteria;c__Deltaproteobacteria;o__Myxococcales;f__Archangiaceae;g__Anaeromyxobacter;s__
OTU_1578	0	0	0	0	1	0	0	0	3	9	3	0	0	0	0	k__Bacteria;p__Proteobacteria;c__Gammaproteobacteria;o__Beggiatoales;f__Beggiatoaceae;g__;s__
OTU_1579	2	0	2	0	0	0	0	0	1	0	8	0	2	1	5	k__Bacteria;p__Firmicutes;c__Bacilli;o__Bacillales;f__Paenibacillaceae;g__Paenibacillus
OTU_1580	0	13	0	0	0	0	0	0	0	1	0	0	0	0	0	k__Bacteria;p__Gemmatimonadetes;c__;o__;f__;g__;s__
OTU_1581	0	2	3	0	5	0	0	0	0	0	0	0	2	16	0	k__Bacteria;p__Proteobacteria;c__Gammaproteobacteria;o__unidentified_Gammaproteobacteria;f__Burkholderiaceae;g__Sphaerotilus
OTU_1582	1	1	1	0	0	15	0	1	2	3	8	0	0	0	0	k__Bacteria;p__Proteobacteria;c__Gammaproteobacteria
OTU_1583	1	0	0	0	0	2	0	0	0	2	1	1	1	0	3	k__Bacteria;p__Proteobacteria;c__Gammaproteobacteria
OTU_1584	26	18	38	7	11	14	4	6	15	31	2	23	5	21	21	k__Bacteria;p__unidentified_Bacteria;c__unidentified_Bacteria;o__unidentified_Bacteria;f__unidentified_Bacteria
OTU_1585	2	6	12	4	3	2	2	19	9	9	1	6	6	1	1	k__Bacteria;p__Chloroflexi;c__Chloroflexia;o__Thermomicrobiales;f__;g__;s__
OTU_1586	0	13	0	0	0	0	0	9	7	2	0	0	0	0	4	k__Bacteria;p__Chloroflexi;c__Ktedonobacteria;o__Ktedonobacterales;f__Ktedonobacteraceae
OTU_1587	0	0	1	1	2	1	0	2	4	4	2	1	3	3	1	k__Bacteria;p__Proteobacteria;c__Gammaproteobacteria;o__unidentified_Gammaproteobacteria;f__Burkholderiaceae;g__Limnobacter
OTU_1588	1	3	4	2	2	6	0	5	3	1	0	3	0	1	2	k__Bacteria;p__Proteobacteria;c__Gammaproteobacteria;o__unidentified_Gammaproteobacteria;f__unidentified_Gammaproteobacteria;g__unidentified_Gammaproteobacteria
OTU_1589	22	51	16	0	0	5	2	11	14	7	18	44	34	7	22	k__Bacteria;p__Proteobacteria;c__Gammaproteobacteria;o__unidentified_Gammaproteobacteria;f__Burkholderiaceae;g__Ramlibacter;s__
OTU_1590	0	0	1	1	0	3	3	1	0	2	1	3	0	0	0	k__Bacteria;p__Bacteroidetes;c__Bacteroidia;o__Chitinophagales;f__Chitinophagaceae;g__;s__
OTU_1591	0	1	0	0	0	0	0	3	0	2	3	3	4	3	1	k__Bacteria;p__Firmicutes;c__Clostridia;o__Clostridiales;f__Ruminococcaceae
OTU_1592	0	5	0	2	0	6	3	3	7	7	1	2	2	0	0	k__Bacteria;p__Firmicutes;c__Bacilli;o__Bacillales;f__Paenibacillaceae;g__Paenibacillus
OTU_1593	0	0	0	0	0	0	15	0	3	2	5	0	0	0	0	k__Bacteria;p__Bacteroidetes;c__Bacteroidia;o__Sphingobacteriales;f__;g__;s__
OTU_1594	0	1	1	3	4	0	1	0	1	1	0	1	1	0	1	k__Bacteria;p__Firmicutes;c__Clostridia;o__Clostridiales;f__Ruminococcaceae;g__Saccharofermentans
OTU_1595	0	2	0	0	0	2	0	2	0	1	2	9	0	0	0	k__Bacteria;p__Proteobacteria;c__Alphaproteobacteria
OTU_1596	7	10	30	51	21	27	45	61	73	50	70	40	35	54	50	k__Bacteria;p__Proteobacteria;c__Alphaproteobacteria;o__Rhizobiales;f__Xanthobacteraceae
OTU_1597	0	0	1	1	2	1	1	4	2	1	3	1	1	0	3	k__Bacteria;p__Armatimonadetes;c__Fimbriimonadia;o__Fimbriimonadales;f__Fimbriimonadaceae;g__;s__
OTU_1598	1	0	0	0	0	0	0	0	0	7	0	0	0	0	0	k__Bacteria;p__Bacteroidetes;c__Bacteroidia
OTU_1599	0	0	0	0	0	0	0	0	0	1	0	1	0	4	4	k__Bacteria;p__Proteobacteria;c__Deltaproteobacteria;o__Myxococcales
OTU_1600	1	4	0	0	0	2	0	7	6	10	3	6	0	0	3	k__Bacteria;p__Proteobacteria;c__Gammaproteobacteria;o__Salinisphaerales;f__Solimonadaceae;g__Alkanibacter
OTU_1601	0	3	6	5	1	0	3	2	2	5	2	3	5	0	5	k__Bacteria;p__Proteobacteria;c__Gammaproteobacteria;o__unidentified_Gammaproteobacteria;f__Rhodocyclaceae
OTU_1602	2	0	3	1	1	0	2	3	2	5	39	13	0	1	5	k__Bacteria;p__Gemmatimonadetes;c__unidentified_Gemmatimonadetes;o__Gemmatimonadales;f__Gemmatimonadaceae
OTU_1603	1	0	1	1	0	1	6	5	2	14	3	8	3	0	2	k__Bacteria;p__Acidobacteria;c__Acidobacteriia;o__Acidobacteriales;f__;g__;s__
OTU_1604	0	15	0	0	0	0	0	1	0	0	0	0	0	0	1	k__Bacteria;p__Chloroflexi;c__;o__;f__;g__;s__
OTU_1605	2	0	7	0	1	0	0	0	0	0	0	0	0	0	0	k__Bacteria;p__Proteobacteria;c__Alphaproteobacteria;o__Rhizobiales;f__Beijerinckiaceae;g__Roseiarcus;s__
OTU_1606	0	1	0	0	0	1	3	1	2	5	0	1	0	0	2	k__Bacteria;p__Proteobacteria;c__Alphaproteobacteria;o__unidentified_Alphaproteobacteria;f__unidentified_Alphaproteobacteria;g__Inquilinus;s__
OTU_1607	0	24	0	0	0	0	0	0	0	0	0	0	0	0	0	k__Bacteria;p__Acidobacteria;c__;o__;f__;g__;s__
OTU_1608	9	23	6	54	39	26	29	56	50	112	10	11	7	10	16	k__Bacteria;p__Firmicutes;c__Bacilli;o__Bacillales;f__Bacillaceae;g__Fictibacillus
OTU_1609	1	4	0	8	13	0	6	2	2	4	0	1	0	0	0	k__Bacteria;p__Firmicutes;c__Clostridia;o__Clostridiales;f__unidentified_Clostridiales;g__Tissierella;s__Tissierella_creatinini
OTU_1610	0	2	2	0	0	1	1	4	3	1	0	0	0	2	1	k__Bacteria;p__Firmicutes;c__Clostridia;o__Clostridiales;f__Heliobacteriaceae;g__Hydrogenispora;s__
OTU_1611	2	1	5	1	0	1	0	4	0	0	1	0	0	2	0	k__Bacteria;p__Armatimonadetes;c__Armatimonadia;o__Armatimonadales;f__;g__;s__
OTU_1612	0	7	1	0	0	4	0	16	7	10	0	0	0	1	5	k__Bacteria;p__Firmicutes;c__Clostridia;o__Clostridiales;f__Heliobacteriaceae;g__Hydrogenispora;s__
OTU_1613	0	1	2	1	4	0	1	4	3	2	1	2	1	0	2	k__Bacteria;p__Bacteroidetes;c__Bacteroidia;o__Bacteroidales;f__Prevotellaceae;g__unidentified_Prevotellaceae;s__Prevotella_ruminicola
OTU_1614	0	4	0	0	0	3	0	7	4	6	0	1	0	1	1	k__Bacteria;p__Firmicutes;c__Bacilli;o__Bacillales;f__Paenibacillaceae;g__Paenibacillus;s__Paenibacillus_macerans
OTU_1615	3	0	7	6	0	1	0	31	0	0	0	1	0	1	4	k__Bacteria;p__Chloroflexi;c__Ktedonobacteria;o__Ktedonobacterales;f__;g__;s__
OTU_1616	0	0	0	2	0	2	2	0	4	0	0	1	0	0	1	k__Bacteria;p__Proteobacteria;c__Gammaproteobacteria;o__unidentified_Gammaproteobacteria;f__unidentified_Gammaproteobacteria;g__Aquicella;s__
OTU_1617	0	0	0	2	0	0	8	0	0	0	0	0	0	0	0	k__Bacteria;p__Proteobacteria;c__Alphaproteobacteria;o__unidentified_Alphaproteobacteria;f__Acetobacteraceae;g__Roseomonas
OTU_1618	0	1	0	0	0	0	0	4	2	2	0	2	0	0	0	k__Bacteria;p__Proteobacteria;c__Gammaproteobacteria;o__Methylococcales;f__Methylococcaceae;g__;s__
OTU_1619	0	0	0	0	0	0	0	0	0	3	3	1	1	0	0	k__Bacteria;p__Proteobacteria;c__Deltaproteobacteria;o__Myxococcales;f__Vulgatibacteraceae;g__Vulgatibacter;s__
OTU_1620	0	4	2	0	0	4	2	3	1	0	2	6	0	1	2	k__Bacteria
OTU_1621	0	0	2	1	1	3	0	0	0	0	0	4	0	2	0	k__Bacteria;p__Proteobacteria;c__Gammaproteobacteria;o__Legionellales;f__Legionellaceae;g__Legionella
OTU_1622	7	1	3	0	1	0	0	2	2	3	0	1	2	4	3	k__Bacteria;p__unidentified_Bacteria;c__unidentified_Bacteria;o__unidentified_Bacteria;f__unidentified_Bacteria;g__unidentified_Bacteria
OTU_1623	0	0	0	0	0	0	0	0	0	0	0	0	34	0	0	k__Bacteria;p__Actinobacteria
OTU_1624	1	10	0	0	1	2	3	4	2	2	0	0	1	0	0	k__Bacteria;p__Proteobacteria;c__Gammaproteobacteria;o__unidentified_Gammaproteobacteria;f__Coxiellaceae;g__Coxiella;s__
OTU_1625	0	0	0	1	2	3	0	10	7	0	0	0	0	0	1	k__Bacteria;p__Chloroflexi;c__Ktedonobacteria;o__Ktedonobacterales;f__Ktedonobacteraceae;g__;s__
OTU_1626	0	2	0	3	0	64	8	1	6	13	6	3	6	12	24	k__Bacteria;p__Bacteroidetes;c__Bacteroidia;o__Flavobacteriales;f__Flavobacteriaceae;g__Flavobacterium
OTU_1627	0	1	0	0	12	6	1	2	2	0	0	3	1	1	2	k__Bacteria;p__Bacteroidetes;c__Bacteroidia;o__Chitinophagales;f__Chitinophagaceae
OTU_1628	0	0	0	0	0	0	0	0	0	0	0	0	44	0	0	k__Bacteria;p__Actinobacteria;c__unidentified_Actinobacteria;o__unidentified_Actinobacteria;f__unidentified_Actinobacteria;g__unidentified_Actinobacteria;s__bacterium_rJ7
OTU_1629	0	2	0	0	0	0	1	0	2	4	0	6	0	0	0	k__Bacteria;p__Chloroflexi;c__Dehalococcoidia
OTU_1630	0	6	0	0	0	2	5	3	2	2	5	4	0	1	1	k__Bacteria;p__Proteobacteria;c__Alphaproteobacteria;o__unidentified_Alphaproteobacteria;f__unidentified_Alphaproteobacteria
OTU_1631	0	0	2	10	4	1	1	1	10	0	0	0	0	3	0	k__Bacteria;p__Bacteroidetes;c__Bacteroidia;o__Sphingobacteriales;f__Sphingobacteriaceae;g__Anseongella;s__
OTU_1632	6	1	0	3	0	0	0	0	0	0	4	1	0	0	0	k__Bacteria;p__Bacteroidetes;c__Bacteroidia;o__Sphingobacteriales;f__Sphingobacteriaceae
OTU_1633	0	0	0	0	0	0	0	0	0	0	0	0	1	0	11	k__Bacteria;p__Proteobacteria;c__Gammaproteobacteria;o__unidentified_Gammaproteobacteria;f__unidentified_Gammaproteobacteria;g__unidentified_Gammaproteobacteria;s__agricultural_soil_bacterium_SC-I-81
OTU_1634	0	0	0	0	0	0	0	0	0	0	0	0	34	0	0	k__Bacteria;p__Proteobacteria;c__Gammaproteobacteria
OTU_1635	0	0	0	0	0	1	1	2	4	0	0	3	1	0	0	k__Bacteria;p__Armatimonadetes;c__Chthonomonadetes;o__Chthonomonadales;f__;g__;s__
OTU_1636	0	0	1	1	2	1	1	1	18	1	0	5	3	1	4	k__Bacteria;p__Chloroflexi;c__Anaerolineae;o__;f__;g__;s__
OTU_1637	0	13	14	63	50	5	37	45	16	318	115	67	61	296	71	k__Bacteria;p__Proteobacteria;c__Alphaproteobacteria;o__Rhizobiales;f__Rhizobiaceae;g__unidentified_Rhizobiaceae
OTU_1638	0	0	3	3	3	0	0	0	0	0	0	1	0	6	0	k__Bacteria;p__Bacteroidetes;c__Bacteroidia;o__Bacteroidales;f__Prevotellaceae;g__Alloprevotella;s__
OTU_1639	0	0	0	4	3	3	0	1	0	1	0	0	0	0	0	k__Bacteria
OTU_1640	0	11	0	0	0	0	0	0	0	1	0	0	0	0	0	k__Bacteria;p__Bacteroidetes;c__Bacteroidia;o__Chitinophagales;f__Chitinophagaceae;g__;s__
OTU_1641	4	1	0	0	1	1	0	0	0	4	2	0	0	0	3	k__Bacteria;p__Bacteroidetes;c__Bacteroidia;o__Flavobacteriales;f__Crocinitomicaceae;g__Fluviicola;s__
OTU_1642	0	0	0	0	0	0	0	0	0	1	0	0	38	0	0	k__Bacteria;p__Actinobacteria;c__unidentified_Actinobacteria
OTU_1643	0	2	1	2	5	0	2	1	1	3	1	3	0	3	1	k__Bacteria;p__Firmicutes;c__Clostridia;o__Clostridiales;f__unidentified_Clostridiales;g__Guggenheimella;s__
OTU_1644	8	0	0	0	0	9	0	0	0	4	5	7	0	0	1	k__Bacteria;p__Firmicutes;c__Bacilli;o__Bacillales;f__Paenibacillaceae;g__Paenibacillus
OTU_1645	0	10	0	0	0	0	0	0	0	0	0	0	0	0	0	k__Bacteria;p__Proteobacteria;c__Alphaproteobacteria;o__unidentified_Alphaproteobacteria;f__Geminicoccaceae;g__Candidatus_Alysiosphaera;s__
OTU_1646	0	35	0	0	0	0	0	0	0	0	0	0	0	0	0	k__Bacteria;p__Proteobacteria;c__Deltaproteobacteria;o__Myxococcales;f__;g__;s__
OTU_1647	0	0	0	6	0	3	5	1	2	0	2	0	0	0	0	k__Bacteria;p__Proteobacteria;c__Gammaproteobacteria;o__unidentified_Gammaproteobacteria;f__Burkholderiaceae;g__Pusillimonas;s__
OTU_1648	0	0	0	0	0	0	0	9	0	0	0	0	0	0	0	k__Bacteria
OTU_1649	0	4	1	0	0	1	4	9	2	1	0	1	1	4	2	k__Bacteria;p__Firmicutes;c__Bacilli;o__Bacillales;f__Bacillaceae;g__Oceanobacillus;s__Oceanobacillus_sojae
OTU_1650	0	0	1	3	2	0	1	0	0	0	0	0	0	12	0	k__Bacteria;p__Firmicutes;c__Clostridia;o__Clostridiales
OTU_1651	2	12	9	6	13	3	7	7	5	7	13	10	5	6	8	k__Bacteria;p__Firmicutes;c__Clostridia;o__Clostridiales;f__Ruminococcaceae;g__unidentified_Ruminococcaceae;s__rumen_bacterium_NK4A214
OTU_1652	1	1	3	1	1	3	0	2	1	1	0	0	1	0	2	k__Bacteria;p__Gemmatimonadetes;c__unidentified_Gemmatimonadetes;o__Gemmatimonadales;f__Gemmatimonadaceae;g__unidentified_Gemmatimonadaceae;s__Gemmatimonadetes_bacterium_WY71
OTU_1653	8	39	5	1	1	0	0	2	2	2	0	0	0	1	2	k__Bacteria;p__Firmicutes;c__Clostridia;o__Clostridiales;f__unidentified_Clostridiales;g__Tepidimicrobium;s__
OTU_1654	1	0	0	0	0	0	1	5	0	0	1	2	0	0	3	k__Bacteria;p__;c__;o__;f__;g__;s__
OTU_1655	1	0	2	0	0	0	1	0	2	0	1	6	0	0	1	k__Bacteria;p__Chloroflexi;c__Anaerolineae;o__;f__;g__;s__
OTU_1656	14	7	2	0	0	7	0	3	5	2	0	0	2	8	6	k__Bacteria;p__Firmicutes;c__Bacilli;o__Bacillales;f__Paenibacillaceae;g__Paenibacillus
OTU_1657	1	13	0	1	0	5	2	2	5	15	11	9	0	1	2	k__Bacteria;p__Proteobacteria;c__Deltaproteobacteria;o__Myxococcales;f__Haliangiaceae;g__Haliangium;s__
OTU_1658	17	12	6	3	2	12	3	37	33	38	36	44	8	10	24	k__Bacteria;p__Actinobacteria;c__Thermoleophilia;o__Gaiellales;f__;g__;s__
OTU_1659	0	0	0	0	1	0	0	2	3	0	1	1	0	0	3	k__Bacteria;p__Firmicutes;c__Clostridia;o__Clostridiales;f__Peptococcaceae;g__Desulfotomaculum;s__Desulfotomaculum_sp_cs1-2
OTU_1660	0	30	0	0	0	0	1	0	0	0	0	0	0	0	0	k__Bacteria;p__Acidobacteria;c__;o__;f__;g__;s__
OTU_1661	2	8	0	3	8	8	6	6	25	4	14	32	7	4	11	k__Bacteria;p__Proteobacteria;c__Gammaproteobacteria;o__Cellvibrionales;f__Cellvibrionaceae;g__Cellvibrio;s__Cellvibrio_sp_pealriver
OTU_1662	0	12	0	0	0	1	0	1	0	0	0	0	1	0	0	k__Bacteria;p__Proteobacteria;c__Deltaproteobacteria;o__Myxococcales;f__;g__;s__
OTU_1663	0	0	0	0	0	0	0	0	0	0	0	0	13	0	0	k__Bacteria;p__Proteobacteria;c__Gammaproteobacteria;o__Oceanospirillales;f__Halomonadaceae;g__unidentified_Halomonadaceae;s__gamma_proteobacterium_HdN1
OTU_1664	0	20	0	0	0	0	0	0	0	0	0	0	0	0	0	k__Bacteria;p__Proteobacteria;c__Deltaproteobacteria
OTU_1665	0	0	3	0	0	0	0	0	0	1	0	0	1	0	2	k__Bacteria;p__Bacteroidetes;c__Bacteroidia;o__Chitinophagales;f__Chitinophagaceae;g__Flavisolibacter;s__Flavisolibacter_ginsengisoli
OTU_1666	3	22	5	1	0	1	1	6	3	6	3	0	0	3	5	k__Bacteria;p__Actinobacteria;c__Thermoleophilia;o__Solirubrobacterales;f__Solirubrobacteraceae;g__Solirubrobacter;s__
OTU_1667	0	13	17	5	2	2	1	5	14	4	9	6	3	7	4	k__Bacteria;p__Acidobacteria;c__;o__;f__;g__;s__
OTU_1668	0	0	0	1	0	0	1	1	1	1	0	3	0	0	1	k__Bacteria;p__Actinobacteria;c__Acidimicrobiia;o__;f__;g__;s__
OTU_1669	0	1	5	2	3	1	0	2	3	2	0	0	0	0	0	k__Bacteria;p__Proteobacteria;c__Alphaproteobacteria;o__unidentified_Alphaproteobacteria;f__unidentified_Alphaproteobacteria
OTU_1670	0	2	0	0	0	0	0	1	0	2	0	0	1	0	0	k__Bacteria;p__Firmicutes;c__Bacilli;o__Bacillales;f__Paenibacillaceae
OTU_1671	0	7	0	0	0	0	0	1	0	0	0	0	0	0	0	k__Bacteria;p__Proteobacteria;c__Alphaproteobacteria;o__Rhizobiales;f__unidentified_Rhizobiales;g__Nordella;s__
OTU_1672	0	1	0	1	0	0	0	1	1	0	13	3	0	0	1	k__Bacteria;p__Proteobacteria;c__Alphaproteobacteria;o__Rhodobacterales;f__Rhodobacteraceae;g__Gemmobacter
OTU_1673	1	1	4	1	0	0	2	8	6	10	1	3	0	2	2	k__Bacteria;p__Chloroflexi
OTU_1674	0	2	0	17	14	3	9	1	4	18	1	3	2	20	5	k__Bacteria;p__Verrucomicrobia;c__Verrucomicrobiae;o__Chthoniobacterales;f__unidentified_Chthoniobacterales;g__Terrimicrobium;s__
OTU_1675	0	0	0	0	0	1	0	1	0	4	0	12	0	0	0	k__Bacteria;p__Fibrobacteres;c__Fibrobacteria;o__Fibrobacterales;f__Fibrobacteraceae
OTU_1676	0	0	0	0	0	0	0	0	0	0	0	0	28	0	0	k__Bacteria;p__Deinococcus-Thermus;c__Deinococci;o__Thermales;f__Thermaceae;g__Meiothermus;s__
OTU_1677	0	28	0	3	0	1	2	0	4	8	3	8	1	0	4	k__Bacteria;p__Proteobacteria;c__Deltaproteobacteria;o__Myxococcales;f__Haliangiaceae;g__Haliangium;s__
OTU_1678	0	1	0	0	0	0	0	3	2	1	0	0	0	0	0	k__Bacteria;p__Bacteroidetes;c__Ignavibacteria;o__;f__;g__;s__
OTU_1679	0	0	0	0	0	0	0	0	0	0	0	0	0	0	9	k__Bacteria;p__Gemmatimonadetes;c__unidentified_Gemmatimonadetes;o__Gemmatimonadales;f__Gemmatimonadaceae;g__Gemmatimonas;s__
OTU_1680	3	30	2	0	0	0	0	3	1	1	4	5	3	10	5	k__Bacteria;p__Verrucomicrobia;c__Verrucomicrobiae;o__Opitutales;f__Opitutaceae;g__Lacunisphaera;s__
OTU_1681	0	0	1	0	0	0	0	0	1	14	0	0	2	0	0	k__Bacteria;p__Gemmatimonadetes;c__unidentified_Gemmatimonadetes;o__Gemmatimonadales;f__Gemmatimonadaceae;g__Gemmatimonas;s__
OTU_1682	0	0	3	3	5	6	2	3	1	3	4	1	0	0	0	k__Bacteria;p__Bacteroidetes;c__Bacteroidia;o__Sphingobacteriales
OTU_1683	0	0	0	0	0	0	0	0	0	0	0	0	15	0	0	k__Bacteria;p__Bacteroidetes;c__Bacteroidia;o__Flavobacteriales;f__;g__;s__
OTU_1684	3	1	2	2	2	1	3	4	2	1	2	1	1	13	1	k__Bacteria;p__Bacteroidetes;c__Bacteroidia;o__Bacteroidales;f__Bacteroidaceae;g__Bacteroides;s__Bacteroides_uniformis
OTU_1685	0	0	1	1	1	2	0	1	2	1	2	2	0	0	0	k__Bacteria;p__Cyanobacteria;c__;o__;f__;g__;s__
OTU_1686	0	0	1	0	0	0	0	4	0	3	2	0	0	0	1	k__Bacteria;p__Bacteroidetes;c__Bacteroidia;o__Chitinophagales;f__;g__;s__
OTU_1687	0	0	2	0	0	1	1	7	5	2	0	2	0	0	1	k__Bacteria;p__unidentified_Bacteria;c__unidentified_Bacteria;o__unidentified_Bacteria;f__unidentified_Bacteria;g__unidentified_Bacteria;s__soil_bacterium_WWH121
OTU_1688	0	15	0	0	0	0	0	0	0	2	0	0	0	0	0	k__Bacteria;p__Bacteroidetes;c__Bacteroidia;o__Chitinophagales;f__Chitinophagaceae;g__Dinghuibacter;s__
OTU_1689	2	20	0	0	0	0	0	0	0	0	1	0	0	0	0	k__Bacteria;p__Bacteroidetes;c__Bacteroidia;o__Chitinophagales;f__Chitinophagaceae
OTU_1690	0	0	0	0	1	0	0	5	0	1	5	8	0	0	3	k__Bacteria;p__Bacteroidetes;c__Bacteroidia;o__Chitinophagales;f__Saprospiraceae;g__Phaeodactylibacter;s__
OTU_1691	0	9	5	3	1	0	1	8	3	8	2	5	4	3	4	k__Bacteria;p__Firmicutes;c__Clostridia;o__Clostridiales;f__Christensenellaceae;g__;s__
OTU_1692	1	9	3	0	0	0	0	0	0	0	0	1	0	0	1	k__Bacteria;p__Chloroflexi;c__Ktedonobacteria;o__Ktedonobacterales;f__;g__;s__
OTU_1693	0	7	0	0	0	0	0	0	0	0	1	0	0	0	0	k__Bacteria;p__Bacteroidetes;c__Bacteroidia;o__Flavobacteriales;f__Flavobacteriaceae;g__Flavobacterium
OTU_1694	0	8	0	0	0	0	0	1	3	0	2	0	0	0	0	k__Bacteria;p__Firmicutes;c__Bacilli;o__Bacillales;f__Bacillaceae
OTU_1695	4	0	0	3	3	7	0	1	3	0	3	3	1	0	1	k__Bacteria;p__Proteobacteria;c__Alphaproteobacteria;o__Rhizobiales
OTU_1696	3	3	15	1	3	0	0	4	2	0	0	0	1	6	1	k__Bacteria;p__Chloroflexi;c__Ktedonobacteria;o__Ktedonobacterales;f__;g__;s__
OTU_1697	0	0	2	0	0	3	0	0	0	0	3	6	0	2	0	k__Bacteria;p__Bacteroidetes;c__Bacteroidia;o__Flavobacteriales;f__Flavobacteriaceae;g__Flavobacterium
OTU_1698	0	0	0	0	0	4	0	0	0	1	1	5	0	0	1	k__Bacteria
OTU_1699	0	9	1	0	0	0	0	0	2	1	0	3	0	0	0	k__Bacteria;p__Actinobacteria;c__Acidimicrobiia;o__unidentified_Acidimicrobiia;f__unidentified_Acidimicrobiia;g__unidentified_Acidimicrobiia;s__Iamia_sp_T2-YC6790
OTU_1700	0	2	1	0	0	0	0	0	0	5	1	1	2	0	0	k__Bacteria;p__Firmicutes;c__Bacilli;o__Bacillales;f__Thermoactinomycetaceae;g__Laceyella;s__Laceyella_sacchari
OTU_1701	0	1	4	0	1	0	0	0	0	0	0	0	0	2	0	k__Bacteria;p__Melainabacteria
OTU_1702	0	20	3	1	0	2	0	1	1	0	0	0	0	0	0	k__Bacteria;p__Actinobacteria;c__Acidimicrobiia;o__;f__;g__;s__
OTU_1703	0	0	0	15	0	0	0	0	0	0	0	0	0	0	1	k__Bacteria;p__Proteobacteria;c__Deltaproteobacteria;o__Oligoflexales;f__;g__;s__
OTU_1704	2	3	2	0	1	5	3	5	3	7	0	4	1	1	0	k__Bacteria;p__Chloroflexi;c__Chloroflexia;o__Chloroflexales;f__Roseiflexaceae;g__;s__
OTU_1705	1	0	4	0	3	2	0	2	1	11	2	1	1	0	0	k__Bacteria;p__Proteobacteria;c__Gammaproteobacteria;o__unidentified_Gammaproteobacteria;f__Nitrosomonadaceae;g__;s__
OTU_1706	0	0	0	0	1	5	0	6	1	3	0	2	0	0	0	k__Bacteria;p__Verrucomicrobia;c__Verrucomicrobiae
OTU_1707	2	4	2	0	0	0	0	0	0	0	1	2	2	6	3	k__Bacteria;p__unidentified_Bacteria;c__unidentified_Bacteria;o__unidentified_Bacteria;f__unidentified_Bacteria
OTU_1708	0	1	0	0	1	0	0	1	2	1	0	1	3	21	0	k__Bacteria;p__Verrucomicrobia;c__Verrucomicrobiae;o__Chthoniobacterales;f__Chthoniobacteraceae;g__Chthoniobacter;s__
OTU_1709	0	0	0	0	0	0	0	0	0	0	0	0	56	0	1	k__Bacteria;p__Proteobacteria;c__Gammaproteobacteria;o__unidentified_Gammaproteobacteria;f__Burkholderiaceae
OTU_1710	0	0	0	0	0	0	0	0	0	0	0	0	7	0	0	k__Bacteria;p__Oxyphotobacteria;c__unidentified_Oxyphotobacteria;o__unidentified_Oxyphotobacteria;f__unidentified_Oxyphotobacteria;g__unidentified_Oxyphotobacteria
OTU_1711	0	3	0	0	0	0	1	1	0	1	1	3	69	0	0	k__Bacteria;p__Proteobacteria;c__Gammaproteobacteria;o__Aeromonadales;f__Aeromonadaceae;g__Aeromonas
OTU_1712	0	0	1	2	0	5	2	0	0	2	1	2	0	3	2	k__Bacteria;p__Acidobacteria;c__Acidobacteriia;o__Acidobacteriales
OTU_1713	0	0	0	0	0	0	0	0	0	0	0	1	16	0	0	k__Bacteria;p__Oxyphotobacteria;c__unidentified_Oxyphotobacteria;o__unidentified_Oxyphotobacteria;f__unidentified_Oxyphotobacteria;g__unidentified_Oxyphotobacteria
OTU_1714	0	0	1	9	8	0	0	4	0	1	8	3	0	1	1	k__Bacteria;p__Proteobacteria;c__Gammaproteobacteria;o__unidentified_Gammaproteobacteria;f__unidentified_Gammaproteobacteria;g__Aquicella;s__
OTU_1715	0	3	3	1	1	2	4	5	20	3	2	3	6	8	11	k__Bacteria;p__Oxyphotobacteria;c__unidentified_Oxyphotobacteria;o__unidentified_Oxyphotobacteria;f__unidentified_Oxyphotobacteria;g__unidentified_Oxyphotobacteria
OTU_1716	0	0	0	0	0	0	0	0	0	0	0	0	19	0	0	k__Bacteria;p__Bacteroidetes;c__Bacteroidia;o__Cytophagales;f__Spirosomaceae;g__Emticicia;s__
OTU_1717	0	0	1	0	0	0	0	1	2	1	1	0	0	3	3	k__Bacteria;p__Planctomycetes;c__Planctomycetacia;o__unidentified_Planctomycetacia;f__Gemmataceae
OTU_1718	0	2	3	0	0	0	2	1	1	1	2	1	1	1	2	k__Bacteria;p__Firmicutes;c__Clostridia;o__Clostridiales;f__Ruminococcaceae;g__Fastidiosipila;s__
OTU_1719	0	0	0	0	0	0	0	0	0	0	0	0	9	0	0	k__Bacteria;p__Proteobacteria;c__Deltaproteobacteria;o__Oligoflexales;f__Oligoflexaceae;g__Silvanigrella
OTU_1720	0	0	2	1	0	5	1	5	1	0	1	2	0	1	4	k__Bacteria
OTU_1721	0	14	0	0	0	0	1	5	2	2	0	0	1	4	2	k__Bacteria;p__Verrucomicrobia;c__Verrucomicrobiae;o__;f__;g__;s__
OTU_1722	0	9	0	0	0	1	0	2	2	5	1	2	0	0	5	k__Bacteria;p__Proteobacteria;c__Gammaproteobacteria;o__unidentified_Gammaproteobacteria;f__Nitrosomonadaceae;g__Nitrosomonas
OTU_1723	0	24	0	0	0	0	0	0	0	1	0	1	49	0	0	k__Bacteria;p__Proteobacteria;c__Deltaproteobacteria;o__Bdellovibrionales;f__Bacteriovoracaceae;g__Peredibacter
OTU_1724	0	0	0	0	0	0	0	0	0	0	0	0	30	0	0	k__Bacteria;p__unidentified_Bacteria;c__unidentified_Bacteria;o__Campylobacterales;f__unidentified_Campylobacterales;g__Sulfurimonas;s__
OTU_1725	1	1	0	0	0	0	0	0	0	1	1	1	0	1	0	k__Bacteria;p__Firmicutes;c__Bacilli;o__Bacillales;f__;g__;s__
OTU_1726	1	11	1	0	0	0	0	0	0	1	0	0	0	0	2	k__Bacteria;p__Firmicutes;c__Bacilli;o__Bacillales;f__Thermoactinomycetaceae;g__Thermoactinomyces;s__Thermoactinomyces_daqus
OTU_1727	0	0	1	0	0	0	0	0	0	0	0	0	0	0	10	k__Bacteria;p__Proteobacteria;c__Gammaproteobacteria;o__Pseudomonadales;f__Moraxellaceae;g__;s__
OTU_1728	0	11	1	2	0	0	0	2	0	1	1	1	0	1	0	k__Bacteria;p__Cyanobacteria;c__;o__;f__;g__;s__
OTU_1729	0	10	1	0	0	0	0	0	0	0	0	0	0	0	0	k__Bacteria;p__Acidobacteria;c__Acidobacteriia;o__Solibacterales;f__unidentified_Solibacterales;g__Paludibaculum;s__
OTU_1730	0	0	1	0	1	0	0	0	0	4	2	1	0	8	1	k__Bacteria;p__Proteobacteria;c__Gammaproteobacteria
OTU_1731	0	0	0	0	0	0	3	0	2	0	2	1	0	0	0	k__Bacteria;p__Proteobacteria;c__Deltaproteobacteria;o__Bdellovibrionales;f__Bacteriovoracaceae;g__Peredibacter
OTU_1732	0	0	2	0	0	0	0	1	6	1	0	0	1	0	1	k__Bacteria;p__unidentified_Bacteria;c__unidentified_Bacteria;o__unidentified_Bacteria;f__unidentified_Bacteria
OTU_1733	4	3	14	0	0	2	1	11	21	7	1	1	3	4	7	k__Bacteria;p__Verrucomicrobia;c__Verrucomicrobiae;o__;f__;g__;s__
OTU_1734	0	4	0	3	0	0	0	2	0	2	3	1	0	0	2	k__Bacteria;p__Proteobacteria;c__Deltaproteobacteria;o__Bdellovibrionales;f__Bdellovibrionaceae;g__;s__
OTU_1735	52	218	225	398	377	462	257	359	698	513	478	192	186	531	426	k__Bacteria;p__Proteobacteria;c__Alphaproteobacteria;o__Rhizobiales;f__Rhizobiaceae;g__Shinella;s__Shinella_fusca
OTU_1736	0	3	4	0	0	4	1	1	3	5	2	1	0	2	0	k__Bacteria;p__Cyanobacteria;c__;o__;f__;g__;s__
OTU_1737	0	21	0	0	0	0	0	0	0	0	0	0	0	0	0	k__Bacteria;p__Proteobacteria;c__Gammaproteobacteria;o__Cellvibrionales;f__Halieaceae;g__;s__
OTU_1738	4	8	3	0	0	1	1	3	2	7	2	1	0	0	3	k__Bacteria;p__Chloroflexi;c__Chloroflexia;o__Thermomicrobiales;f__;g__;s__
OTU_1739	0	3	1	1	0	2	0	0	1	2	0	2	0	0	0	k__Bacteria;p__Gemmatimonadetes;c__Longimicrobia;o__Longimicrobiales;f__Longimicrobiaceae;g__;s__
OTU_1740	0	66	3	1	0	3	1	0	0	3	3	3	0	0	2	k__Bacteria;p__Proteobacteria;c__Gammaproteobacteria;o__unidentified_Gammaproteobacteria;f__Nitrosomonadaceae;g__unidentified_Nitrosomonadaceae
OTU_1741	0	0	2	2	0	1	220	3	22	8	3	3	1	16	11	k__Bacteria;p__Bacteroidetes;c__Bacteroidia;o__Flavobacteriales;f__Flavobacteriaceae;g__Flavobacterium;s__Flavobacterium_suncheonense
OTU_1742	2	15	3	5	0	8	3	31	17	23	25	28	6	19	20	k__Bacteria;p__Acidobacteria
OTU_1743	1	6	1	0	0	0	0	5	7	2	0	0	0	0	1	k__Bacteria;p__Chloroflexi;c__Ktedonobacteria;o__Ktedonobacterales;f__Ktedonobacteraceae;g__;s__
OTU_1744	0	11	0	0	0	0	0	0	0	0	0	1	0	0	0	k__Bacteria;p__Proteobacteria;c__Deltaproteobacteria;o__Bdellovibrionales;f__Bacteriovoracaceae;g__Peredibacter
OTU_1745	0	18	0	0	0	0	0	1	0	0	0	0	1	0	0	k__Bacteria;p__Bacteroidetes;c__Bacteroidia;o__Chitinophagales;f__Chitinophagaceae;g__Chitinophaga
OTU_1746	4	0	5	0	0	2	0	0	4	0	1	1	0	2	1	k__Bacteria;p__Bacteroidetes;c__Bacteroidia;o__Sphingobacteriales;f__;g__;s__
OTU_1747	7	6	11	3	1	6	0	0	6	1	5	11	0	1	9	k__Bacteria;p__Firmicutes;c__Bacilli;o__Bacillales;f__Paenibacillaceae;g__Paenibacillus
OTU_1748	8	0	0	0	0	21	0	0	0	0	0	1	0	0	0	k__Bacteria;p__Bacteroidetes;c__Bacteroidia;o__Bacteroidales;f__unidentified_Bacteroidales;g__Proteiniphilum;s__
OTU_1749	0	0	0	0	0	0	0	0	0	0	3	3	6	0	0	k__Bacteria;p__Bacteroidetes;c__Bacteroidia;o__Flavobacteriales;f__Flavobacteriaceae;g__Gelidibacter;s__
OTU_1750	0	43	0	0	0	0	0	0	0	0	0	0	0	0	0	k__Bacteria;p__Actinobacteria;c__Acidimicrobiia;o__unidentified_Acidimicrobiia
OTU_1751	9	0	0	0	0	5	0	0	0	0	0	0	0	0	0	k__Bacteria;p__Firmicutes;c__Clostridia;o__Clostridiales;f__Lachnospiraceae
OTU_1752	0	0	0	0	0	0	17	0	0	0	0	0	0	0	0	k__Bacteria;p__Bacteroidetes;c__Bacteroidia;o__Sphingobacteriales;f__Sphingobacteriaceae;g__unidentified_Sphingobacteriaceae;s__Sphingobacterium_sp_MIMdw12
OTU_1753	0	2	0	0	0	0	0	3	3	2	0	2	1	0	1	k__Bacteria;p__Firmicutes;c__Clostridia;o__Clostridiales;f__Ruminococcaceae
OTU_1754	0	9	3	0	0	2	1	2	3	6	2	0	2	1	0	k__Bacteria;p__Firmicutes;c__Bacilli;o__Bacillales;f__Paenibacillaceae;g__Brevibacillus;s__
OTU_1755	0	13	4	0	1	5	0	3	2	2	1	4	0	6	3	k__Bacteria;p__Bacteroidetes;c__Bacteroidia;o__Chitinophagales;f__Chitinophagaceae;g__;s__
OTU_1756	3	2	1	0	0	0	0	0	0	0	0	0	0	0	0	k__Bacteria;p__Proteobacteria;c__Alphaproteobacteria;o__unidentified_Alphaproteobacteria;f__Acetobacteraceae
OTU_1757	0	1	0	1	0	0	0	7	3	0	1	1	0	2	0	k__Bacteria;p__Proteobacteria;c__Gammaproteobacteria;o__Methylococcales;f__Methylococcaceae;g__;s__
OTU_1758	5	57	9	14	18	29	22	22	32	9	21	19	11	16	14	k__Bacteria;p__Proteobacteria;c__Gammaproteobacteria;o__unidentified_Gammaproteobacteria;f__unidentified_Gammaproteobacteria;g__Steroidobacter;s__
OTU_1759	1	9	3	0	0	2	0	4	11	5	0	6	0	1	4	k__Bacteria;p__Chloroflexi;c__;o__;f__;g__;s__
OTU_1760	0	12	0	0	0	0	0	0	0	0	0	0	0	0	0	k__Bacteria;p__Verrucomicrobia;c__Verrucomicrobiae;o__;f__;g__;s__
OTU_1761	2	33	5	1	1	3	3	4	4	15	5	12	1	1	7	k__Bacteria;p__Chloroflexi;c__;o__;f__;g__;s__
OTU_1762	0	3	3	1	2	1	1	1	2	2	8	5	2	7	4	k__Bacteria;p__Fibrobacteres;c__Fibrobacteria;o__Fibrobacterales;f__Fibrobacteraceae;g__unidentified_Fibrobacteraceae;s__Juncus_effusus
OTU_1763	0	0	0	0	0	2	0	1	0	0	0	2	224	0	0	k__Bacteria;p__Oxyphotobacteria;c__unidentified_Oxyphotobacteria;o__unidentified_Oxyphotobacteria;f__unidentified_Oxyphotobacteria;g__unidentified_Oxyphotobacteria
OTU_1764	0	22	0	0	0	0	0	0	1	0	0	0	0	1	0	k__Bacteria;p__Proteobacteria;c__Deltaproteobacteria;o__Myxococcales;f__Polyangiaceae;g__Sorangium
OTU_1765	0	0	0	1	0	0	15	0	0	0	0	0	0	0	0	k__Bacteria;p__Gemmatimonadetes;c__;o__;f__;g__;s__
OTU_1766	36	38	68	32	44	45	14	70	63	35	8	22	28	33	67	k__Bacteria;p__Actinobacteria;c__Thermoleophilia;o__Gaiellales;f__;g__;s__
OTU_1767	0	0	0	0	6	0	0	0	0	0	0	0	0	0	0	k__Bacteria;p__Bacteroidetes;c__Bacteroidia;o__Cytophagales;f__Cyclobacteriaceae
OTU_1768	0	0	0	0	0	0	3	6	5	5	6	6	0	0	0	k__Bacteria;p__Acidobacteria;c__Holophagae;o__;f__;g__;s__
OTU_1769	1	2	4	1	4	2	0	1	18	0	0	0	1	6	24	k__Bacteria;p__Chloroflexi;c__Ktedonobacteria;o__Ktedonobacterales;f__Ktedonobacteraceae;g__;s__
OTU_1770	2	0	6	0	0	2	1	1	0	0	0	0	1	3	5	k__Bacteria;p__Acidobacteria;c__Acidobacteriia;o__;f__;g__;s__
OTU_1771	6	8	4	1	1	3	0	35	15	28	1	0	2	2	8	k__Bacteria
OTU_1772	0	0	0	32	1	1	1	4	2	0	0	0	0	0	0	k__Bacteria;p__Gemmatimonadetes;c__;o__;f__;g__;s__
OTU_1773	0	0	1	2	1	0	1	2	1	1	1	1	3	2	1	k__Bacteria;p__Bacteroidetes;c__Bacteroidia;o__Bacteroidales;f__;g__;s__
OTU_1774	0	0	0	0	2	6	0	2	3	0	0	0	0	0	0	k__Bacteria;p__Proteobacteria
OTU_1775	4	7	3	1	1	4	1	9	3	0	0	0	0	3	1	k__Bacteria;p__Firmicutes;c__Clostridia;o__Clostridiales;f__unidentified_Clostridiales;g__Tepidimicrobium
OTU_1776	0	0	0	1	0	0	5	0	0	0	8	1	12	16	2	k__Bacteria;p__Actinobacteria;c__unidentified_Actinobacteria;o__Corynebacteriales;f__Nocardiaceae;g__Rhodococcus;s__Rhodococcus_pyridinivorans
OTU_1777	0	0	0	0	0	7	0	0	0	0	0	0	0	0	0	k__Bacteria;p__Proteobacteria;c__Gammaproteobacteria;o__unidentified_Gammaproteobacteria;f__unidentified_Gammaproteobacteria;g__unidentified_Gammaproteobacteria;s\_\_bacterium\_enrichment\_culture\_clone\_B61
OTU_1778	1	4	0	1	0	1	3	2	1	2	4	6	0	0	1	k__Bacteria;p__Proteobacteria;c__Gammaproteobacteria
OTU_1779	0	0	0	0	0	2	4	3	2	0	2	0	0	0	0	k__Bacteria;p__Proteobacteria;c__Deltaproteobacteria;o__Oligoflexales;f__;g__;s__
OTU_1780	0	0	0	1	0	5	0	0	1	1	1	2	0	0	0	k__Bacteria
OTU_1781	2	0	6	0	0	3	0	1	0	6	4	1	0	0	2	k__Bacteria;p__Bacteroidetes;c__Bacteroidia;o__Sphingobacteriales;f__;g__;s__
OTU_1782	5	0	1	0	0	7	4	0	0	0	0	3	1	19	0	k__Bacteria;p__Proteobacteria;c__Gammaproteobacteria;o__unidentified_Gammaproteobacteria;f__unidentified_Gammaproteobacteria;g__unidentified_Gammaproteobacteria;s\_\_bacterium\_enrichment\_culture\_clone\_B61
OTU_1783	0	0	1	8	2	0	4	14	13	20	69	28	6	21	1	k__Bacteria;p__Proteobacteria;c__Alphaproteobacteria;o__Rhizobiales;f__unidentified_Rhizobiales
OTU_1784	0	0	0	0	0	0	1	2	8	2	2	4	0	0	0	k__Bacteria;p__Armatimonadetes;c__;o__;f__;g__;s__
OTU_1785	0	0	0	19	0	0	0	0	0	0	0	0	0	4	2	k__Bacteria;p__Proteobacteria;c__Gammaproteobacteria;o__unidentified_Gammaproteobacteria;f__unidentified_Gammaproteobacteria;g__unidentified_Gammaproteobacteria
OTU_1786	0	24	0	0	0	0	0	0	0	0	0	0	0	0	0	k__Bacteria;p__Acidobacteria;c__unidentified_Acidobacteria;o__unidentified_Acidobacteria;f__unidentified_Acidobacteria;g__unidentified_Acidobacteria
OTU_1787	0	6	0	2	0	5	3	1	0	2	0	4	0	0	2	k__Bacteria;p__Cyanobacteria;c__;o__;f__;g__;s__
OTU_1788	0	0	1	0	1	0	0	3	0	7	7	8	0	0	0	k__Bacteria;p__Proteobacteria;c__Gammaproteobacteria;o__unidentified_Gammaproteobacteria
OTU_1789	0	0	0	0	0	2	2	4	2	1	1	0	0	3	0	k__Bacteria;p__Proteobacteria;c__Deltaproteobacteria;o__Bdellovibrionales;f__Bdellovibrionaceae;g__Bdellovibrio;s__
OTU_1790	0	0	0	0	0	0	0	0	2	0	0	18	0	2	0	k__Bacteria;p__Proteobacteria;c__Gammaproteobacteria;o__Oceanospirillales;f__Alcanivoracaceae;g__Alcanivorax;s__
OTU_1791	0	0	0	2	2	4	10	1	2	0	0	0	0	0	0	k__Bacteria;p__Bacteroidetes;c__Bacteroidia;o__Cytophagales;f__Spirosomaceae;g__Persicitalea;s__
OTU_1792	0	15	0	2	0	0	0	0	0	0	1	3	8	0	4	k__Bacteria;p__Acidobacteria;c__Acidobacteriia;o__Solibacterales;f__unidentified_Solibacterales;g__Paludibaculum;s__
OTU_1793	0	1	0	0	0	1	4	1	0	0	1	3	1	0	0	k__Bacteria;p__Gemmatimonadetes;c__unidentified_Gemmatimonadetes;o__Gemmatimonadales;f__Gemmatimonadaceae;g__;s__
OTU_1794	1	0	1	2	0	4	1	2	4	2	0	2	1	0	10	k__Bacteria;p__Proteobacteria;c__Gammaproteobacteria;o__unidentified_Gammaproteobacteria;f__Burkholderiaceae;g__Pusillimonas
OTU_1795	0	1	0	4	0	0	1	3	1	1	3	0	1	1	2	k__Bacteria;p__Proteobacteria;c__Alphaproteobacteria;o__Caulobacterales;f__Caulobacteraceae
OTU_1796	0	3	0	0	0	1	0	0	1	1	6	5	0	2	3	k__Bacteria;p__Gemmatimonadetes;c__unidentified_Gemmatimonadetes;o__Gemmatimonadales;f__Gemmatimonadaceae;g__;s__
OTU_1797	1	1	1	4	0	6	1	9	8	8	1	3	1	1	1	k__Bacteria;p__Firmicutes;c__Bacilli;o__Bacillales;f__Paenibacillaceae;g__Paenibacillus
OTU_1798	0	7	0	0	3	0	0	0	0	0	0	0	0	0	0	k__Bacteria;p__Proteobacteria;c__Gammaproteobacteria;o__unidentified_Gammaproteobacteria;f__unidentified_Gammaproteobacteria;g__Candidatus_Ovatusbacter;s__
OTU_1799	0	0	1	0	0	0	0	0	0	0	0	1	0	0	16	k__Bacteria;p__Gemmatimonadetes;c__unidentified_Gemmatimonadetes;o__Gemmatimonadales;f__Gemmatimonadaceae;g__Gemmatirosa;s__
OTU_1800	0	0	0	12	2	7	0	0	2	0	0	0	0	0	0	k__Bacteria;p__Proteobacteria;c__Gammaproteobacteria;o__unidentified_Gammaproteobacteria;f__Burkholderiaceae;g__Verticia;s__
OTU_1801	0	0	0	1	2	2	10	0	1	0	1	1	0	0	0	k__Bacteria;p__Proteobacteria;c__Gammaproteobacteria;o__unidentified_Gammaproteobacteria;f__unidentified_Gammaproteobacteria;g__Aquicella;s__
OTU_1802	1	2	0	7	2	8	3	0	4	8	7	0	1	0	0	k__Bacteria;p__Proteobacteria;c__Alphaproteobacteria
OTU_1803	0	0	0	0	0	0	0	0	0	0	0	0	97	0	0	k__Bacteria;p__Bacteroidetes;c__Bacteroidia;o__Cytophagales;f__Spirosomaceae;g__Runella;s__
OTU_1804	0	0	0	0	0	0	0	0	0	0	0	0	80	0	0	k__Bacteria;p__Actinobacteria;c__unidentified_Actinobacteria;o__Frankiales;f__Sporichthyaceae
OTU_1805	0	0	1	0	1	0	0	4	6	0	1	5	0	0	2	k__Bacteria;p__Proteobacteria;c__Alphaproteobacteria;o__unidentified_Alphaproteobacteria;f__unidentified_Alphaproteobacteria;g__Parvibaculum;s__
OTU_1806	9	2	0	0	0	12	0	1	0	0	0	0	0	0	1	k__Bacteria;p__Firmicutes;c__Clostridia;o__Clostridiales;f__Ruminococcaceae;g__unidentified_Ruminococcaceae;s__Clostridiales_bacterium_CIEAF_013
OTU_1807	1	0	0	0	0	3	2	3	0	1	1	1	1	0	4	k__Bacteria;p__Firmicutes;c__Bacilli;o__Bacillales;f__Thermoactinomycetaceae;g__Shimazuella;s__
OTU_1808	18	0	0	0	0	21	0	0	0	0	0	0	0	0	0	k__Bacteria;p__Proteobacteria;c__Deltaproteobacteria;o__Desulfovibrionales;f__Desulfovibrionaceae;g__;s__
OTU_1809	0	0	2	1	1	3	1	0	0	1	5	2	0	1	1	k__Bacteria;p__Acidobacteria;c__unidentified_Acidobacteria;o__unidentified_Acidobacteria;f__unidentified_Acidobacteria
OTU_1810	0	0	0	0	0	1	0	2	3	2	0	4	0	0	0	k__Bacteria;p__Chloroflexi;c__Anaerolineae;o__;f__;g__;s__
OTU_1811	0	0	1	0	3	0	4	3	2	0	1	14	2	1	0	k__Bacteria
OTU_1812	0	0	1	0	0	0	0	0	0	0	1	1	3	0	1	k__Bacteria;p__Firmicutes;c__Clostridia;o__Clostridiales;f__Christensenellaceae
OTU_1813	0	0	0	0	0	0	0	0	0	0	0	0	15	0	0	k__Bacteria;p__Bacteroidetes;c__Bacteroidia;o__Cytophagales;f__Spirosomaceae;g__Pseudarcicella;s__Cytophagaceae_bacterium_FSY-15
OTU_1814	0	0	0	9	0	0	0	3	1	0	0	0	0	0	0	k__Bacteria;p__Acidobacteria;c__Holophagae;o__;f__;g__;s__
OTU_1815	3	0	0	0	1	0	2	2	1	0	0	1	0	0	0	k__Bacteria;p__Verrucomicrobia;c__Verrucomicrobiae;o__unidentified_Verrucomicrobiae;f__unidentified_Verrucomicrobiae;g__Pedosphaera;s__
OTU_1816	0	16	0	0	0	0	0	0	0	0	0	0	0	0	0	k__Bacteria;p__Acidobacteria;c__Acidobacteriia;o__Solibacterales;f__unidentified_Solibacterales;g__Paludibaculum;s__
OTU_1817	0	0	0	0	0	0	0	0	0	0	0	0	12	0	0	k__Bacteria;p__Proteobacteria;c__Gammaproteobacteria;o__Legionellales;f__Legionellaceae;g__Legionella;s__
OTU_1818	0	21	0	0	0	0	0	0	0	0	0	0	0	0	0	k__Bacteria;p__Latescibacteria;c__;o__;f__;g__;s__
OTU_1819	16	1	5	1	0	5	0	4	7	2	1	3	2	2	10	k__Bacteria
OTU_1820	0	0	0	0	0	0	5	0	2	2	0	0	0	1	0	k__Bacteria
OTU_1821	2	0	6	7	7	8	1	3	0	0	4	0	1	1	5	k__Bacteria;p__Bacteroidetes;c__Bacteroidia;o__Chitinophagales;f__Chitinophagaceae;g__Taibaiella;s__
OTU_1822	0	5	1	0	2	1	0	1	0	0	0	0	1	0	3	k__Bacteria;p__Firmicutes;c__Bacilli;o__Bacillales;f__Thermoactinomycetaceae;g__Melghirimyces;s__Melghirimyces_thermohalophilus
OTU_1823	0	0	0	1	0	0	0	0	0	0	0	0	19	0	0	k__Bacteria;p__Bacteroidetes;c__Bacteroidia;o__Flavobacteriales;f__Crocinitomicaceae;g__Fluviicola;s__
OTU_1824	3	1	0	0	0	2	2	2	0	1	0	0	0	0	0	k__Bacteria;p__Proteobacteria;c__Deltaproteobacteria;o__Myxococcales;f__;g__;s__
OTU_1825	0	9	0	1	0	0	0	0	0	0	1	0	0	0	2	k__Bacteria;p__Bacteroidetes;c__Bacteroidia;o__Cytophagales;f__Spirosomaceae;g__Dyadobacter;s__
OTU_1826	0	0	0	0	0	4	0	5	0	0	0	4	0	0	0	k__Bacteria;p__Bacteroidetes;c__Bacteroidia;o__Chitinophagales;f__Chitinophagaceae;g__;s__
OTU_1827	0	22	0	0	0	0	0	0	0	0	0	0	0	0	0	k__Bacteria;p__Acidobacteria;c__unidentified_Acidobacteria;o__unidentified_Acidobacteria;f__unidentified_Acidobacteria;g__unidentified_Acidobacteria
OTU_1828	1	0	2	1	0	0	1	0	0	0	2	0	0	0	5	k__Bacteria;p__Proteobacteria;c__Gammaproteobacteria;o__unidentified_Gammaproteobacteria;f__unidentified_Gammaproteobacteria;g__Candidatus_Ovatusbacter;s__
OTU_1829	0	0	0	1	0	1	1	5	3	7	9	6	0	0	0	k__Bacteria;p__Proteobacteria;c__Gammaproteobacteria;o__Xanthomonadales;f__Xanthomonadaceae;g__Vulcaniibacterium;s__
OTU_1830	5	1	3	0	2	1	0	3	1	2	2	0	0	0	3	k__Bacteria;p__Bacteroidetes;c__Ignavibacteria;o__;f__;g__;s__
OTU_1831	0	0	0	12	12	1	14	7	15	0	26	14	2	2	3	k__Bacteria;p__Proteobacteria;c__Alphaproteobacteria;o__Rhizobiales;f__Rhizobiaceae
OTU_1832	0	1	0	0	0	2	0	0	3	0	0	0	0	0	2	k__Bacteria;p__Bacteroidetes;c__Bacteroidia;o__Cytophagales;f__Cytophagaceae;g__Cytophaga;s__
OTU_1833	0	0	2	3	3	4	2	13	3	2	0	1	1	3	3	k__Bacteria;p__Chloroflexi;c__Ktedonobacteria;o__;f__;g__;s__
OTU_1834	1	0	0	2	1	2	2	5	1	1	0	1	0	0	0	k__Bacteria;p__Actinobacteria;c__unidentified_Actinobacteria;o__Corynebacteriales;f__Mycobacteriaceae
OTU_1835	0	1	0	0	0	0	1	3	0	2	2	1	0	0	1	k__Bacteria;p__Acidobacteria;c__Acidobacteriia;o__Solibacterales;f__;g__;s__
OTU_1836	5	1	0	1	0	5	2	0	2	5	4	1	0	0	0	k__Bacteria;p__Acidobacteria;c__;o__;f__;g__;s__
OTU_1837	7	30	28	43	52	7	15	57	66	42	32	35	26	15	19	k__Bacteria;p__Proteobacteria;c__Alphaproteobacteria;o__Rhizobiales;f__Xanthobacteraceae
OTU_1838	0	20	0	2	0	1	3	0	0	0	0	1	0	0	4	k__Bacteria;p__Proteobacteria;c__Alphaproteobacteria;o__unidentified_Alphaproteobacteria;f__unidentified_Alphaproteobacteria;g__unidentified_Alphaproteobacteria;s__bacterium_enrichment_culture_clone_DSR_6
OTU_1839	7	0	0	0	0	0	0	0	0	1	2	11	0	0	0	k__Bacteria
OTU_1840	0	1	2	5	4	8	3	6	11	1	4	20	1	0	0	k__Bacteria;p__Proteobacteria;c__Gammaproteobacteria;o__Pseudomonadales;f__Moraxellaceae;g__unidentified_Moraxellaceae;s__gamma_proteobacterium_Y-134
OTU_1841	0	1	2	4	2	2	1	3	0	0	0	1	3	0	0	k__Bacteria;p__Proteobacteria;c__Deltaproteobacteria;o__Bdellovibrionales;f__Bdellovibrionaceae;g__;s__
OTU_1842	3	2	1	4	0	1	0	6	5	3	4	2	2	3	3	k__Bacteria;p__Actinobacteria;c__Thermoleophilia;o__Gaiellales;f__;g__;s__
OTU_1843	0	0	0	0	1	0	3	1	4	0	0	0	3	1	0	k__Bacteria;p__Proteobacteria;c__Deltaproteobacteria;o__Bdellovibrionales;f__Bacteriovoracaceae;g__Peredibacter;s__Peredibacter_starrii
OTU_1844	3	0	9	1	1	4	0	1	0	3	0	1	3	7	3	k__Bacteria
OTU_1845	4	3	10	0	1	0	0	3	3	3	0	8	1	2	6	k__Bacteria;p__Chloroflexi
OTU_1846	0	0	0	0	1	0	0	1	7	0	16	15	0	0	0	k__Bacteria;p__Actinobacteria;c__unidentified_Actinobacteria;o__Propionibacteriales;f__Nocardioidaceae;g__Aeromicrobium
OTU_1847	0	0	0	0	0	13	1	4	16	7	3	16	0	0	2	k__Bacteria;p__Bacteroidetes;c__Bacteroidia;o__Chitinophagales;f__Chitinophagaceae;g__Taibaiella;s__
OTU_1848	0	0	0	0	0	0	0	0	0	1	15	2	0	0	0	k__Bacteria;p__Bacteroidetes;c__Bacteroidia;o__Sphingobacteriales;f__Sphingobacteriaceae;g__Sphingobacterium;s__Sphingobacterium_shayense
OTU_1849	0	0	0	0	0	0	0	0	0	0	0	0	16	0	0	k__Bacteria;p__Proteobacteria;c__Deltaproteobacteria
OTU_1850	0	10	0	0	1	0	0	0	0	0	0	0	0	0	0	k__Bacteria;p__Chloroflexi;c__Anaerolineae;o__;f__;g__;s__
OTU_1851	0	14	2	1	0	1	0	1	1	6	1	3	0	3	8	k__Bacteria;p__Proteobacteria;c__Alphaproteobacteria;o__Rickettsiales;f__Rickettsiaceae;g__;s__
OTU_1852	0	1	0	7	4	2	1	1	4	2	0	0	0	0	1	k__Bacteria;p__Firmicutes;c__Bacilli;o__Bacillales;f__Thermoactinomycetaceae;g__Hazenella;s__
OTU_1853	1	16	1	0	1	1	0	2	2	1	2	0	2	7	2	k__Bacteria;p__Firmicutes;c__Bacilli;o__Bacillales;f__Alicyclobacillaceae;g__Alicyclobacillus
OTU_1854	0	3	1	0	1	3	0	0	1	16	2	1	0	2	0	k__Bacteria;p__Actinobacteria;c__Acidimicrobiia;o__unidentified_Acidimicrobiia;f__unidentified_Acidimicrobiia;g__unidentified_Acidimicrobiia;s__Actinobacteria_bacterium_IMCC26207
OTU_1855	0	27	0	0	0	0	0	0	0	0	0	0	0	0	0	k__Bacteria;p__Bacteroidetes;c__Bacteroidia;o__Chitinophagales;f__Chitinophagaceae
OTU_1856	0	1	4	0	0	3	1	0	3	6	2	12	1	0	1	k__Bacteria;p__Gemmatimonadetes;c__unidentified_Gemmatimonadetes;o__Gemmatimonadales;f__Gemmatimonadaceae
OTU_1857	4	3	3	8	2	3	3	3	2	1	1	0	0	0	0	k__Bacteria;p__Proteobacteria;c__Alphaproteobacteria;o__Rhizobiales;f__;g__;s__
OTU_1858	0	3	6	0	0	2	0	1	1	2	0	0	1	0	0	k__Bacteria;p__Planctomycetes;c__Phycisphaerae;o__Phycisphaerales;f__Phycisphaeraceae;g__;s__
OTU_1859	0	6	0	0	1	0	0	0	1	5	0	1	0	0	0	k__Bacteria;p__Proteobacteria;c__Deltaproteobacteria;o__Myxococcales;f__;g__;s__
OTU_1860	0	0	1	0	2	10	1	0	0	0	0	0	0	4	1	k__Bacteria;p__Proteobacteria;c__Gammaproteobacteria;o__unidentified_Gammaproteobacteria;f__unidentified_Gammaproteobacteria;g__unidentified_Gammaproteobacteria;s__agricultural_soil_bacterium_SC-I-16
OTU_1861	0	8	0	0	0	0	0	0	0	0	0	0	0	0	0	k__Bacteria;p__Acidobacteria
OTU_1862	0	0	0	1	0	2	1	1	4	9	4	3	0	0	0	k__Bacteria;p__Acidobacteria;c__Acidobacteriia;o__Solibacterales;f__unidentified_Solibacterales;g__Candidatus_Solibacter;s__
OTU_1863	0	11	0	1	0	0	0	0	0	0	0	0	35	0	0	k__Bacteria;p__Proteobacteria;c__Gammaproteobacteria;o__unidentified_Gammaproteobacteria;f__Burkholderiaceae
OTU_1864	6	3	0	0	1	1	0	1	0	2	2	2	0	0	0	k__Bacteria;p__Chloroflexi;c__Chloroflexia;o__Chloroflexales;f__Roseiflexaceae;g__;s__
OTU_1865	31	76	26	299	133	100	188	98	76	87	119	61	147	103	84	k__Bacteria;p__Actinobacteria;c__unidentified_Actinobacteria;o__Micrococcales;f__Microbacteriaceae;g__;s__
OTU_1866	16	119	11	14	10	32	9	79	77	77	37	18	15	16	81	k__Bacteria;p__Actinobacteria;c__unidentified_Actinobacteria;o__Micromonosporales;f__Micromonosporaceae
OTU_1867	0	0	0	0	1	1	0	2	0	0	0	0	0	3	1	k__Bacteria;p__Verrucomicrobia;c__Verrucomicrobiae;o__Opitutales;f__Opitutaceae
OTU_1868	0	0	0	2	0	3	0	3	2	2	5	3	0	0	2	k__Bacteria;p__Proteobacteria;c__Alphaproteobacteria;o__Rhodospirillales;f__;g__;s__
OTU_1869	0	0	0	0	0	0	0	1	0	11	1	0	0	0	1	k__Bacteria;p__Proteobacteria;c__Deltaproteobacteria;o__;f__;g__;s__
OTU_1870	0	0	0	0	0	0	0	0	0	0	0	0	5	0	0	k__Bacteria;p__Proteobacteria;c__Gammaproteobacteria
OTU_1871	0	0	0	0	0	0	0	0	0	0	0	0	40	0	0	k__Bacteria;p__Proteobacteria;c__Gammaproteobacteria;o__unidentified_Gammaproteobacteria;f__Burkholderiaceae;g__Lautropia;s__
OTU_1872	0	0	0	0	0	0	4	1	1	7	1	3	0	0	0	k__Bacteria;p__Acidobacteria
OTU_1873	0	0	0	0	0	3	0	2	1	8	4	15	0	0	2	k__Bacteria;p__unidentified_Bacteria;c__unidentified_Bacteria;o__unidentified_Bacteria;f__unidentified_Bacteria;g__unidentified_Bacteria
OTU_1874	0	39	0	0	1	2	1	0	0	0	1	1	0	0	0	k__Bacteria;p__Bacteroidetes;c__Bacteroidia;o__Chitinophagales;f__Saprospiraceae;g__;s__
OTU_1875	0	0	0	0	0	0	0	0	0	0	0	0	45	0	0	k__Bacteria;p__Proteobacteria;c__Gammaproteobacteria;o__Methylococcales;f__unidentified_Methylococcales;g__Methylomonas
OTU_1876	0	0	1	0	0	0	0	0	0	1	0	5	0	0	0	k__Bacteria;p__Bacteroidetes;c__Bacteroidia
OTU_1877	0	0	0	0	0	0	0	9	0	0	0	0	0	1	1	k__Bacteria;p__Proteobacteria;c__Gammaproteobacteria;o__Pseudomonadales;f__Pseudomonadaceae;g__Pseudomonas
OTU_1878	0	0	0	0	0	0	3	7	4	0	2	5	0	0	2	k__Bacteria;p__Bacteroidetes;c__Bacteroidia;o__Sphingobacteriales;f__Sphingobacteriaceae;g__Pedobacter
OTU_1879	0	0	0	0	0	0	0	0	0	0	0	0	6	0	0	k__Bacteria;p__Oxyphotobacteria
OTU_1880	0	2	0	0	0	0	0	0	1	1	0	0	1	0	3	k__Bacteria;p__Spirochaetes;c__Spirochaetia;o__Spirochaetales;f__Spirochaetaceae;g__unidentified_Spirochaetaceae;s__Spirochaeta_aurantia
OTU_1881	0	0	2	0	0	0	0	0	2	0	2	0	1	0	0	k__Bacteria;p__Proteobacteria;c__Deltaproteobacteria;o__Oligoflexales;f__Oligoflexaceae;g__;s__
OTU_1882	0	16	1	0	0	2	1	9	8	11	9	17	0	0	11	k__Bacteria;p__Actinobacteria;c__Thermoleophilia;o__Gaiellales
OTU_1883	0	11	0	0	0	0	0	0	0	0	0	0	0	0	0	k__Bacteria;p__Proteobacteria;c__Gammaproteobacteria;o__unidentified_Gammaproteobacteria;f__Burkholderiaceae;g__unidentified_Burkholderiaceae;s__beta_proteobacterium_WX163
OTU_1884	1	4	4	0	1	0	0	1	1	0	7	0	0	0	6	k__Bacteria;p__Gemmatimonadetes;c__Longimicrobia;o__Longimicrobiales;f__Longimicrobiaceae;g__;s__
OTU_1885	0	5	3	0	0	2	2	14	8	13	0	3	0	0	4	k__Bacteria;p__Firmicutes;c__Clostridia;o__Clostridiales;f__Ruminococcaceae
OTU_1886	2	0	0	0	0	0	1	0	1	3	0	0	0	0	0	k__Bacteria;p__Bacteroidetes;c__Ignavibacteria;o__;f__;g__;s__
OTU_1887	1	2	1	1	0	1	0	5	0	2	0	0	0	2	1	k__Bacteria;p__Firmicutes;c__Clostridia;o__Clostridiales;f__Peptococcaceae;g__Thermincola;s__
OTU_1888	4	1	7	2	0	30	7	14	6	12	2	6	3	3	8	k__Bacteria;p__Chloroflexi;c__Chloroflexia;o__Chloroflexales;f__Roseiflexaceae
OTU_1889	1	0	2	4	2	0	0	0	1	0	0	0	1	3	1	k__Bacteria;p__Firmicutes;c__Clostridia;o__Clostridiales;f__Lachnospiraceae;g__Roseburia;s__Roseburia_inulinivorans
OTU_1890	0	9	0	0	0	0	0	0	0	0	0	0	0	0	0	k__Bacteria;p__Bacteroidetes;c__Bacteroidia;o__Chitinophagales;f__Chitinophagaceae
OTU_1891	0	7	0	0	2	0	1	0	0	0	1	0	0	1	0	k__Bacteria;p__Proteobacteria;c__Alphaproteobacteria;o__Rhodospirillales;f__;g__;s__
OTU_1892	0	0	3	0	1	3	1	0	0	4	1	1	0	1	0	k__Bacteria;p__Proteobacteria;c__Deltaproteobacteria;o__Bdellovibrionales;f__Bdellovibrionaceae;g__Bdellovibrio;s__
OTU_1893	3	35	6	0	0	4	1	5	7	10	6	8	0	2	18	k__Bacteria;p__Actinobacteria;c__unidentified_Actinobacteria;o__Frankiales;f__Geodermatophilaceae;g__Geodermatophilus;s__
OTU_1894	0	18	1	1	0	0	0	0	0	2	0	0	0	0	1	k__Bacteria;p__Proteobacteria;c__Deltaproteobacteria;o__Oligoflexales;f__Oligoflexaceae;g__Oligoflexus;s__
OTU_1895	0	13	0	0	0	0	0	0	0	0	0	0	0	0	0	k__Bacteria;p__Bacteroidetes;c__Bacteroidia;o__Cytophagales;f__Microscillaceae;g__Ohtaekwangia;s__
OTU_1896	1	0	0	0	0	2	0	1	2	1	0	1	0	4	2	k__Bacteria;p__Firmicutes;c__Bacilli;o__Bacillales;f__Paenibacillaceae;g__Paenibacillus
OTU_1897	2	2	2	1	1	6	0	2	3	3	9	9	2	1	0	k__Bacteria;p__Proteobacteria;c__Alphaproteobacteria;o__unidentified_Alphaproteobacteria;f__Acetobacteraceae;g__unidentified_Acetobacteraceae;s__alpha_proteobacterium_CRIB-03
OTU_1898	0	1	0	3	0	2	3	1	5	1	1	4	0	1	0	k__Bacteria;p__Proteobacteria;c__Deltaproteobacteria;o__Myxococcales;f__Archangiaceae;g__Anaeromyxobacter
OTU_1899	1	5	1	0	1	2	0	7	1	6	1	0	2	0	0	k__Bacteria;p__Firmicutes;c__Clostridia;o__Clostridiales;f__unidentified_Clostridiales;g__unidentified_Clostridiales;s__Clostridium_sp_SW002
OTU_1900	3	1	5	2	1	3	0	4	6	5	2	15	3	5	4	k__Bacteria;p__Proteobacteria;c__Deltaproteobacteria;o__Bdellovibrionales;f__Bdellovibrionaceae;g__;s__
OTU_1901	2	0	1	0	0	4	0	1	3	3	2	2	0	0	5	k__Bacteria;p__Firmicutes;c__Bacilli;o__Bacillales;f__Paenibacillaceae;g__Paenibacillus
OTU_1902	3	0	2	0	0	0	10	0	0	0	0	0	0	1	0	k__Bacteria;p__Bacteroidetes;c__Bacteroidia;o__Flavobacteriales;f__Flavobacteriaceae;g__Aequorivita;s__
OTU_1903	0	1	4	0	1	2	0	2	1	0	1	0	1	2	6	k__Bacteria;p__Proteobacteria;c__Alphaproteobacteria;o__unidentified_Alphaproteobacteria;f__unidentified_Alphaproteobacteria
OTU_1904	0	0	0	0	0	0	7	0	0	0	0	0	0	0	0	k__Bacteria;p__Firmicutes;c__Bacilli;o__Bacillales;f__Paenibacillaceae;g__Paenibacillus
OTU_1905	0	2	4	0	0	2	2	1	1	3	0	0	0	0	2	k__Bacteria;p__Proteobacteria;c__Alphaproteobacteria;o__unidentified_Alphaproteobacteria
OTU_1906	1	2	0	0	0	0	2	2	1	0	0	2	0	0	0	k__Bacteria;p__Proteobacteria;c__Gammaproteobacteria
OTU_1907	3	1	4	0	0	0	0	0	0	0	0	0	0	18	0	k__Bacteria;p__Firmicutes;c__Bacilli;o__Bacillales;f__Alicyclobacillaceae;g__Tumebacillus
OTU_1908	0	0	0	0	0	0	0	2	0	22	0	3	0	0	1	k__Bacteria;p__Chloroflexi;c__Chloroflexia;o__Chloroflexales;f__Roseiflexaceae;g__;s__
OTU_1909	6	7	2	0	1	2	0	1	0	2	0	0	0	4	4	k__Bacteria;p__Firmicutes;c__Bacilli;o__Bacillales;f__Alicyclobacillaceae;g__Alicyclobacillus
OTU_1910	0	1	0	2	2	1	2	0	0	0	2	3	0	0	0	k__Bacteria;p__Actinobacteria;c__Acidimicrobiia;o__;f__;g__;s__
OTU_1911	0	0	2	0	1	3	10	1	1	0	3	1	1	1	0	k__Bacteria;p__Chlamydiae;c__unidentified_Chlamydiae;o__Chlamydiales;f__;g__;s__
OTU_1912	0	0	3	2	5	1	1	8	5	5	1	6	0	3	5	k__Bacteria;p__Chloroflexi;c__Ktedonobacteria;o__Ktedonobacterales
OTU_1913	1	0	1	0	0	0	1	0	2	1	0	0	1	1	0	k__Bacteria;p__Chloroflexi;c__Ktedonobacteria;o__Ktedonobacterales;f__Ktedonobacteraceae;g__;s__
OTU_1914	0	0	0	0	0	0	0	0	0	0	1	2	0	0	1	k__Bacteria;p__Proteobacteria;c__Deltaproteobacteria;o__Myxococcales;f__;g__;s__
OTU_1915	0	0	0	0	0	0	0	4	1	2	0	1	0	0	0	k__Bacteria;p__Actinobacteria;c__Thermoleophilia
OTU_1916	0	0	1	32	43	2	29	12	45	18	29	15	8	12	8	k__Bacteria;p__Proteobacteria;c__Gammaproteobacteria;o__unidentified_Gammaproteobacteria;f__Burkholderiaceae
OTU_1917	2	0	1	0	0	6	3	0	0	2	1	2	0	0	0	k__Bacteria
OTU_1918	2	42	33	41	73	312	50	56	20	12	93	38	10	10	215	k__Bacteria;p__Proteobacteria;c__Gammaproteobacteria;o__Xanthomonadales;f__Xanthomonadaceae;g__Thermomonas
OTU_1919	0	25	0	0	0	0	0	0	0	0	0	0	0	0	0	k__Bacteria;p__Acidobacteria
OTU_1920	0	8	0	0	1	0	2	1	2	6	1	2	0	1	0	k__Bacteria;p__Chloroflexi;c__;o__;f__;g__;s__
OTU_1921	0	0	0	0	0	0	1	2	4	2	0	4	1	0	0	k__Bacteria;p__Gemmatimonadetes;c__unidentified_Gemmatimonadetes;o__Gemmatimonadales;f__Gemmatimonadaceae
OTU_1922	6	5	2	0	0	2	1	0	0	0	0	0	2	1	1	k__Bacteria;p__Bacteroidetes;c__Bacteroidia;o__Chitinophagales;f__Chitinophagaceae
OTU_1923	4	2	0	0	0	0	0	0	1	0	0	0	1	0	2	k__Bacteria;p__Proteobacteria;c__Deltaproteobacteria;o__Oligoflexales;f__Oligoflexaceae;g__Silvanigrella;s__
OTU_1924	0	6	9	0	0	0	0	2	0	8	0	0	0	0	0	k__Bacteria;p__Chloroflexi;c__Ktedonobacteria;o__Ktedonobacterales;f__Ktedonobacteraceae;g__;s__
OTU_1925	0	0	0	0	0	0	2	1	3	0	0	1	0	2	2	k__Bacteria;p__Spirochaetes;c__Spirochaetia;o__Spirochaetales;f__Spirochaetaceae;g__unidentified_Spirochaetaceae;s__Treponema_bryantii
OTU_1926	1	0	4	0	0	2	0	4	3	6	2	2	1	1	2	k__Bacteria;p__Chloroflexi;c__;o__;f__;g__;s__
OTU_1927	0	1	0	0	0	0	0	2	2	1	0	3	0	1	1	k__Bacteria;p__Actinobacteria;c__unidentified_Actinobacteria
OTU_1928	0	0	0	0	0	2	0	1	17	2	0	0	0	1	2	k__Bacteria;p__Chloroflexi;c__Ktedonobacteria;o__Ktedonobacterales;f__Ktedonobacteraceae
OTU_1929	0	2	3	2	2	0	1	6	1	3	1	9	2	1	1	k__Bacteria;p__Bacteroidetes;c__Bacteroidia;o__Chitinophagales;f__Saprospiraceae;g__;s__
OTU_1930	0	11	1	0	0	0	1	0	6	2	1	1	0	0	2	k__Bacteria;p__Actinobacteria;c__unidentified_Actinobacteria;o__Propionibacteriales;f__Nocardioidaceae;g__Nocardioides;s__
OTU_1931	3	0	0	0	0	2	2	0	1	0	0	2	2	1	0	k__Bacteria;p__Melainabacteria;c__;o__;f__;g__;s__
OTU_1932	0	0	0	0	0	1	0	0	1	0	2	2	0	1	3	k__Bacteria;p__Acidobacteria;c__Acidobacteriia;o__Solibacterales;f__unidentified_Solibacterales;g__Bryobacter;s__
OTU_1933	0	0	0	5	0	0	0	0	7	0	0	0	0	0	0	k__Bacteria;p__Bacteroidetes;c__Bacteroidia;o__Sphingobacteriales;f__Sphingobacteriaceae;g__Parapedobacter;s__
OTU_1934	13	3	0	2	18	0	2	2	5	3	0	4	0	0	3	k__Bacteria;p__Proteobacteria;c__Gammaproteobacteria
OTU_1935	0	5	1	0	0	0	0	0	0	0	0	2	0	0	0	k__Bacteria;p__Proteobacteria;c__Alphaproteobacteria;o__unidentified_Alphaproteobacteria;f__unidentified_Alphaproteobacteria
OTU_1936	0	6	9	1	0	2	4	1	1	3	1	4	3	5	6	k__Bacteria;p__Acidobacteria;c__unidentified_Acidobacteria;o__unidentified_Acidobacteria;f__unidentified_Acidobacteria;g__Tellurimicrobium;s__
OTU_1937	0	49	0	0	0	0	0	1	0	0	0	0	0	0	0	k__Bacteria;p__Acidobacteria;c__;o__;f__;g__;s__
OTU_1938	1	1	0	1	0	1	0	8	4	27	10	7	0	1	0	k__Bacteria;p__Actinobacteria;c__Thermoleophilia;o__Solirubrobacterales;f__;g__;s__
OTU_1939	0	1	1	0	0	0	2	1	2	1	1	0	0	1	0	k__Bacteria;p__Firmicutes;c__Clostridia;o__Clostridiales;f__Ruminococcaceae;g__Fastidiosipila;s__
OTU_1940	3	2	0	0	0	0	0	3	3	0	0	2	0	1	8	k__Bacteria;p__Bacteroidetes;c__Ignavibacteria;o__;f__;g__;s__
OTU_1941	0	0	0	0	0	0	0	3	0	0	1	0	0	0	0	k__Bacteria;p__Bacteroidetes;c__Ignavibacteria;o__;f__;g__;s__
OTU_1942	0	18	1	0	0	0	0	1	2	2	0	0	0	0	0	k__Bacteria;p__Proteobacteria;c__Deltaproteobacteria;o__Myxococcales;f__Haliangiaceae;g__Haliangium;s__
OTU_1943	0	0	0	0	0	0	0	0	2	2	1	1	23	0	0	k__Bacteria;p__Bacteroidetes;c__Bacteroidia;o__Flavobacteriales;f__Flavobacteriaceae;g__Flavobacterium
OTU_1944	1	0	0	0	0	2	0	0	1	1	2	0	0	3	0	k__Bacteria;p__Proteobacteria;c__Deltaproteobacteria;o__Oligoflexales;f__;g__;s__
OTU_1945	4	24	6	0	0	1	0	9	1	0	0	0	0	3	4	k__Bacteria;p__Chloroflexi;c__Ktedonobacteria;o__Ktedonobacterales;f__Ktedonobacteraceae;g__Thermosporothrix
OTU_1946	0	0	0	0	0	0	0	0	0	0	0	0	8	0	0	k__Bacteria;p__Bacteroidetes;c__Bacteroidia;o__Chitinophagales;f__Chitinophagaceae;g__Ferruginibacter;s__
OTU_1947	0	0	0	0	0	0	0	0	0	0	0	0	13	0	0	k__Bacteria;p__Proteobacteria;c__Alphaproteobacteria;o__unidentified_Alphaproteobacteria;f__unidentified_Alphaproteobacteria;g__unidentified_Alphaproteobacteria
OTU_1948	0	0	0	0	0	0	0	0	0	0	0	0	5	0	0	k__Bacteria;p__Firmicutes;c__Erysipelotrichia;o__Erysipelotrichales;f__Erysipelotrichaceae
OTU_1949	0	20	0	0	0	0	0	0	0	0	0	0	0	0	1	k__Bacteria;p__Proteobacteria;c__Gammaproteobacteria;o__unidentified_Gammaproteobacteria;f__unidentified_Gammaproteobacteria
OTU_1950	0	5	2	2	4	1	5	10	3	4	0	1	33	1	11	k__Bacteria;p__Proteobacteria;c__Gammaproteobacteria;o__Pseudomonadales;f__Moraxellaceae;g__Acinetobacter;s__Acinetobacter_johnsonii
OTU_1951	2	0	2	1	2	1	0	0	2	0	1	0	2	0	1	k__Bacteria;p__Actinobacteria;c__unidentified_Actinobacteria;o__Corynebacteriales;f__Dietziaceae;g__Dietzia
OTU_1952	1	2	0	0	0	1	0	1	0	0	1	0	0	0	2	k__Bacteria;p__Bacteroidetes;c__Bacteroidia;o__Chitinophagales;f__Chitinophagaceae;g__unidentified_Chitinophagaceae
OTU_1953	0	1	0	2	0	5	6	1	6	0	0	0	1	0	0	k__Bacteria;p__Proteobacteria;c__Deltaproteobacteria;o__Myxococcales;f__Vulgatibacteraceae;g__Vulgatibacter;s__
OTU_1954	0	6	3	3	4	0	1	1	1	1	4	0	1	2	2	k__Bacteria;p__Firmicutes;c__Clostridia;o__Clostridiales;f__Ruminococcaceae;g__;s__
OTU_1955	2	3	0	0	0	1	0	0	1	3	0	1	1	0	5	k__Bacteria;p__Proteobacteria;c__Deltaproteobacteria;o__Oligoflexales
OTU_1956	0	2	0	0	0	0	1	2	1	10	2	11	1	0	0	k__Bacteria;p__Rokubacteria;c__;o__;f__;g__;s__
OTU_1957	0	0	0	0	0	0	0	12	6	0	3	0	2	0	0	k__Bacteria;p__Bacteroidetes;c__Bacteroidia;o__Flavobacteriales;f__Crocinitomicaceae;g__Fluviicola;s__
OTU_1958	0	3	5	0	0	0	1	0	0	1	0	0	0	1	3	k__Bacteria;p__Gemmatimonadetes;c__unidentified_Gemmatimonadetes;o__Gemmatimonadales;f__Gemmatimonadaceae
OTU_1959	0	48	0	0	0	1	0	1	0	0	0	1	0	0	1	k__Bacteria;p__Actinobacteria;c__Thermoleophilia;o__Gaiellales;f__Gaiellaceae;g__Gaiella;s__
OTU_1960	0	4	0	1	0	0	1	5	0	1	2	2	0	0	0	k__Bacteria;p__Actinobacteria;c__Acidimicrobiia;o__;f__;g__;s__
OTU_1961	1	2	7	0	0	0	0	0	0	0	0	1	0	1	3	k__Bacteria;p__Actinobacteria;c__Acidimicrobiia;o__;f__;g__;s__
OTU_1962	3	2	1	0	0	0	0	0	0	0	1	0	2	1	0	k__Bacteria;p__Bacteroidetes;c__Bacteroidia;o__Cytophagales;f__Microscillaceae
OTU_1963	0	0	3	0	0	0	0	0	0	0	0	0	2	4	1	k__Bacteria;p__Bacteroidetes;c__Bacteroidia;o__Chitinophagales;f__Chitinophagaceae;g__Parasegetibacter
OTU_1964	0	0	0	0	0	0	0	0	0	0	0	0	6	0	0	k__Bacteria;p__Gemmatimonadetes;c__unidentified_Gemmatimonadetes;o__Gemmatimonadales;f__Gemmatimonadaceae;g__Gemmatimonas;s__
OTU_1965	0	1	0	0	0	0	0	0	0	2	1	1	0	0	1	k__Bacteria;p__Proteobacteria;c__Gammaproteobacteria;o__Legionellales;f__Legionellaceae;g__Legionella
OTU_1966	0	8	2	0	0	1	1	1	3	4	1	1	1	0	1	k__Bacteria;p__Actinobacteria;c__Acidimicrobiia;o__;f__;g__;s__
OTU_1967	0	6	9	12	3	0	4	11	12	8	6	11	7	4	5	k__Bacteria;p__Firmicutes;c__Clostridia;o__Clostridiales;f__Christensenellaceae;g__;s__
OTU_1968	0	0	0	0	0	0	0	0	0	0	0	0	15	0	0	k__Bacteria;p__Bacteroidetes;c__Bacteroidia;o__Chitinophagales;f__Chitinophagaceae;g__Dinghuibacter;s__
OTU_1969	0	0	0	0	0	3	0	0	0	2	0	0	0	5	0	k__Bacteria;p__Bacteroidetes;c__Bacteroidia;o__Chitinophagales;f__Chitinophagaceae;g__Taibaiella;s__
OTU_1970	0	0	0	0	0	0	0	0	0	0	0	0	8	0	0	k__Bacteria;p__Oxyphotobacteria;c__unidentified_Oxyphotobacteria;o__unidentified_Oxyphotobacteria;f__unidentified_Oxyphotobacteria;g__unidentified_Oxyphotobacteria
OTU_1971	0	0	1	2	0	0	0	0	0	0	0	0	0	11	0	k__Bacteria;p__Proteobacteria;c__Gammaproteobacteria;o__unidentified_Gammaproteobacteria;f__Burkholderiaceae;g__Sutterella;s__
OTU_1972	0	2	4	1	0	3	1	5	8	7	1	1	1	0	5	k__Bacteria;p__Firmicutes;c__Bacilli;o__Bacillales;f__Paenibacillaceae;g__Paenibacillus
OTU_1973	0	6	1	1	0	1	1	10	5	25	82	44	11	11	4	k__Bacteria;p__Proteobacteria;c__Alphaproteobacteria;o__unidentified_Alphaproteobacteria;f__Acetobacteraceae;g__Rhodovastum;s__
OTU_1974	0	3	0	1	0	2	0	3	5	5	3	0	0	0	0	k__Bacteria;p__Actinobacteria;c__unidentified_Actinobacteria;o__Micrococcales;f__Intrasporangiaceae;g__Oryzihumus;s__Oryzihumus_leptocrescens
OTU_1975	3	2	0	1	0	0	1	1	2	8	0	0	0	0	3	k__Bacteria;p__Firmicutes;c__Clostridia;o__Clostridiales;f__unidentified_Clostridiales;g__unidentified_Clostridiales
OTU_1976	0	0	0	0	0	0	2	1	1	3	0	0	0	0	0	k__Bacteria;p__Gemmatimonadetes;c__unidentified_Gemmatimonadetes;o__Gemmatimonadales;f__Gemmatimonadaceae
OTU_1977	2	1	5	2	1	3	2	0	9	3	1	8	1	3	11	k__Bacteria;p__Gemmatimonadetes;c__Longimicrobia;o__Longimicrobiales;f__Longimicrobiaceae;g__;s__
OTU_1978	0	0	0	0	0	0	0	1	0	1	1	3	0	1	0	k__Bacteria;p__Chloroflexi
OTU_1979	1	1	0	1	0	2	0	0	0	5	4	0	0	1	6	k__Bacteria;p__Actinobacteria;c__Acidimicrobiia;o__;f__;g__;s__
OTU_1980	0	11	0	0	0	0	0	0	0	0	0	0	0	0	0	k__Bacteria;p__Actinobacteria;c__Acidimicrobiia;o__;f__;g__;s__
OTU_1981	3	14	0	0	0	8	0	0	0	0	0	0	0	0	0	k__Bacteria;p__Bacteroidetes;c__Bacteroidia;o__Sphingobacteriales;f__Sphingobacteriaceae
OTU_1982	0	4	3	0	0	0	0	6	4	2	0	0	0	1	9	k__Bacteria;p__Chloroflexi;c__Ktedonobacteria;o__Ktedonobacterales;f__;g__;s__
OTU_1983	0	4	0	0	0	0	0	0	1	10	1	3	0	1	0	k__Bacteria;p__Proteobacteria;c__Deltaproteobacteria;o__;f__;g__;s__
OTU_1984	1	0	3	0	2	0	0	4	1	0	1	2	0	0	0	k__Bacteria;p__Berkelbacteria;c__;o__;f__;g__;s__
OTU_1985	27	105	49	572	294	173	192	155	151	145	206	224	78	104	135	k__Bacteria;p__Actinobacteria;c__unidentified_Actinobacteria;o__Micrococcales;f__Microbacteriaceae
OTU_1986	0	53	2	1	0	0	0	0	0	2	1	1	0	0	0	k__Bacteria;p__Chloroflexi;c__Chloroflexia;o__Chloroflexales;f__Roseiflexaceae;g__;s__
OTU_1987	0	0	0	1	0	1	11	0	0	3	0	1	0	0	1	k__Bacteria;p__Proteobacteria;c__Gammaproteobacteria;o__unidentified_Gammaproteobacteria
OTU_1988	0	34	0	0	1	0	0	0	0	0	0	0	0	1	1	k__Bacteria;p__Acidobacteria;c__;o__;f__;g__;s__
OTU_1989	0	3	0	0	0	0	1	0	2	0	2	3	1	2	0	k__Bacteria;p__Firmicutes;c__Clostridia;o__Clostridiales;f__Ruminococcaceae;g__;s__
OTU_1990	0	1	0	0	0	0	0	4	0	0	0	0	0	0	0	k__Bacteria;p__Proteobacteria;c__Alphaproteobacteria;o__unidentified_Alphaproteobacteria;f__Kiloniellaceae;g__Pelagibius;s__
OTU_1991	4	1	12	0	0	2	0	0	1	0	0	1	2	0	0	k__Bacteria;p__Acidobacteria;c__Acidobacteriia;o__Solibacterales;f__unidentified_Solibacterales;g__Bryobacter;s__
OTU_1992	0	21	0	0	0	0	0	2	0	0	0	0	0	0	0	k__Bacteria;p__Proteobacteria;c__Gammaproteobacteria;o__Xanthomonadales;f__Rhodanobacteraceae;g__;s__
OTU_1993	0	23	0	0	1	0	18	0	1	0	0	0	7	1	1	k__Bacteria;p__Proteobacteria;c__Gammaproteobacteria;o__unidentified_Gammaproteobacteria;f__Rhodocyclaceae;g__Azospira;s__
OTU_1994	0	17	0	0	0	0	0	0	0	1	0	7	0	0	1	k__Bacteria;p__Acidobacteria;c__unidentified_Acidobacteria;o__unidentified_Acidobacteria;f__unidentified_Acidobacteria;g__unidentified_Acidobacteria;s__Acidobacteria_bacterium_SCN_69-37
OTU_1995	1	1	0	0	0	0	0	0	0	0	3	0	0	1	1	k__Bacteria;p__Proteobacteria;c__Deltaproteobacteria;o__Bdellovibrionales;f__Bacteriovoracaceae
[truncated: 1,893 more rows]

## Sheet: fungal
#OTU_num	CK1	CK2	CK3	EM3.1	EM3.2	EM3.3	EM6.1	EM6.2	EM6.3	BS3.1	BS3.2	BS3.3	BS6.1	BS6.2	BS6.3	Taxonomy
#Total_tag	80112	80182	80245	80155	80095	80197	80070	80123	80234	80214	80326	80167	80221	80188	80156
#Uniq_tag	8036	14045	7133	8307	9048	11799	8539	10123	11877	11311	11519	8909	10068	8362	7716
#Tax_tag	71984	65527	73069	71494	71021	67653	71441	69624	66466	68389	66849	70951	70061	71723	71634
#Unclassified_tag	92	610	43	354	26	745	90	376	1891	514	1958	307	92	103	806
OTU_1	29103	3639	32267	25703	32127	3077	35765	1275	2999	3175	4603	8640	17196	30774	4222	k__Fungi;p__Mortierellomycota;c__Mortierellomycetes;o__Mortierellales;f__Mortierellaceae;g__Mortierella;s__Mortierella_alpina
OTU_2	1587	6690	1492	165	206	9221	406	2800	4821	12783	16406	8785	1673	1830	23196	k__Fungi;p__;c__;o__;f__;g__;s__
OTU_3	13859	487	14973	17622	14085	2426	11424	2011	3375	1166	3595	7513	20153	14429	732	k__Fungi;p__;c__;o__;f__;g__;s__
OTU_4	222	6638	68	91	100	9185	24	9474	6304	5917	366	415	128	168	3270	k__Fungi;p__Ascomycota;c__Eurotiomycetes;o__Eurotiales;f__Aspergillaceae;g__Aspergillus;s__Aspergillus_fumigatus
OTU_5	2856	552	257	227	350	3753	221	2329	229	1054	2891	12462	186	250	536	k__Fungi;p__Mortierellomycota;c__Mortierellomycetes;o__Mortierellales;f__Mortierellaceae;g__;s__
OTU_6	5	198	10	12	15	702	20	6117	233	1431	4746	4094	297	322	5749	k__Fungi;p__;c__;o__;f__;g__;s__
OTU_7	0	38	1	0	0	2	107	5186	4150	43	29	20	2	2	32	k__Fungi;p__;c__;o__;f__;g__;s__
OTU_8	22	181	11	168	102	195	86	589	7381	303	888	1895	782	558	785	k__Fungi;p__Ascomycota;c__Eurotiomycetes;o__Onygenales;f__Onygenales_fam_Incertae_sedis;g__Chrysosporium;s__
OTU_9	24	288	886	43	54	473	87	794	249	1972	3502	1052	481	250	2932	k__Fungi;p__;c__;o__;f__;g__;s__
OTU_10	9	0	16	4653	2108	40	17	0	4	3	0	1	23	10	0	k__Fungi;p__;c__;o__;f__;g__;s__
OTU_11	0	34	0	13	4	99	6	235	5391	153	71	34	0	6	320	k__Fungi;p__;c__;o__;f__;g__;s__
OTU_12	4	71	3	1	7	236	9	2919	151	479	2291	1563	106	87	1685	k__Fungi;p__;c__;o__;f__;g__;s__
OTU_13	6	7960	1	4	2	6	2	24	18	11	42	6	19	1	12	k__Fungi;p__Ascomycota;c__Sordariomycetes;o__Microascales;f__Microascaceae;g__Petriella;s__
OTU_14	1582	149	2745	509	28	47	24	28	17	37	8	36	54	249	133	k__Fungi;p__Ascomycota;c__Sordariomycetes;o__Glomerellales;f__Plectosphaerellaceae;g__Plectosphaerella;s__Plectosphaerella_cucumerina
OTU_15	34	320	4	1	5	4	2	36	11	1309	136	265	153	207	3579	k__Fungi;p__;c__;o__;f__;g__;s__
OTU_16	3	101	4	0	1	191	0	120	162	87	0	3	1	1	78	k__Fungi;p__Ascomycota;c__Eurotiomycetes;o__Eurotiales;f__Aspergillaceae;g__Aspergillus;s__Aspergillus_niger
OTU_17	63	1500	22	132	80	841	562	96	1809	1470	12	255	110	5	46	k__Fungi;p__Ascomycota;c__Sordariomycetes;o__Microascales;f__Microascaceae;g__Pseudallescheria;s__Pseudallescheria_boydii
OTU_18	55	2041	30	3	0	214	4	1869	936	2000	455	53	69	40	718	k__Fungi;p__Mucoromycota;c__Mucoromycetes;o__Mucorales;f__Rhizopodaceae;g__Rhizopus;s__Rhizopus_microsporus
OTU_19	73	47	36	19	12	348	3	102	93	2455	40	63	16	24	772	k__Fungi;p__Ascomycota;c__Sordariomycetes;o__Hypocreales;f__;g__;s__
OTU_20	0	13	0	0	3	1	0	13	47	3270	41	24	4	3	52	k__Fungi;p__;c__;o__;f__;g__;s__
OTU_21	0	16	0	1	16	3	0	2327	9	241	8	2	1	45	6	k__Fungi;p__Ascomycota;c__Sordariomycetes;o__Sordariales;f__Chaetomiaceae;g__Chaetomium;s__
OTU_22	2	139	4	481	6	66	319	622	17	38	259	410	4	5	14	k__Fungi;p__;c__;o__;f__;g__;s__
OTU_23	0	66	0	1	0	3	0	14	6	6	7	41	3	257	1761	k__Fungi;p__;c__;o__;f__;g__;s__
OTU_24	42	700	5	2	2	178	1	407	711	698	104	73	5	33	208	k__Fungi;p__Mucoromycota;c__Mucoromycetes;o__Mucorales;f__Rhizopodaceae;g__Rhizopus;s__Rhizopus_microsporus
OTU_25	76	2	7	103	59	11	2142	0	2	5	2	7	61	170	3	k__Fungi;p__Ascomycota;c__Leotiomycetes;o__Thelebolales;f__Pseudeurotiaceae;g__Pseudogymnoascus;s__
OTU_26	0	1090	2	4	1	3	1	386	366	273	153	404	1	0	388	k__Fungi;p__Ascomycota;c__Saccharomycetes;o__Saccharomycetales;f__;g__;s__
OTU_27	0	537	0	0	1	23	2	59	65	593	214	34	5	19	223	k__Fungi;p__Ascomycota;c__Sordariomycetes;o__Hypocreales;f__Nectriaceae;g__Neocosmospora;s__Neocosmospora_rubicola
OTU_28	1	66	0	0	0	0	0	6	9	7	9	1	1	0	1269	k__Fungi;p__Ascomycota;c__Eurotiomycetes;o__Eurotiales;f__Trichocomaceae;g__Sagenomella;s__Sagenomella_oligospora
OTU_29	4	240	5	11	57	9	1069	2	4	0	0	0	11	7	0	k__Fungi;p__;c__;o__;f__;g__;s__
OTU_30	11	1360	0	0	0	6	0	2	11	21	1	2	0	0	4	k__Fungi;p__Ascomycota;c__Sordariomycetes;o__Microascales;f__Microascaceae;g__Scedosporium;s__Scedosporium_prolificans
OTU_31	73	309	19	13	38	63	16	77	84	172	138	95	7	2	44	k__Fungi;p__;c__;o__;f__;g__;s__
OTU_32	9	25	2	152	59	637	68	200	180	151	325	5	34	6	32	k__Fungi;p__Ascomycota;c__Eurotiomycetes;o__Eurotiales;f__Aspergillaceae;g__Penicillium;s__
OTU_33	0	6	0	2	0	1	22	27	38	18	1734	570	3	18	11	k__Fungi;p__;c__;o__;f__;g__;s__
OTU_34	4	172	8	8	3	322	2	638	828	405	26	33	1	1	27	k__Fungi;p__;c__;o__;f__;g__;s__
OTU_35	2	0	10	9	9	1151	2	135	45	56	112	48	2	5	2	k__Fungi;p__;c__;o__;f__;g__;s__
OTU_36	0	5	1	0	0	0	1	4	6	9	2	1138	0	0	5	k__Fungi;p__;c__;o__;f__;g__;s__
OTU_37	20	234	1	0	0	510	4	399	199	508	357	168	9	17	34	k__Fungi;p__Ascomycota;c__Sordariomycetes;o__Sordariales;f__Chaetomiaceae;g__Acrophialophora;s__Acrophialophora_levis
OTU_38	37	15	37	27	34	52	32	4	22	816	20	182	28	24	11	k__Fungi;p__Mortierellomycota;c__Mortierellomycetes;o__Mortierellales;f__Mortierellaceae;g__Mortierella;s__
OTU_39	2	1	2	4	2	1112	4	200	12	11	123	19	2	5	4	k__Fungi;p__;c__;o__;f__;g__;s__
OTU_40	465	41	283	4	16	21	9	2	8	9	1	2	9	9	8	k__Fungi;p__Ascomycota;c__Eurotiomycetes;o__Eurotiales;f__Trichocomaceae;g__Talaromyces;s__
OTU_41	62	113	19	157	14	482	58	168	1673	85	1486	84	39	57	599	No blast hit
OTU_42	10	1009	1	3	0	0	1	6	5	8	12	4	1	0	11	k__Fungi;p__Ascomycota;c__Dothideomycetes;o__Pleosporales;f__Pleosporaceae;g__Alternaria;s__Alternaria_alternata
OTU_43	1	0	0	1	0	370	3	818	363	9	6	0	0	0	1	k__Fungi;p__;c__;o__;f__;g__;s__
OTU_44	0	24	0	1	0	18	0	7	8	11	98	20	1	7	699	k__Fungi;p__Mortierellomycota;c__Mortierellomycetes;o__Mortierellales;f__Mortierellaceae;g__Mortierella;s__Mortierella_elongatula
OTU_45	82	119	94	90	95	129	99	109	110	98	126	121	94	98	107	k__Fungi;p__Basidiomycota;c__Tremellomycetes;o__Tremellales;f__Trimorphomycetaceae;g__Saitozyma;s__Saitozyma_podzolica
OTU_46	0	397	0	0	0	14	0	87	20	117	78	34	4	6	117	k__Fungi;p__Ascomycota;c__Sordariomycetes;o__Hypocreales;f__Nectriaceae;g__Fusarium;s__Fusarium_solani
OTU_47	0	10	0	0	0	26	0	11	5	138	69	37	5	14	257	k__Fungi;p__Ascomycota;c__Sordariomycetes;o__Ophiostomatales;f__Ophiostomataceae;g__Cornuvesica;s__Cornuvesica_falcata
OTU_48	8	19	7	15	0	75	0	74	310	17	60	29	8	3	73	k__Fungi;p__;c__;o__;f__;g__;s__
OTU_49	0	42	0	4	0	36	4	324	624	499	21	10	0	0	16	k__Fungi;p__Mucoromycota;c__Mucoromycetes;o__Mucorales;f__Rhizopodaceae;g__Rhizopus;s__Rhizopus_arrhizus
OTU_50	5	1	1	3	3	2	244	14	11	464	449	28	1	0	4	k__Fungi;p__Mortierellomycota;c__Mortierellomycetes;o__Mortierellales;f__Mortierellaceae;g__Mortierella;s__Mortierella_fimbricystis
OTU_51	80	1	68	67	88	118	87	1	1	1	0	1	77	64	5	k__Fungi;p__Mucoromycota;c__Umbelopsidomycetes;o__Umbelopsidales;f__Umbelopsidaceae;g__Umbelopsis;s__
OTU_52	6	0	2	6	7	870	10	0	0	0	2	0	35	7	0	k__Fungi;p__;c__;o__;f__;g__;s__
OTU_53	3	21	1	2	1	13	0	1240	52	150	27	19	7	8	239	k__Fungi;p__Ascomycota;c__Eurotiomycetes;o__Eurotiales;f__Aspergillaceae;g__Aspergillus;s__Aspergillus_flavus
OTU_54	0	0	0	0	0	22	0	529	0	1	3	8	2	0	5	k__Fungi;p__;c__;o__;f__;g__;s__
OTU_55	6	426	9	2	3	7	3	14	13	191	18	8	17	8	51	k__Fungi;p__Ascomycota;c__Sordariomycetes;o__Glomerellales;f__Plectosphaerellaceae;g__Gibellulopsis;s__Gibellulopsis_nigrescens
OTU_56	88	14	75	74	70	63	74	21	21	24	41	54	83	60	20	k__Fungi;p__Mortierellomycota;c__Mortierellomycetes;o__Mortierellales;f__Mortierellaceae;g__Mortierella;s__Mortierella_humilis
OTU_57	0	2	0	23	19	183	43	27	76	747	58	34	22	31	45	k__Fungi;p__Mucoromycota;c__Mucoromycetes;o__Mucorales;f__Mucoraceae;g__Mucor;s__Mucor_circinelloides
OTU_58	4	143	1	1	4	131	3	142	45	87	20	159	4	0	135	k__Fungi;p__;c__;o__;f__;g__;s__
OTU_59	0	2	0	0	0	1	0	91	288	32	64	59	0	0	1	k__Fungi;p__;c__;o__;f__;g__;s__
OTU_60	0	28	0	3	1	45	1	54	35	830	101	38	3	12	129	k__Fungi;p__Ascomycota;c__Sordariomycetes;o__Hypocreales;f__Nectriaceae;g__Gibberella;s__Gibberella_intricans
OTU_61	0	2	0	0	0	27	0	440	2	1	18	1	0	0	7	k__Fungi;p__;c__;o__;f__;g__;s__
OTU_62	2	52	0	0	0	207	0	75	449	53	9	25	0	0	27	k__Fungi;p__;c__;o__;f__;g__;s__
OTU_63	1	78	1	0	0	218	0	45	112	276	23	12	4	0	13	k__Fungi;p__Ascomycota;c__Sordariomycetes;o__Sordariales;f__Chaetomiaceae;g__Mycothermus;s__
OTU_64	0	17	0	0	0	1	2	4	11	17	784	745	0	0	5	k__Fungi;p__Mortierellomycota;c__Mortierellomycetes;o__Mortierellales;f__Mortierellaceae;g__;s__
OTU_65	1	20	1	0	0	42	1	3	1	8	8	7	1	4	318	k__Fungi;p__Mortierellomycota;c__Mortierellomycetes;o__Mortierellales;f__Mortierellaceae;g__Mortierella;s__
OTU_66	245	150	12	2	0	2	1	2	1	4	8	1	1	0	2	k__Fungi;p__;c__;o__;f__;g__;s__
OTU_67	12	10	2	0	4	65	0	30	18	229	8	30	3	2	59	k__Fungi;p__Mucoromycota;c__Mucoromycetes;o__Mucorales;f__Mucoraceae;g__Mucor;s__Mucor_irregularis
OTU_68	241	161	3	5	3	29	4	2	0	1	0	4	14	2	12	k__Fungi;p__Ascomycota;c__Eurotiomycetes;o__Eurotiales;f__Aspergillaceae;g__Penicillium;s__Penicillium_oxalicum
OTU_69	7	59	5	1	0	32	5	189	183	130	36	31	2	2	164	k__Fungi;p__;c__;o__;f__;g__;s__
OTU_70	27	9	14	33	5	82	1	54	19	60	35	3	3	1	36	k__Fungi;p__Ascomycota;c__Eurotiomycetes;o__Eurotiales;f__Aspergillaceae;g__Penicillium;s__Penicillium_oxalicum
OTU_71	131	0	121	85	131	252	142	1	0	0	2	2	160	141	1	k__Fungi;p__;c__;o__;f__;g__;s__
OTU_72	0	38	0	0	0	0	1	91	98	45	2	153	0	0	1	k__Fungi;p__;c__;o__;f__;g__;s__
OTU_73	2	1	3	6	27	187	0	0	49	0	1	0	0	1	6	k__Fungi;p__;c__;o__;f__;g__;s__
OTU_74	3	46	2	0	1	0	3	71	62	62	107	196	2	2	58	k__Fungi;p__Mortierellomycota;c__Mortierellomycetes;o__Mortierellales;f__Mortierellaceae;g__Mortierella;s__
OTU_75	60	1	75	54	43	43	49	0	4	0	0	0	47	45	0	k__Fungi;p__Mortierellomycota;c__Mortierellomycetes;o__Mortierellales;f__Mortierellaceae;g__;s__
OTU_76	0	548	0	0	0	0	0	0	1	1	0	1	0	0	0	k__Fungi;p__;c__;o__;f__;g__;s__
OTU_77	0	0	1	2	1	6	239	12	16	0	0	0	0	1	0	k__Fungi;p__Zoopagomycota;c__Zoopagomycetes;o__Zoopagales;f__Piptocephalidaceae;g__Syncephalis;s__
OTU_78	0	780	0	0	0	0	0	3	2	2	1	7	0	0	1	k__Fungi;p__Mortierellomycota;c__Mortierellomycetes;o__Mortierellales;f__Mortierellaceae;g__Mortierella;s__
OTU_79	0	20	0	0	0	13	0	151	220	406	0	0	0	0	10	k__Fungi;p__;c__;o__;f__;g__;s__
OTU_80	29	3	26	41	31	49	19	4	1	1	4	4	35	19	2	k__Fungi;p__Ascomycota;c__;o__;f__;g__;s__
OTU_81	79	3	56	92	86	112	64	1	2	5	4	3	78	72	4	k__Fungi;p__Basidiomycota;c__Geminibasidiomycetes;o__Geminibasidiales;f__Geminibasidiaceae;g__Geminibasidium;s__
OTU_82	66	53	30	3	3	17	1	3	6	3	0	0	0	0	1	k__Fungi;p__Basidiomycota;c__Tremellomycetes;o__Trichosporonales;f__Trichosporonaceae;g__Apiotrichum;s__Apiotrichum_loubieri
OTU_83	5	11	0	50	3	269	12	71	69	11	56	96	1	5	8	k__Fungi;p__Glomeromycota;c__Glomeromycetes;o__Glomerales;f__Glomeraceae;g__;s__
OTU_84	0	451	0	0	0	0	0	0	3	2	0	0	0	0	2	k__Fungi;p__;c__;o__;f__;g__;s__
OTU_85	5	21	4	1	0	25	0	12	43	10	34	21	4	1	63	k__Fungi;p__;c__;o__;f__;g__;s__
OTU_86	5	181	8	2	1	8	0	57	28	133	24	8	4	5	32	No blast hit
OTU_87	4	14	1	0	0	3	1	0	225	1	0	0	3	0	0	k__Fungi;p__;c__;o__;f__;g__;s__
OTU_88	35	1	25	42	22	25	21	2	2	4	4	7	15	29	6	k__Fungi;p__Basidiomycota;c__Tremellomycetes;o__Filobasidiales;f__Piskurozymaceae;g__Solicoccozyma;s__Solicoccozyma_terricola
OTU_89	0	1	0	0	0	0	0	191	1	0	1	2	1	0	0	k__Fungi;p__;c__;o__;f__;g__;s__
OTU_90	0	521	0	0	0	0	0	178	113	40	21	116	1	1	139	k__Fungi;p__Ascomycota;c__Saccharomycetes;o__Saccharomycetales;f__;g__;s__
OTU_91	2	361	0	1	0	54	0	274	188	262	85	3	0	2	107	k__Fungi;p__Ascomycota;c__Sordariomycetes;o__Sordariales;f__Chaetomiaceae;g__Thielavia;s__Thielavia_terricola
OTU_92	0	0	5	0	2	261	0	13	19	29	83	37	1	1	0	k__Fungi;p__;c__;o__;f__;g__;s__
OTU_93	3	15	376	8	4	21	27	12	6	9	3	5	7	24	4	k__Fungi;p__Ascomycota;c__Sordariomycetes;o__Hypocreales;f__Hypocreaceae;g__Trichoderma;s__Trichoderma_atroviride
OTU_94	0	0	0	0	8	14	0	3	0	110	138	0	0	0	15	k__Fungi;p__Rozellomycota;c__;o__;f__;g__;s__
OTU_95	1401	27	446	690	633	1062	608	99	128	125	198	1374	2409	1527	66	k__Fungi;p__Mortierellomycota;c__Mortierellomycetes;o__Mortierellales;f__Mortierellaceae;g__Mortierella;s__
OTU_96	3	55	2	5	0	10	1	22	13	95	20	2	20	1	25	No blast hit
OTU_97	0	2	0	0	1	6	1	2	43	253	55	39	0	4	1	k__Fungi;p__Ascomycota;c__Sordariomycetes;o__Sordariales;f__Chaetomiaceae;g__Chaetomium;s__Chaetomium_gracile
OTU_98	0	3	0	2	0	6	17	28	31	20	1476	50	1	5	5	k__Fungi;p__;c__;o__;f__;g__;s__
OTU_99	0	2	0	0	0	1	0	2	1	0	2	183	0	0	5	k__Fungi;p__;c__;o__;f__;g__;s__
OTU_100	6	330	3	3	7	1011	1	512	337	583	33	16	22	4	145	k__Fungi;p__Ascomycota;c__Eurotiomycetes;o__Eurotiales;f__Aspergillaceae;g__Aspergillus;s__Aspergillus_fumigatus
OTU_101	0	8	0	0	0	293	8	1	39	0	0	0	1	0	3	k__Fungi;p__;c__;o__;f__;g__;s__
OTU_102	0	0	0	22	1	1	0	5	3	3	241	2	2	4	3	k__Fungi;p__;c__;o__;f__;g__;s__
OTU_103	8	94	5	15	0	46	0	1	10	2	24	2	11	2	4	k__Fungi;p__;c__;o__;f__;g__;s__
OTU_104	36	1	22	22	22	51	25	1	2	0	0	0	31	23	0	k__Fungi;p__Rozellomycota;c__Rozellomycotina_cls_Incertae_sedis;o__GS11;f__;g__;s__
OTU_105	0	1	0	0	0	3	3	2	29	1	362	20	0	4	2	k__Fungi;p__;c__;o__;f__;g__;s__
OTU_106	0	1	0	0	1	27	1	12	123	176	229	122	6	1	3	k__Fungi;p__;c__;o__;f__;g__;s__
OTU_107	3	104	0	1	1	22	0	8	110	95	8	4	1	28	56	k__Fungi;p__Mucoromycota;c__Mucoromycetes;o__Mucorales;f__Rhizopodaceae;g__Rhizopus;s__Rhizopus_microsporus
OTU_108	0	190	0	0	0	0	0	2	0	0	0	0	0	0	0	k__Fungi;p__Ascomycota;c__Sordariomycetes;o__Sordariales;f__Chaetomiaceae;g__;s__
OTU_109	0	1	1	0	3	1	1	1	54	6	27	5	1	2	27	k__Fungi;p__;c__;o__;f__;g__;s__
OTU_110	4	159	4	0	0	152	0	199	150	296	7	2	0	0	83	k__Fungi;p__Zoopagomycota;c__Zoopagomycetes;o__Zoopagales;f__Piptocephalidaceae;g__Syncephalis;s__
OTU_111	8	27	0	0	1	26	0	13	2	10	15	28	4	0	35	k__Fungi;p__;c__;o__;f__;g__;s__
OTU_112	6	6	0	1	64	2	2	3	3	7	4	1	63	0	1	k__Fungi;p__;c__;o__;f__;g__;s__
OTU_113	0	3	0	0	0	14	0	74	144	11	64	16	4	3	15	k__Fungi;p__;c__;o__;f__;g__;s__
OTU_114	0	0	0	0	0	4	0	4	3	21	2	4	0	0	8	k__Fungi;p__;c__;o__;f__;g__;s__
OTU_115	5	284	6	2	0	615	6	397	624	285	8	9	2	3	236	k__Fungi;p__Ascomycota;c__Eurotiomycetes;o__Eurotiales;f__Aspergillaceae;g__Aspergillus;s__
OTU_116	0	1	0	1	0	2	0	2	10	3	122	57	0	0	2	k__Fungi;p__;c__;o__;f__;g__;s__
OTU_117	0	0	0	0	1	163	0	29	1	0	9	5	0	0	0	k__Fungi;p__;c__;o__;f__;g__;s__
OTU_118	0	0	0	159	0	0	0	0	0	0	0	0	0	0	0	No blast hit
OTU_119	16	0	22	23	17	32	28	0	0	0	0	0	20	17	0	k__Fungi;p__Ascomycota;c__Pezizomycetes;o__Pezizales;f__Pyronemataceae;g__;s__
OTU_120	4	12	26	2	4	140	10	97	43	28	82	26	6	8	49	k__Fungi;p__Ascomycota;c__Sordariomycetes;o__Hypocreales;f__Hypocreaceae;g__Trichoderma;s__Trichoderma_asperellum
OTU_121	16	7	23	19	9	7	2	0	4	16	17	4	6	3	30	k__Fungi;p__;c__;o__;f__;g__;s__
OTU_122	0	8	0	0	1	4	0	19	16	7	20	9	0	0	8	k__Fungi;p__;c__;o__;f__;g__;s__
OTU_123	0	144	1	0	1	11	0	60	20	88	15	105	0	1	21	k__Fungi;p__Ascomycota;c__Sordariomycetes;o__Sordariales;f__Chaetomiaceae;g__Humicola;s__
OTU_124	9	3	11	13	10	20	18	0	0	2	0	1	12	13	5	k__Fungi;p__;c__;o__;f__;g__;s__
OTU_125	2	125	2	0	1	1	0	0	4	38	21	0	0	0	3	No blast hit
OTU_126	170	7	99	141	15	6	99	8	23	0	3	67	25	120	3	k__Fungi;p__;c__;o__;f__;g__;s__
OTU_127	58	24	16	2	8	33	3	18	7	4	7	7	1	7	16	k__Fungi;p__Ascomycota;c__Dothideomycetes;o__Capnodiales;f__Cladosporiaceae;g__Cladosporium;s__Cladosporium_chasmanthicola
OTU_128	3	596	5	0	0	68	2	151	52	17	5	6	7	0	195	k__Fungi;p__Ascomycota;c__Sordariomycetes;o__Sordariales;f__Chaetomiaceae;g__Myceliophthora;s__Myceliophthora_verrucosa
OTU_129	5	90	3	277	146	17	756	8	32	1	87	7	147	103	2	k__Fungi;p__;c__;o__;f__;g__;s__
OTU_130	1	19	0	0	2	103	0	0	0	8	0	0	0	0	0	k__Fungi;p__;c__;o__;f__;g__;s__
OTU_131	1	1	0	1	4	23	64	3	0	11	2	3	20	0	0	k__Fungi;p__Mucoromycota;c__Mucoromycetes;o__Mucorales;f__Mucoraceae;g__Mucor;s__Mucor_racemosus
OTU_132	3	11	0	1	1	0	0	9	11	9	10	25	0	0	17	k__Fungi;p__Mortierellomycota;c__Mortierellomycetes;o__Mortierellales;f__Mortierellaceae;g__Mortierella;s__
OTU_133	28	16	4	0	1	6	2	2	15	8	12	3	3	25	24	k__Fungi;p__Ascomycota;c__Leotiomycetes;o__Helotiales;f__Sclerotiniaceae;g__Botrytis;s__Botrytis_cinerea
OTU_134	0	0	2	0	0	1	0	0	8	68	21	11	9	24	0	No blast hit
OTU_135	1	88	1	0	0	40	1	10	85	57	3	14	0	2	28	k__Fungi;p__;c__;o__;f__;g__;s__
OTU_136	2	8	2	1	0	14	0	25	70	30	7	26	4	4	4	k__Fungi;p__;c__;o__;f__;g__;s__
OTU_137	0	0	0	0	0	0	0	17	39	1	2	0	8	0	0	k__Fungi;p__;c__;o__;f__;g__;s__
OTU_138	0	52	0	0	0	0	0	13	10	7	17	8	0	0	6	k__Fungi;p__Mucoromycota;c__Mucoromycetes;o__Mucorales;f__Lichtheimiaceae;g__Rhizomucor;s__Rhizomucor_pusillus
OTU_139	1	50	1	0	0	31	0	0	1	19	21	2	0	1	1	k__Fungi;p__Mortierellomycota;c__Mortierellomycetes;o__Mortierellales;f__Mortierellaceae;g__Mortierella;s__Mortierella_alpina
OTU_140	0	163	0	0	0	1	1	0	2	9	0	0	1	0	0	k__Fungi;p__Basidiomycota;c__Agaricomycetes;o__Agaricales;f__Stephanosporaceae;g__;s__
OTU_141	1	3	0	1	0	194	0	0	0	0	1	0	0	0	0	k__Fungi;p__;c__;o__;f__;g__;s__
OTU_142	0	64	0	0	5	9	0	0	22	123	2	0	0	0	1	k__Fungi;p__Ascomycota;c__Sordariomycetes;o__Microascales;f__Microascales_fam_Incertae_sedis;g__Trichurus;s__Trichurus_spiralis
OTU_143	0	0	0	0	0	11	9	0	0	1	19	77	2	1	2	k__Fungi;p__;c__;o__;f__;g__;s__
OTU_144	1	240	2	1	0	47	0	172	210	223	57	4	1	2	88	k__Fungi;p__Ascomycota;c__Sordariomycetes;o__Sordariales;f__Chaetomiaceae;g__Thielavia;s__
OTU_145	41	4	12	3	5	3	0	2	11	1	0	1	0	0	0	k__Fungi;p__Ascomycota;c__Leotiomycetes;o__Helotiales;f__Chaetomellaceae;g__Pilidium;s__Pilidium_concavum
OTU_146	0	43	0	0	0	0	0	25	21	29	13	6	0	0	23	k__Fungi;p__;c__;o__;f__;g__;s__
OTU_147	0	78	0	0	1	0	0	0	0	2	1	1	0	0	1	k__Fungi;p__Ascomycota;c__Sordariomycetes;o__Hypocreales;f__Stachybotryaceae;g__Paramyrothecium;s__Paramyrothecium_roridum
OTU_148	0	76	0	0	0	0	0	0	0	0	0	0	0	0	0	k__Fungi;p__Basidiomycota;c__Agaricomycetes;o__Agaricales;f__Tricholomataceae;g__Lepista;s__Lepista_sordida
OTU_149	0	0	0	0	0	0	0	0	0	19	27	12	0	0	0	k__Fungi;p__;c__;o__;f__;g__;s__
OTU_150	9	326	6	6	6	502	1	412	340	298	20	28	10	8	135	k__Fungi;p__Ascomycota;c__Eurotiomycetes;o__Eurotiales;f__Aspergillaceae;g__Aspergillus;s__Aspergillus_fumigatus
OTU_151	1	1	1	2	0	25	1	3	5	5	37	24	4	1	3	k__Fungi;p__;c__;o__;f__;g__;s__
OTU_152	0	2	0	0	0	1	0	18	35	11	103	14	2	4	41	k__Fungi;p__;c__;o__;f__;g__;s__
OTU_153	13	0	11	15	15	22	14	1	0	1	1	0	10	7	0	k__Fungi;p__Ascomycota;c__Sordariomycetes;o__Chaetosphaeriales;f__;g__;s__
OTU_154	6	0	15	11	14	22	13	0	0	1	1	0	21	11	0	k__Fungi;p__Basidiomycota;c__;o__;f__;g__;s__
OTU_155	0	22	0	0	0	0	0	15	22	18	25	55	0	0	22	k__Fungi;p__;c__;o__;f__;g__;s__
OTU_156	1	0	1	1	1	0	112	1	3	3	0	0	0	0	6	k__Fungi;p__Ascomycota;c__Sordariomycetes;o__Microascales;f__Microascaceae;g__Scedosporium;s__Scedosporium_boydii
OTU_157	0	34	0	0	0	0	0	24	28	20	17	22	0	0	37	k__Fungi;p__Mucoromycota;c__Umbelopsidomycetes;o__Umbelopsidales;f__Umbelopsidaceae;g__Umbelopsis;s__
OTU_158	0	0	0	0	2	0	0	0	29	0	2	43	0	0	0	k__Fungi;p__;c__;o__;f__;g__;s__
OTU_159	0	36	2	0	1	7	1	14	5	3	9	71	2	520	1210	k__Fungi;p__;c__;o__;f__;g__;s__
OTU_160	0	7	0	0	0	2	0	21	13	18	13	13	0	0	15	k__Fungi;p__Basidiomycota;c__Agaricomycetes;o__Hymenochaetales;f__Rickenellaceae;g__Rickenella;s__Rickenella_fibula
OTU_161	0	12	40	0	0	0	2	3	3	2	1	2	2	0	0	k__Fungi;p__Ascomycota;c__Sordariomycetes;o__Sordariales;f__Chaetomiaceae;g__Trichocladium;s__Trichocladium_asperum
OTU_162	10	1	10	8	8	11	15	3	3	6	4	8	16	8	2	k__Fungi;p__;c__;o__;f__;g__;s__
OTU_163	0	0	3	0	0	28	0	1	0	5	24	0	0	4	0	k__Fungi;p__;c__;o__;f__;g__;s__
OTU_164	9	0	8	16	14	14	7	0	0	0	1	0	8	10	0	k__Fungi;p__Basidiomycota;c__;o__;f__;g__;s__
OTU_165	8	0	7	5	3	13	11	0	0	0	0	0	10	2	0	k__Fungi;p__Ascomycota;c__Leotiomycetes;o__Helotiales;f__;g__;s__
OTU_166	5	1	4	2	12	133	0	0	45	4	0	0	0	0	5	k__Fungi;p__;c__;o__;f__;g__;s__
OTU_167	0	0	0	1	0	1	33	4	27	0	0	0	0	0	0	k__Fungi;p__;c__;o__;f__;g__;s__
OTU_168	9	1	5	12	8	19	9	0	9	0	1	4	10	7	0	k__Fungi;p__Ascomycota;c__Saccharomycetes;o__Saccharomycetales;f__Trichomonascaceae;g__Trichomonascus;s__Trichomonascus_ciferrii
OTU_169	3	0	0	0	0	0	0	0	0	0	73	0	0	0	1	k__Fungi;p__;c__;o__;f__;g__;s__
OTU_170	9	2	11	6	12	15	9	3	3	1	1	0	3	11	0	k__Fungi;p__;c__;o__;f__;g__;s__
OTU_171	0	56	0	0	0	0	0	0	0	0	0	1	0	0	0	k__Fungi;p__;c__;o__;f__;g__;s__
OTU_172	0	28	0	0	0	0	0	14	9	8	7	5	0	0	10	k__Fungi;p__Ascomycota;c__Sordariomycetes;o__Magnaporthales;f__Magnaporthaceae;g__Pseudophialophora;s__
OTU_173	0	153	0	0	0	0	0	0	0	0	0	0	0	0	0	k__Fungi;p__;c__;o__;f__;g__;s__
OTU_174	0	9	0	0	0	0	0	0	24	3	18	4	0	0	5	k__Fungi;p__;c__;o__;f__;g__;s__
OTU_175	0	10	2	16	4	8	2	5	4	11	7	10	6	3	6	k__Fungi;p__Ascomycota;c__Dothideomycetes;o__Pleosporales;f__;g__;s__
OTU_176	0	8	0	0	0	0	0	18	14	4	3	3	6	1	16	k__Fungi;p__;c__;o__;f__;g__;s__
OTU_177	0	6	1	1	1	2	0	5	8	4	16	18	0	0	13	k__Fungi;p__Mortierellomycota;c__Mortierellomycetes;o__Mortierellales;f__Mortierellaceae;g__Mortierella;s__Mortierella_globulifera
OTU_178	0	76	0	0	0	0	0	16	12	11	25	1	10	4	4	k__Fungi;p__;c__;o__;f__;g__;s__
OTU_179	0	8	0	1	0	0	0	3	2	0	12	68	0	0	3	No blast hit
OTU_180	0	2	0	0	0	0	0	1	0	4	0	0	0	0	128	k__Fungi;p__;c__;o__;f__;g__;s__
OTU_181	0	21	0	1	2	47	0	17	18	1	18	14	2	0	0	k__Fungi;p__;c__;o__;f__;g__;s__
OTU_182	5	2	0	0	0	2	0	1	0	2	0	5	0	0	36	k__Fungi;p__Rozellomycota;c__;o__;f__;g__;s__
OTU_183	0	1	1	35	5	36	0	0	0	54	45	27	1	0	0	k__Fungi;p__;c__;o__;f__;g__;s__
OTU_184	8	10	6	1	0	0	0	4	3	7	73	8	1	0	5	k__Fungi;p__;c__;o__;f__;g__;s__
OTU_185	0	12	0	0	0	0	0	7	17	7	4	6	0	0	7	k__Fungi;p__;c__;o__;f__;g__;s__
OTU_186	0	482	0	0	0	12	0	4	7	1	10	2	1	3	5	k__Fungi;p__Ascomycota;c__Sordariomycetes;o__Sordariales;f__Chaetomiaceae;g__Chaetomium;s__Chaetomium_globosum
OTU_187	81	0	1	10	0	6	1	5	4	0	0	9	18	5	20	k__Fungi;p__Ascomycota;c__Sordariomycetes;o__Hypocreales;f__Cordycipitaceae;g__Lecanicillium;s__Lecanicillium_aphanocladii
OTU_188	0	18	0	0	0	0	0	12	9	6	8	5	0	0	10	k__Fungi;p__Ascomycota;c__Eurotiomycetes;o__Eurotiales;f__Thermoascaceae;g__Thermoascus;s__Thermoascus_aurantiacus
OTU_189	1	1	31	3	106	0	0	0	1	6	0	0	0	0	0	k__Fungi;p__;c__;o__;f__;g__;s__
OTU_190	10	0	1	16	4	21	5	1	0	0	0	0	6	8	0	k__Fungi;p__Ascomycota;c__Dothideomycetes;o__Pleosporales;f__Melanommataceae;g__Pleotrichocladium;s__Pleotrichocladium_opacum
OTU_191	0	1	0	0	1	479	0	100	0	9	1	1	0	0	0	k__Fungi;p__Ascomycota;c__Sordariomycetes;o__Sordariales;f__Sordariaceae;g__Sordaria;s__
OTU_192	9	31	5	1	0	0	1	1	1	5	103	37	1	0	13	k__Fungi;p__;c__;o__;f__;g__;s__
OTU_193	0	240	0	0	0	0	0	0	0	0	0	1	0	0	1	k__Fungi;p__Ascomycota;c__Sordariomycetes;o__Sordariales;f__Lasiosphaeriaceae;g__Cercophora;s__Cercophora_striata
OTU_194	0	24	0	0	0	0	0	14	8	24	13	4	0	0	11	k__Fungi;p__Ascomycota;c__Sordariomycetes;o__Hypocreales;f__Clavicipitaceae;g__Paecilomyces;s__
OTU_195	3	77	1	0	0	0	0	0	1	2	4	16	1	1	0	k__Fungi;p__;c__;o__;f__;g__;s__
OTU_196	1	3	1	0	0	11	0	4	1	3	12	22	0	0	9	k__Fungi;p__;c__;o__;f__;g__;s__
OTU_197	0	57	0	0	0	1	0	58	69	185	2	3	0	1	9	k__Fungi;p__Mucoromycota;c__Mucoromycetes;o__Mucorales;f__Lichtheimiaceae;g__Lichtheimia;s__Lichtheimia_corymbifera
OTU_198	7	28	0	2	0	0	0	11	10	13	10	19	0	0	11	k__Fungi;p__Ascomycota;c__Saccharomycetes;o__Saccharomycetales;f__Saccharomycetaceae;g__Issatchenkia;s__Issatchenkia_orientalis
OTU_199	0	1	0	0	0	0	0	1	0	0	1	0	0	0	43	k__Fungi;p__Mortierellomycota;c__Mortierellomycetes;o__Mortierellales;f__Mortierellaceae;g__Mortierella;s__
OTU_200	0	0	0	0	0	0	0	0	3	12	24	4	0	3	30	k__Fungi;p__;c__;o__;f__;g__;s__
OTU_201	2	0	2	3	2	77	1	0	2	3	1	0	2	0	0	k__Fungi;p__Chytridiomycota;c__Rhizophydiomycetes;o__Rhizophydiales;f__Terramycetaceae;g__Boothiomyces;s__
OTU_202	0	1	0	0	3	34	0	0	1	5	1	56	0	0	0	k__Fungi;p__Basidiomycota;c__;o__;f__;g__;s__
OTU_203	0	66	0	0	0	0	0	0	0	2	0	0	0	0	0	k__Fungi;p__Ascomycota;c__Sordariomycetes;o__Melanosporales;f__Ceratostomataceae;g__Microthecium;s__
OTU_204	11	1	0	0	5	129	0	7	0	28	179	38	4	1	0	k__Fungi;p__Mortierellomycota;c__Mortierellomycetes;o__Mortierellales;f__Mortierellaceae;g__Mortierella;s__
OTU_205	0	47	0	0	0	0	0	0	0	0	0	0	0	0	0	k__Fungi;p__;c__;o__;f__;g__;s__
OTU_206	0	2	0	1	0	17	0	0	5	1	1	1	0	0	0	k__Fungi;p__;c__;o__;f__;g__;s__
OTU_207	0	47	0	0	0	0	0	0	0	0	3	0	0	0	0	k__Fungi;p__;c__;o__;f__;g__;s__
OTU_208	4	22	0	2	1	6	0	8	25	15	1	5	0	2	11	k__Fungi;p__Ascomycota;c__Eurotiomycetes;o__Eurotiales;f__Aspergillaceae;g__Aspergillus;s__Aspergillus_sydowii
OTU_209	0	2	0	7	0	0	10	85	3	0	0	0	0	0	0	k__Fungi;p__Ascomycota;c__Sordariomycetes;o__Microascales;f__Microascaceae;g__Scedosporium;s__Scedosporium_aurantiacum
OTU_210	5	16	1	0	0	7	0	3	1	11	0	2	0	1	65	k__Fungi;p__Mortierellomycota;c__Mortierellomycetes;o__Mortierellales;f__Mortierellaceae;g__Mortierella;s__
OTU_211	2	1	0	1	0	0	0	0	0	0	5	12	0	3	39	k__Fungi;p__Basidiomycota;c__;o__;f__;g__;s__
OTU_212	15	0	22	25	17	25	14	0	0	0	1	1	19	28	0	k__Fungi;p__Basidiomycota;c__Agaricomycetes;o__Agaricales;f__Hygrophoraceae;g__Cuphophyllus;s__Cuphophyllus_flavipes
OTU_213	0	0	0	0	0	8	1	46	10	0	0	0	0	0	0	k__Fungi;p__Ascomycota;c__Eurotiomycetes;o__Onygenales;f__Gymnoascaceae;g__Arachniotus;s__Arachniotus_dankaliensis
OTU_214	0	1	0	0	0	29	0	2	9	63	2	0	0	1	2	k__Fungi;p__Ascomycota;c__Saccharomycetes;o__Saccharomycetales;f__Trichomonascaceae;g__Blastobotrys;s__Blastobotrys_parvus
OTU_215	353	13	376	592	428	81	323	48	124	36	97	224	641	485	22	k__Fungi;p__;c__;o__;f__;g__;s__
OTU_216	4	15	0	0	0	15	0	7	13	1	2	0	0	1	3	k__Fungi;p__Ascomycota;c__Eurotiomycetes;o__Eurotiales;f__Aspergillaceae;g__Aspergillus;s__Aspergillus_nidulans
OTU_217	2	26	1	0	0	2	0	2	2	1	3	1	0	0	1	k__Fungi;p__Ascomycota;c__Sordariomycetes;o__Chaetosphaeriales;f__;g__;s__
OTU_218	0	1	0	0	0	0	0	20	12	91	0	1	0	0	0	k__Fungi;p__;c__;o__;f__;g__;s__
OTU_219	2	0	0	1	3	8	0	10	13	0	3	1	1	0	7	k__Fungi;p__;c__;o__;f__;g__;s__
OTU_220	1	0	0	1	2	33	1	0	0	4	0	2	0	0	0	k__Fungi;p__Ascomycota;c__Sordariomycetes;o__Hypocreales;f__Cordycipitaceae;g__Lecanicillium;s__
OTU_221	2	26	17	5	0	1	0	2	0	0	0	3	0	0	0	k__Fungi;p__Ascomycota;c__;o__;f__;g__;s__
OTU_222	0	71	0	0	0	0	2	7	1	0	0	7	0	0	0	k__Fungi;p__;c__;o__;f__;g__;s__
OTU_223	0	90	0	0	0	0	0	0	0	0	0	1	0	0	0	k__Fungi;p__Ascomycota;c__Eurotiomycetes;o__Onygenales;f__Onygenaceae;g__Aphanoascus;s__
OTU_224	0	0	0	35	0	0	0	0	1	1	0	3	3	29	0	k__Fungi;p__Ascomycota;c__Leotiomycetes;o__Helotiales;f__Myxotrichaceae;g__Oidiodendron;s__Oidiodendron_truncatum
OTU_225	0	4	0	0	1	3	1	39	18	6	3	7	1	0	9	k__Fungi;p__Ascomycota;c__Sordariomycetes;o__Microascales;f__Microascaceae;g__Microascus;s__Microascus_brevicaulis
OTU_226	0	17	0	0	0	0	0	6	5	10	6	3	0	0	1	k__Fungi;p__;c__;o__;f__;g__;s__
OTU_227	1	7	3	14	0	33	2	3	0	1	1	4	24	0	1	k__Fungi;p__;c__;o__;f__;g__;s__
OTU_228	0	10	0	0	0	0	0	1	0	3	70	9	0	0	4	k__Fungi;p__;c__;o__;f__;g__;s__
OTU_229	0	15	0	0	0	2	0	0	8	1	3	0	0	0	16	k__Fungi;p__;c__;o__;f__;g__;s__
OTU_230	1	7	0	0	0	7	1	4	2	2	4	10	0	0	1	k__Fungi;p__;c__;o__;f__;g__;s__
OTU_231	1	0	0	0	0	24	0	1	2	0	2	10	0	1	0	k__Fungi;p__Glomeromycota;c__Glomeromycetes;o__Glomerales;f__Glomeraceae;g__;s__
OTU_232	0	0	0	0	0	8	2	14	4	23	1	1	0	0	0	k__Fungi;p__Mortierellomycota;c__Mortierellomycetes;o__Mortierellales;f__Mortierellaceae;g__Mortierella;s__
OTU_233	0	0	0	0	0	7	3	5	5	1	18	5	0	1	0	k__Fungi;p__;c__;o__;f__;g__;s__
OTU_234	0	5	1	0	0	0	0	2	3	14	23	30	1	1	0	k__Fungi;p__;c__;o__;f__;g__;s__
OTU_235	9	1	9	13	3	28	10	3	0	3	4	3	2	5	1	k__Fungi;p__Ascomycota;c__Sordariomycetes;o__Hypocreales;f__Clavicipitaceae;g__;s__
OTU_236	36	9	1	6	41	928	1	48	5	229	1030	212	31	2	5	k__Fungi;p__Mortierellomycota;c__Mortierellomycetes;o__Mortierellales;f__Mortierellaceae;g__;s__
OTU_237	0	0	0	0	0	0	0	0	48	0	0	0	0	0	0	k__Fungi;p__;c__;o__;f__;g__;s__
OTU_238	1	0	0	0	0	3	0	10	0	1	8	3	0	0	0	k__Fungi;p__;c__;o__;f__;g__;s__
OTU_239	0	0	0	0	0	0	0	1	0	2	119	0	0	0	19	No blast hit
OTU_240	6	1	16	10	8	23	8	0	0	0	0	0	5	11	0	k__Fungi;p__;c__;o__;f__;g__;s__
OTU_241	0	0	0	1	0	18	0	3	0	1	3	0	0	0	6	k__Fungi;p__Glomeromycota;c__Glomeromycetes;o__Glomerales;f__Glomeraceae;g__;s__
OTU_242	7	51	4	2	1	11	4	0	1	2	1	0	3	0	2	k__Fungi;p__Ascomycota;c__Sordariomycetes;o__Hypocreales;f__Hypocreaceae;g__Trichoderma;s__Trichoderma_virens
OTU_243	0	128	0	0	0	0	0	0	1	0	1	0	0	0	0	k__Fungi;p__Ascomycota;c__Sordariomycetes;o__Microascales;f__;g__;s__
OTU_244	0	37	0	0	0	0	0	0	0	0	0	0	0	0	1	k__Fungi;p__Ascomycota;c__Dothideomycetes;o__Hysteriales;f__Hysteriaceae;g__;s__
OTU_245	0	2	0	0	0	39	0	1	1	1	0	0	0	0	0	k__Fungi;p__Ascomycota;c__Eurotiomycetes;o__Eurotiales;f__Aspergillaceae;g__Aspergillus;s__Aspergillus_caninus
OTU_246	0	18	0	0	6	0	0	5	3	5	5	5	0	1	5	k__Fungi;p__Ascomycota;c__Dothideomycetes;o__Pleosporales;f__;g__;s__
OTU_247	1	5	0	0	0	0	0	0	0	0	1	0	0	0	21	k__Fungi;p__Mortierellomycota;c__Mortierellomycetes;o__Mortierellales;f__Mortierellaceae;g__Mortierella;s__Mortierella_zychae
OTU_248	1	2	2	0	0	0	0	0	3	0	0	0	4	2	30	No blast hit
OTU_249	0	3	0	0	0	0	0	4	2	6	4	13	0	0	6	k__Fungi;p__Mortierellomycota;c__Mortierellomycetes;o__Mortierellales;f__Mortierellaceae;g__Mortierella;s__
OTU_250	0	33	0	0	0	0	0	0	0	1	0	0	0	0	0	k__Fungi;p__;c__;o__;f__;g__;s__
OTU_251	2	51	0	0	0	177	3	52	43	98	99	35	3	7	8	k__Fungi;p__Ascomycota;c__Sordariomycetes;o__Sordariales;f__Chaetomiaceae;g__Acrophialophora;s__Acrophialophora_levis
OTU_252	31	5	6	18	894	331	16	10	17	117	649	20	2304	15	2	k__Fungi;p__;c__;o__;f__;g__;s__
OTU_253	0	0	1	2	0	10	0	27	4	2	0	0	1	0	0	k__Fungi;p__Basidiomycota;c__Tremellomycetes;o__Trichosporonales;f__Trichosporonaceae;g__Trichosporon;s__Trichosporon_coremiiforme
OTU_254	6	0	7	13	5	14	11	0	0	0	0	0	8	11	0	k__Fungi;p__Ascomycota;c__;o__;f__;g__;s__
OTU_255	0	0	0	0	0	0	0	0	0	1	35	27	0	0	1	k__Fungi;p__;c__;o__;f__;g__;s__
OTU_256	0	3	0	0	0	0	0	2	55	0	0	0	0	0	2	k__Fungi;p__;c__;o__;f__;g__;s__
OTU_257	0	36	0	0	0	2	0	0	1	0	3	0	0	0	15	k__Fungi;p__Ascomycota;c__Sordariomycetes;o__Sordariales;f__Chaetomiaceae;g__;s__
OTU_258	5	806	2	0	1	15	0	55	43	10	7	7	9	0	65	k__Fungi;p__Ascomycota;c__Sordariomycetes;o__Sordariales;f__Chaetomiaceae;g__Myceliophthora;s__Myceliophthora_similis
OTU_259	7	0	3	3	7	3	6	0	0	0	0	0	6	4	0	k__Fungi;p__Basidiomycota;c__Tremellomycetes;o__;f__;g__;s__
OTU_260	3	14	4	0	2	8	2	6	7	4	3	4	0	2	0	k__Fungi;p__Ascomycota;c__Eurotiomycetes;o__Eurotiales;f__;g__;s__
OTU_261	5	5	3	6	2	8	3	0	0	1	0	1	8	2	0	k__Fungi;p__Ascomycota;c__Dothideomycetes;o__Pleosporales;f__;g__;s__
OTU_262	0	0	0	0	0	0	0	57	0	4	0	3	0	0	0	k__Fungi;p__;c__;o__;f__;g__;s__
OTU_263	3	1	1	1	1	69	0	8	5	427	9	2	2	1	70	k__Fungi;p__Ascomycota;c__Sordariomycetes;o__Hypocreales;f__;g__;s__
OTU_264	0	0	0	0	0	0	0	51	13	7	48	15	3	10	9	k__Fungi;p__;c__;o__;f__;g__;s__
OTU_265	0	4	0	0	0	0	0	3	4	4	5	2	0	0	7	k__Fungi;p__Basidiomycota;c__Tremellomycetes;o__Filobasidiales;f__Piskurozymaceae;g__Solicoccozyma;s__Solicoccozyma_terrea
OTU_266	1	8	0	0	0	0	0	4	7	24	11	1307	0	0	10	k__Fungi;p__;c__;o__;f__;g__;s__
OTU_267	0	14	0	0	0	0	0	0	0	42	1	1	0	0	0	k__Fungi;p__;c__;o__;f__;g__;s__
OTU_268	5	76	3	31	7	66	7	443	40	235	2266	287	615	637	602	k__Fungi;p__Ascomycota;c__Eurotiomycetes;o__Onygenales;f__Onygenales_fam_Incertae_sedis;g__Chrysosporium;s__
OTU_269	0	52	0	0	0	0	0	0	2	1	0	0	0	0	0	k__Fungi;p__;c__;o__;f__;g__;s__
OTU_270	0	82	0	0	0	2	0	2	0	5	1	0	0	0	0	k__Fungi;p__Ascomycota;c__Sordariomycetes;o__Hypocreales;f__Nectriaceae;g__Fusarium;s__Fusarium_delphinoides
OTU_271	0	0	0	0	0	0	0	0	0	3	0	19	0	0	0	k__Fungi;p__Ascomycota;c__;o__;f__;g__;s__
OTU_272	0	15	0	0	0	0	0	6	9	3	5	0	0	0	1	k__Fungi;p__Ascomycota;c__Sordariomycetes;o__Sordariales;f__Chaetomiaceae;g__Humicola;s__
OTU_273	0	0	0	0	0	6	1	0	0	1	0	4	0	0	14	k__Fungi;p__Basidiomycota;c__;o__;f__;g__;s__
OTU_274	3	0	5	5	4	2	7	1	0	0	0	0	4	2	0	k__Fungi;p__Ascomycota;c__;o__;f__;g__;s__
OTU_275	0	6	0	0	0	0	0	5	2	0	0	1	0	0	9	k__Fungi;p__;c__;o__;f__;g__;s__
OTU_276	2	0	2	2	2	5	8	0	0	0	0	0	3	3	0	k__Fungi;p__Ascomycota;c__Leotiomycetes;o__Helotiales;f__Helotiales_fam_Incertae_sedis;g__Leohumicola;s__
OTU_277	0	6	0	0	0	2	1	0	3	0	6	3	0	0	2	k__Fungi;p__Ascomycota;c__Pezizomycetes;o__Pezizales;f__Pyronemataceae;g__Genea;s__Genea_brunneocarpa
OTU_278	0	44	0	1	0	0	0	1	1	0	1	1	0	0	1	k__Fungi;p__Ascomycota;c__Sordariomycetes;o__Hypocreales;f__Nectriaceae;g__Fusarium;s__Fusarium_solani
OTU_279	0	2	0	0	0	0	0	4	1	3	5	3	0	0	2	k__Fungi;p__Basidiomycota;c__Agaricomycetes;o__Polyporales;f__Xenasmataceae;g__Phlebiella;s__
OTU_280	828	109	950	893	1279	137	1185	22	88	144	256	267	729	1035	112	k__Fungi;p__Mortierellomycota;c__Mortierellomycetes;o__Mortierellales;f__Mortierellaceae;g__Mortierella;s__Mortierella_alpina
OTU_281	0	0	0	0	0	0	5	0	2	0	73	0	0	0	0	k__Fungi;p__Rozellomycota;c__Rozellomycotina_cls_Incertae_sedis;o__GS08;f__;g__;s__
OTU_282	1	8	0	1	4	6	2	6	3	3	2	1	3	2	5	k__Fungi;p__Ascomycota;c__Sordariomycetes;o__Hypocreales;f__Ophiocordycipitaceae;g__Albophoma;s__
OTU_283	0	6	0	0	0	0	0	9	8	5	4	8	0	0	5	k__Fungi;p__Ascomycota;c__Dothideomycetes;o__Hysteriales;f__Hysteriaceae;g__Rhytidhysteron;s__Rhytidhysteron_rufulum
OTU_284	0	1	1	0	0	8	0	2	8	0	52	20	0	0	0	k__Fungi;p__;c__;o__;f__;g__;s__
OTU_285	8	1	8	9	11	19	9	0	0	2	0	0	5	7	1	k__Fungi;p__Ascomycota;c__Sordariomycetes;o__Hypocreales;f__Nectriaceae;g__Ilyonectria;s__Ilyonectria_cyclaminicola
OTU_286	0	0	0	0	0	19	0	0	0	0	1	0	0	0	0	k__Fungi;p__Basidiomycota;c__Agaricomycetes;o__Polyporales;f__Meruliaceae;g__Phlebia;s__
OTU_287	0	5	0	0	0	0	0	1	0	4	1	1	1	0	2	No blast hit
OTU_288	2	3	0	0	0	1	1	4	7	2	2	6	2	0	21	k__Fungi;p__;c__;o__;f__;g__;s__
OTU_289	0	38	0	0	0	0	0	0	0	0	1	0	0	0	0	k__Fungi;p__;c__;o__;f__;g__;s__
OTU_290	0	0	0	0	0	0	0	0	0	0	0	20	0	0	0	k__Fungi;p__;c__;o__;f__;g__;s__
OTU_291	0	1	0	0	0	0	2	11	5	0	0	0	0	0	3	k__Fungi;p__;c__;o__;f__;g__;s__
OTU_292	2	8	0	2	0	1	0	0	251	41	6	41	0	16	3	k__Fungi;p__Ascomycota;c__Sordariomycetes;o__Sordariales;f__Chaetomiaceae;g__Collariella;s__Collariella_gracilis
OTU_293	0	1	0	0	0	0	0	0	0	0	108	1	0	0	0	k__Fungi;p__;c__;o__;f__;g__;s__
OTU_294	0	0	0	0	1	149	4	0	0	1	0	0	0	0	0	No blast hit
OTU_295	0	3	0	0	0	0	0	1	4	2	8	2	0	0	1	k__Fungi;p__Rozellomycota;c__;o__;f__;g__;s__
OTU_296	0	0	1	0	0	3	0	13	4	4	2	3	2	2	18	k__Fungi;p__;c__;o__;f__;g__;s__
OTU_297	0	0	0	0	0	0	0	0	27	0	0	0	0	0	0	k__Fungi;p__Ascomycota;c__Saccharomycetes;o__Saccharomycetales;f__Saccharomycetales_fam_Incertae_sedis;g__Candida;s__Candida_hispaniensis
OTU_298	0	0	0	0	0	0	0	0	1	0	1	0	0	0	25	k__Fungi;p__Ascomycota;c__Sordariomycetes;o__Hypocreales;f__Cordycipitaceae;g__Simplicillium;s__
OTU_299	1	2	0	3	0	15	5	4	4	3	13	5	1	0	2	k__Fungi;p__Basidiomycota;c__Tremellomycetes;o__Tremellales;f__Phaeotremellaceae;g__Phaeotremella;s__
OTU_300	0	1	0	0	0	0	0	0	0	23	1	34	0	0	0	k__Fungi;p__Ascomycota;c__Sordariomycetes;o__Sordariales;f__Chaetomiaceae;g__Zopfiella;s__Zopfiella_longicaudata
OTU_301	0	0	0	0	0	0	0	8	0	0	9	3	0	0	6	k__Fungi;p__;c__;o__;f__;g__;s__
OTU_302	0	45	0	0	0	0	0	0	0	0	0	0	0	0	1	k__Fungi;p__Ascomycota;c__Sordariomycetes;o__Microascales;f__Microascaceae;g__Lophotrichus;s__Lophotrichus_plumbescens
OTU_303	0	42	0	0	0	0	0	0	0	0	0	0	0	0	0	k__Fungi;p__;c__;o__;f__;g__;s__
OTU_304	0	0	0	0	17	0	0	0	0	0	0	0	0	0	0	k__Fungi;p__Basidiomycota;c__Tremellomycetes;o__;f__;g__;s__
OTU_305	0	0	2	1	2	4	4	0	0	0	0	0	1	2	0	k__Fungi;p__;c__;o__;f__;g__;s__
OTU_306	0	20	4	0	0	1	0	0	0	0	0	0	2	3	6	k__Fungi;p__;c__;o__;f__;g__;s__
OTU_307	0	3	0	0	0	0	2	0	3	4	9	2	0	3	2	k__Fungi;p__Ascomycota;c__Eurotiomycetes;o__;f__;g__;s__
OTU_308	0	17	0	0	0	0	1	0	8	0	0	0	0	0	0	k__Fungi;p__;c__;o__;f__;g__;s__
OTU_309	0	1	0	0	0	2	0	5	0	1	4	0	0	0	2	k__Fungi;p__;c__;o__;f__;g__;s__
OTU_310	0	0	0	0	0	22	0	0	0	0	0	1	0	0	0	k__Fungi;p__Ascomycota;c__Dothideomycetes;o__Pleosporales;f__Phaeosphaeriaceae;g__Wojnowiciella;s__
OTU_311	0	2	0	0	0	3	0	1	23	8	4	9	3	3	4	k__Fungi;p__;c__;o__;f__;g__;s__
OTU_312	0	0	0	0	0	0	0	0	1	24	0	0	0	0	0	k__Fungi;p__Mucoromycota;c__Mucoromycetes;o__Mucorales;f__Lichtheimiaceae;g__Circinella;s__Circinella_muscae
OTU_313	0	0	0	0	0	0	0	1	6	2	9	2	0	0	7	k__Fungi;p__;c__;o__;f__;g__;s__
OTU_314	0	0	0	0	0	0	1	1	1	2	2	1	0	1	8	k__Fungi;p__;c__;o__;f__;g__;s__
OTU_315	0	0	0	0	0	16	0	0	2	3	0	0	1	0	0	k__Fungi;p__Ascomycota;c__Dothideomycetes;o__Pleosporales;f__Sporormiaceae;g__;s__
OTU_316	0	40	0	0	0	21	0	45	48	31	57	4	0	1	32	k__Fungi;p__;c__;o__;f__;g__;s__
OTU_317	0	0	0	24	2	26	2	0	0	0	0	0	0	0	0	k__Fungi;p__Basidiomycota;c__Agaricomycetes;o__Agaricales;f__Agaricaceae;g__Leucoagaricus;s__Leucoagaricus_gongylophorus
OTU_318	0	0	0	0	0	2	0	0	2	1	0	0	0	0	12	k__Fungi;p__Ascomycota;c__Leotiomycetes;o__Thelebolales;f__Pseudeurotiaceae;g__;s__
OTU_319	0	5	1	7	1	107	0	7	6	21	0	0	0	1	1	k__Fungi;p__Mucoromycota;c__Mucoromycetes;o__Mucorales;f__Lichtheimiaceae;g__Lichtheimia;s__Lichtheimia_ornata
OTU_320	0	45	0	0	0	0	0	0	1	0	0	0	0	0	0	k__Fungi;p__Ascomycota;c__Sordariomycetes;o__Melanosporales;f__Ceratostomataceae;g__Harzia;s__Harzia_acremonioides
OTU_321	0	19	0	0	0	0	0	1	2	0	0	0	0	0	0	k__Fungi;p__Ascomycota;c__Orbiliomycetes;o__Orbiliales;f__Orbiliaceae;g__Arthrobotrys;s__Arthrobotrys_sinensis
OTU_322	1	6	5	5	4	6	4	0	0	0	0	0	3	1	0	k__Fungi;p__Ascomycota;c__;o__;f__;g__;s__
OTU_323	4	0	0	5	2	2	3	0	0	0	0	0	2	0	0	k__Fungi;p__Mortierellomycota;c__Mortierellomycetes;o__Mortierellales;f__;g__;s__
OTU_324	2	9	1	13	16	0	28	2	4	1	13	0	14	9	0	k__Fungi;p__;c__;o__;f__;g__;s__
OTU_325	2	2	1	2	1	5	3	6	3	1	5	1	4	0	1	k__Fungi;p__;c__;o__;f__;g__;s__
OTU_326	0	7	0	2	0	0	0	0	1	2	2	0	0	1	0	k__Fungi;p__;c__;o__;f__;g__;s__
OTU_327	4	0	4	3	1	6	4	0	0	0	0	0	3	3	0	k__Fungi;p__Ascomycota;c__Sordariomycetes;o__Hypocreales;f__Cordycipitaceae;g__;s__
OTU_328	0	0	0	0	2	0	0	0	0	0	33	0	0	0	0	k__Fungi;p__Basidiomycota;c__Agaricomycetes;o__Boletales;f__;g__;s__
OTU_329	0	2	0	0	0	0	0	8	1	2	7	18	0	0	7	k__Fungi;p__Mortierellomycota;c__Mortierellomycetes;o__Mortierellales;f__Mortierellaceae;g__;s__
OTU_330	0	10	0	0	0	0	0	11	8	5	2	0	0	0	0	k__Fungi;p__Ascomycota;c__Eurotiomycetes;o__Eurotiales;f__Aspergillaceae;g__Aspergillus;s__
OTU_331	0	17	0	0	0	0	0	0	0	0	0	0	0	0	0	k__Fungi;p__;c__;o__;f__;g__;s__
OTU_332	0	3	0	0	0	0	0	4	2	1	9	7	0	0	3	k__Fungi;p__;c__;o__;f__;g__;s__
OTU_333	0	0	0	0	0	1	0	3	1	8	3	4	0	1	4	k__Fungi;p__Basidiomycota;c__Tremellomycetes;o__;f__;g__;s__
OTU_334	6	0	0	1	0	3	0	0	0	2	1	41	0	0	0	k__Fungi;p__;c__;o__;f__;g__;s__
OTU_335	0	2	4	0	0	1	0	0	0	0	1	0	1	1	3	k__Fungi;p__Basidiomycota;c__Microbotryomycetes;o__Sporidiobolales;f__Sporidiobolaceae;g__Rhodotorula;s__
OTU_336	0	2	0	0	0	0	0	4	3	1	7	6	0	0	4	k__Fungi;p__Mortierellomycota;c__Mortierellomycetes;o__Mortierellales;f__Mortierellaceae;g__Mortierella;s__
OTU_337	0	1	0	0	0	0	0	0	2	1	22	0	0	1	0	k__Fungi;p__;c__;o__;f__;g__;s__
OTU_338	2	27	1	1	4	3	0	0	0	3	0	0	0	1	1	k__Fungi;p__Ascomycota;c__Sordariomycetes;o__Hypocreales;f__Nectriaceae;g__Gibberella;s__Gibberella_baccata
OTU_339	0	21	0	0	0	0	0	0	0	0	0	1	0	0	0	k__Fungi;p__;c__;o__;f__;g__;s__
OTU_340	0	0	0	0	0	1	0	2	2	0	6	9	0	0	0	k__Fungi;p__Ascomycota;c__Saccharomycetes;o__Saccharomycetales;f__Debaryomycetaceae;g__Meyerozyma;s__Meyerozyma_caribbica
OTU_341	0	0	0	0	0	0	0	0	1	1	2	49	0	0	0	k__Fungi;p__;c__;o__;f__;g__;s__
OTU_342	0	28	0	0	0	0	0	0	1	0	13	0	0	0	0	k__Fungi;p__;c__;o__;f__;g__;s__
OTU_343	322	3388	120	30	68	2187	144	1400	1801	580	601	522	486	86	3331	k__Fungi;p__;c__;o__;f__;g__;s__
OTU_344	0	1	0	5	1	3	0	1	8	3	0	3	3	0	1	k__Fungi;p__Ascomycota;c__Saccharomycetes;o__Saccharomycetales;f__Debaryomycetaceae;g__Debaryomyces;s__Debaryomyces_nepalensis
OTU_345	0	5	0	0	0	0	0	3	3	5	6	9	0	0	4	k__Fungi;p__Mortierellomycota;c__Mortierellomycetes;o__Mortierellales;f__Mortierellaceae;g__Mortierella;s__Mortierella_biramosa
OTU_346	0	20	0	0	0	0	0	1	0	3	0	0	0	0	0	k__Fungi;p__;c__;o__;f__;g__;s__
OTU_347	0	6	0	0	0	0	0	4	3	3	3	5	0	0	3	k__Fungi;p__Ascomycota;c__Archaeorhizomycetes;o__Archaeorhizomycetales;f__Archaeorhizomycetaceae;g__Archaeorhizomyces;s__
OTU_348	0	19	0	0	0	0	0	0	0	0	0	0	0	0	0	k__Fungi;p__;c__;o__;f__;g__;s__
OTU_349	1	0	0	0	0	22	0	0	0	0	0	0	0	0	0	k__Fungi;p__Basidiomycota;c__Agaricomycetes;o__Polyporales;f__Meruliaceae;g__Bjerkandera;s__Bjerkandera_adusta
OTU_350	0	0	0	0	0	10	0	0	4	1	0	1	0	0	0	k__Fungi;p__;c__;o__;f__;g__;s__
OTU_351	2	6	0	0	0	4	0	1	9	1	28	0	0	0	5	k__Fungi;p__Basidiomycota;c__;o__;f__;g__;s__
OTU_352	0	7	0	0	0	0	0	2	5	4	8	7	0	0	5	k__Fungi;p__;c__;o__;f__;g__;s__
OTU_353	11	0	0	0	0	3	0	1	0	0	0	1	1	0	0	k__Fungi;p__;c__;o__;f__;g__;s__
OTU_354	0	29	0	0	0	0	0	0	0	0	0	0	0	0	0	k__Fungi;p__;c__;o__;f__;g__;s__
OTU_355	0	0	4	2	0	5	1	0	0	2	4	0	1	0	10	k__Fungi;p__Basidiomycota;c__Malasseziomycetes;o__Malasseziales;f__;g__;s__
OTU_356	0	65	0	0	0	0	0	0	0	0	0	0	0	0	0	k__Fungi;p__;c__;o__;f__;g__;s__
OTU_357	0	9	0	0	0	0	0	2	2	3	1	2	0	0	1	k__Fungi;p__;c__;o__;f__;g__;s__
OTU_358	2	50	0	0	0	40	0	52	31	61	50	14	0	4	5	k__Fungi;p__;c__;o__;f__;g__;s__
OTU_359	0	3	3	0	0	0	1	1	2	13	20	31	0	1	3	k__Fungi;p__;c__;o__;f__;g__;s__
OTU_360	1	5	0	0	0	0	0	5	254	46	6	40	0	9	1	k__Fungi;p__Ascomycota;c__Sordariomycetes;o__Sordariales;f__Chaetomiaceae;g__;s__
OTU_361	0	0	0	0	0	0	0	0	0	3	3	2	0	0	3	k__Fungi;p__Ascomycota;c__Leotiomycetes;o__Helotiales;f__;g__;s__
OTU_362	0	5	0	0	0	0	0	1	0	3	0	2	0	0	4	k__Fungi;p__;c__;o__;f__;g__;s__
OTU_363	0	0	0	0	0	3	0	2	1	0	0	0	0	0	8	k__Fungi;p__;c__;o__;f__;g__;s__
OTU_364	1	2	0	0	0	6	0	1	0	0	1	0	0	0	0	k__Fungi;p__;c__;o__;f__;g__;s__
OTU_365	0	0	0	0	1	0	0	5	2	21	1	2	0	0	2	k__Fungi;p__;c__;o__;f__;g__;s__
OTU_366	0	14	0	0	0	0	0	2	0	0	0	0	0	0	0	k__Fungi;p__Basidiomycota;c__Tremellomycetes;o__Tremellales;f__Bulleribasidiaceae;g__Vishniacozyma;s__Vishniacozyma_foliicola
OTU_367	0	6	0	0	0	2	0	8	1	5	2	3	0	0	1	k__Fungi;p__;c__;o__;f__;g__;s__
OTU_368	0	0	0	11	6	0	0	0	1	0	0	0	0	0	0	k__Fungi;p__;c__;o__;f__;g__;s__
OTU_369	14	31	0	0	0	0	0	0	2	0	0	0	0	0	0	k__Fungi;p__Ascomycota;c__Sordariomycetes;o__Sordariales;f__Sordariales_fam_Incertae_sedis;g__Conlarium;s__
OTU_370	0	0	0	0	0	3	0	24	2	0	1	0	0	0	0	k__Fungi;p__;c__;o__;f__;g__;s__
OTU_371	0	32	0	0	0	0	0	1	3	1	1	0	0	0	0	k__Fungi;p__Mucoromycota;c__Mucoromycetes;o__Mucorales;f__Rhizopodaceae;g__Rhizopus;s__Rhizopus_microsporus
OTU_372	5	0	7	7	12	24	5	0	0	0	0	0	6	9	0	k__Fungi;p__;c__;o__;f__;g__;s__
OTU_373	3	0	0	0	0	1	0	4	3	2	7	5	0	0	6	k__Fungi;p__Mucoromycota;c__Umbelopsidomycetes;o__Umbelopsidales;f__Umbelopsidaceae;g__Umbelopsis;s__
OTU_374	2	0	1	0	2	1	1	0	0	0	0	0	4	0	0	k__Fungi;p__;c__;o__;f__;g__;s__
OTU_375	0	13	0	0	0	0	0	2	1	0	0	0	0	0	5	k__Fungi;p__;c__;o__;f__;g__;s__
OTU_376	0	0	0	0	0	22	0	2	0	0	0	5	0	0	0	k__Fungi;p__Basidiomycota;c__Tremellomycetes;o__Tremellales;f__Phaeotremellaceae;g__Phaeotremella;s__
OTU_377	0	0	0	0	0	0	0	0	2	3	5	0	2	0	0	k__Fungi;p__Basidiomycota;c__Microbotryomycetes;o__Sporidiobolales;f__Sporidiobolaceae;g__Sporidiobolus;s__Sporidiobolus_pararoseus
OTU_378	3	0	1	1	3	2	3	0	0	0	0	0	2	1	0	k__Fungi;p__Ascomycota;c__Pezizomycotina_cls_Incertae_sedis;o__Pezizomycotina_ord_Incertae_sedis;f__Pezizomycotina_fam_Incertae_sedis;g__Humicolopsis;s__Humicolopsis_cephalosporioides
OTU_379	8	0	7	3	5	5	3	0	0	0	0	0	3	5	0	k__Fungi;p__Basidiomycota;c__;o__;f__;g__;s__
OTU_380	0	5	0	0	0	4	0	6	2	1	7	6	0	0	2	k__Fungi;p__;c__;o__;f__;g__;s__
OTU_381	0	2	0	0	0	1	1	5	2	2	1	4	0	0	1	k__Fungi;p__Basidiomycota;c__Tremellomycetes;o__Tremellales;f__Rhynchogastremataceae;g__Papiliotrema;s__Papiliotrema_laurentii
OTU_382	4	0	0	1	5	0	6	0	0	0	0	0	1	1	0	k__Fungi;p__;c__;o__;f__;g__;s__
OTU_383	0	0	0	0	1	0	2	2	0	2	6	1	2	0	0	k__Fungi;p__;c__;o__;f__;g__;s__
OTU_384	1	9	0	0	0	5	0	0	0	2	1	1	0	0	2	No blast hit
OTU_385	1	23	1	0	0	6	0	0	0	0	0	0	0	0	8	k__Fungi;p__;c__;o__;f__;g__;s__
OTU_386	194	17	186	132	173	21	202	6	20	6	22	33	106	184	11	k__Fungi;p__Mortierellomycota;c__Mortierellomycetes;o__Mortierellales;f__Mortierellaceae;g__Mortierella;s__Mortierella_alpina
OTU_387	0	0	2	0	0	0	0	3	0	13	19	44	3	0	2	k__Fungi;p__;c__;o__;f__;g__;s__
OTU_388	0	2	1	0	0	0	0	2	1	2	2	3	0	1	3	k__Fungi;p__;c__;o__;f__;g__;s__
OTU_389	0	0	0	0	0	14	0	0	0	0	0	0	0	0	0	k__Fungi;p__;c__;o__;f__;g__;s__
OTU_390	3	1	1	1	4	1	1	0	1	0	0	0	4	1	0	k__Fungi;p__Basidiomycota;c__;o__;f__;g__;s__
OTU_391	0	0	0	0	0	16	0	0	0	0	0	0	0	0	0	k__Fungi;p__Ascomycota;c__Orbiliomycetes;o__Orbiliales;f__Orbiliaceae;g__Dactylella;s__
OTU_392	9	0	4	6	6	10	7	1	0	0	0	0	10	1	2	k__Fungi;p__Mucoromycota;c__Mucoromycotina_cls_Incertae_sedis;o__Mucoromycotina_ord_Incertae_sedis;f__Mucoromycotina_fam_Incertae_sedis;g__Bifiguratus;s__
OTU_393	0	41	0	0	0	0	0	2	2	2	0	0	0	0	0	k__Fungi;p__Ascomycota;c__Sordariomycetes;o__Hypocreales;f__Clavicipitaceae;g__Metarhizium;s__Metarhizium_anisopliae
OTU_394	0	0	0	0	0	19	0	0	0	0	0	0	0	0	0	k__Fungi;p__Basidiomycota;c__Agaricomycetes;o__Polyporales;f__Fomitopsidaceae;g__Antrodia;s__Antrodia_carbonica
OTU_395	4	0	4	2	3	15	5	1	0	0	0	0	4	5	0	k__Fungi;p__Ascomycota;c__Sordariomycetes;o__Chaetosphaeriales;f__;g__;s__
OTU_396	0	4	0	0	0	0	0	2	1	2	0	1	0	0	3	k__Fungi;p__;c__;o__;f__;g__;s__
OTU_397	0	4	1	0	1	5	0	843	29	67	6	17	1	1	131	k__Fungi;p__Ascomycota;c__Eurotiomycetes;o__Eurotiales;f__Aspergillaceae;g__Aspergillus;s__Aspergillus_flavus
OTU_398	0	17	0	0	0	0	0	0	0	0	0	0	0	0	0	k__Fungi;p__Ascomycota;c__Eurotiomycetes;o__Onygenales;f__Onygenaceae;g__Aphanoascus;s__Aphanoascus_durus
OTU_399	0	15	0	0	0	0	0	0	0	0	0	0	0	0	0	k__Fungi;p__Ascomycota;c__Leotiomycetes;o__Helotiales;f__Sclerotiniaceae;g__Ciboria;s__Ciboria_carunculoides
OTU_400	0	9	0	0	0	3	3	2	0	0	1	0	0	1	3	k__Fungi;p__Ascomycota;c__Dothideomycetes;o__Pleosporales;f__Didymellaceae;g__Epicoccum;s__Epicoccum_nigrum
OTU_401	0	13	0	0	0	0	0	0	0	0	0	0	0	0	0	k__Fungi;p__Ascomycota;c__Sordariomycetes;o__Hypocreales;f__Hypocreales_fam_Incertae_sedis;g__Acremonium;s__
OTU_402	0	3	0	1	0	18	1	3	1	0	3	4	0	0	0	k__Fungi;p__;c__;o__;f__;g__;s__
OTU_403	2	10	0	3	1	3	5	0	0	0	0	0	1	1	0	k__Fungi;p__Ascomycota;c__;o__;f__;g__;s__
OTU_404	0	0	0	0	2	37	4	10	12	2	16	1	1	0	1	k__Fungi;p__Ascomycota;c__Eurotiomycetes;o__Eurotiales;f__Aspergillaceae;g__Penicillium;s__
OTU_405	14	0	0	0	0	0	0	0	0	0	0	1	0	0	0	k__Fungi;p__Basidiomycota;c__Tremellomycetes;o__Tremellales;f__Rhynchogastremataceae;g__Papiliotrema;s__Papiliotrema_flavescens
OTU_406	3	0	5	8	3	8	8	0	1	0	3	0	9	9	0	k__Fungi;p__Basidiomycota;c__Microbotryomycetes;o__Leucosporidiales;f__;g__;s__
OTU_407	0	8	0	0	0	0	0	8	2	2	2	2	0	0	0	k__Fungi;p__Ascomycota;c__Eurotiomycetes;o__;f__;g__;s__
OTU_408	0	2	0	0	0	0	0	2	1	3	2	3	0	0	2	k__Fungi;p__Basidiomycota;c__Agaricomycetes;o__Agaricales;f__Tricholomataceae;g__;s__
OTU_409	0	0	1	9	3	9	0	0	4	3	1	0	0	0	0	k__Fungi;p__Basidiomycota;c__Tremellomycetes;o__Tremellales;f__Phaeotremellaceae;g__Phaeotremella;s__
OTU_410	0	15	0	0	0	0	0	9	4	9	9	1	0	0	4	k__Fungi;p__Ascomycota;c__Sordariomycetes;o__Xylariales;f__;g__;s__
OTU_411	0	0	0	0	0	0	0	9	0	3	20	18	1	0	0	k__Fungi;p__Ascomycota;c__;o__;f__;g__;s__
OTU_412	0	0	0	0	0	0	0	0	18	0	0	0	0	0	0	k__Fungi;p__Mucoromycota;c__Mucoromycetes;o__Mucorales;f__Mucoraceae;g__Actinomucor;s__Actinomucor_elegans
OTU_413	0	5	0	0	0	0	0	0	0	1	2	0	0	0	0	k__Fungi;p__;c__;o__;f__;g__;s__
OTU_414	0	2	0	0	0	10	0	0	0	1	9	4	0	0	15	k__Fungi;p__;c__;o__;f__;g__;s__
OTU_415	0	8	0	0	0	0	18	1060	894	10	4	4	0	2	7	k__Fungi;p__;c__;o__;f__;g__;s__
OTU_416	0	1	0	0	0	0	0	4	2	1	3	2	0	0	1	k__Fungi;p__;c__;o__;f__;g__;s__
OTU_417	9	21	1	6	3	24	8	28	7	37	33	51	6	3	18	No blast hit
OTU_418	0	0	0	1	0	1	0	2	10	0	0	2	0	0	8	k__Fungi;p__;c__;o__;f__;g__;s__
OTU_419	1	12	0	0	0	0	0	0	0	0	0	0	0	0	0	k__Fungi;p__;c__;o__;f__;g__;s__
OTU_420	0	1	0	0	0	0	0	2	0	1	1	177	0	0	6	k__Fungi;p__;c__;o__;f__;g__;s__
OTU_421	0	11	0	0	0	0	0	0	0	0	0	0	0	0	0	k__Fungi;p__Aphelidiomycota;c__Aphelidiomycetes;o__GS16;f__;g__;s__
OTU_422	0	0	0	0	0	0	0	1	0	1	10	3	0	0	7	k__Fungi;p__;c__;o__;f__;g__;s__
OTU_423	0	0	0	0	0	0	0	0	0	3	7	0	0	0	0	k__Fungi;p__;c__;o__;f__;g__;s__
OTU_424	4	0	2	3	3	11	6	0	0	3	0	0	6	1	0	k__Fungi;p__;c__;o__;f__;g__;s__
OTU_425	1	0	3	1	2	6	2	0	0	0	0	0	4	5	0	k__Fungi;p__Ascomycota;c__Leotiomycetes;o__Helotiales;f__Myxotrichaceae;g__Oidiodendron;s__
OTU_426	0	6	0	0	0	3	0	51	78	173	1	0	0	1	2	k__Fungi;p__;c__;o__;f__;g__;s__
OTU_427	0	0	1	0	0	0	0	0	0	0	0	0	0	0	11	k__Fungi;p__Ascomycota;c__Eurotiomycetes;o__Chaetothyriales;f__Herpotrichiellaceae;g__;s__
OTU_428	7	0	1	2	0	5	0	0	0	0	0	0	0	0	0	k__Fungi;p__Ascomycota;c__Sordariomycetes;o__Hypocreales;f__Nectriaceae;g__Thelonectria;s__Thelonectria_rubi
OTU_429	0	3	0	0	0	0	0	2	2	1	0	0	0	0	0	k__Fungi;p__Ascomycota;c__Eurotiomycetes;o__Eurotiales;f__;g__;s__
OTU_430	0	0	0	1	1	3	0	0	5	13	3	0	1	0	1	k__Fungi;p__;c__;o__;f__;g__;s__
OTU_431	57	1	64	69	7	1	41	1	6	0	1	13	15	57	0	k__Fungi;p__;c__;o__;f__;g__;s__
OTU_432	0	0	0	0	0	0	0	0	0	0	23	0	0	0	0	k__Fungi;p__Ascomycota;c__;o__;f__;g__;s__
OTU_433	0	3	0	0	0	0	0	9	11	1	3	6	0	0	2	k__Fungi;p__Ascomycota;c__Archaeorhizomycetes;o__Archaeorhizomycetales;f__Archaeorhizomycetaceae;g__Archaeorhizomyces;s__
OTU_434	0	0	1	2	0	3	2	0	0	0	0	0	3	1	0	k__Fungi;p__;c__;o__;f__;g__;s__
OTU_435	0	0	0	2	3	11	12	5	7	0	8	1	0	0	0	k__Fungi;p__;c__;o__;f__;g__;s__
OTU_436	9	100	1	0	5	274	1	156	110	168	11	11	5	5	41	k__Fungi;p__Ascomycota;c__Eurotiomycetes;o__Eurotiales;f__Aspergillaceae;g__Aspergillus;s__Aspergillus_fumigatus
OTU_437	0	5	0	0	0	0	0	4	4	2	1	1	0	0	3	k__Fungi;p__Ascomycota;c__Leotiomycetes;o__Helotiales;f__Helotiales_fam_Incertae_sedis;g__Microglossum;s__
OTU_438	2	0	1	2	0	3	3	0	0	0	0	0	0	0	0	k__Fungi;p__Mortierellomycota;c__Mortierellomycetes;o__Mortierellales;f__Mortierellaceae;g__Mortierella;s__
OTU_439	0	2	0	0	0	0	0	0	0	52	1	2	0	1	1	k__Fungi;p__;c__;o__;f__;g__;s__
OTU_440	0	11	0	0	0	0	0	2	0	2	0	0	0	0	2	k__Fungi;p__Ascomycota;c__Eurotiomycetes;o__Eurotiales;f__Aspergillaceae;g__Aspergillus;s__Aspergillus_aculeatus
OTU_441	0	14	0	0	0	0	0	0	0	0	0	0	0	0	0	k__Fungi;p__;c__;o__;f__;g__;s__
OTU_442	0	0	0	0	0	0	0	0	1	0	6	10	0	0	0	k__Fungi;p__;c__;o__;f__;g__;s__
OTU_443	0	0	0	0	2	10	0	0	3	0	0	4	0	0	18	k__Fungi;p__;c__;o__;f__;g__;s__
OTU_444	0	0	0	0	0	0	0	0	0	0	14	0	0	0	0	k__Fungi;p__;c__;o__;f__;g__;s__
OTU_445	2	0	1	1	0	3	2	0	0	0	0	0	1	2	0	k__Fungi;p__Basidiomycota;c__;o__;f__;g__;s__
OTU_446	0	14	0	2	0	18	1	15	10	293	67	16	4	0	40	k__Fungi;p__;c__;o__;f__;g__;s__
OTU_447	0	0	0	0	0	2	0	0	0	0	1	7	0	0	0	k__Fungi;p__;c__;o__;f__;g__;s__
OTU_448	0	14	0	0	0	0	0	0	0	1	0	0	0	0	0	k__Fungi;p__Ascomycota;c__Sordariomycetes;o__Sordariales;f__Chaetomiaceae;g__Zopfiella;s__Zopfiella_karachiensis
OTU_449	0	0	0	0	0	0	0	12	4	37	1	1	0	0	1	k__Fungi;p__;c__;o__;f__;g__;s__
OTU_450	4	0	2	5	2	2	1	0	0	1	0	0	4	1	0	k__Fungi;p__Ascomycota;c__Leotiomycetes;o__Helotiales;f__Myxotrichaceae;g__Oidiodendron;s__
OTU_451	0	0	0	0	0	7	3	0	0	0	0	0	0	0	0	k__Fungi;p__;c__;o__;f__;g__;s__
OTU_452	0	20	0	0	0	1	2	21	2	16	5	10	0	0	6	k__Fungi;p__Ascomycota;c__Sordariomycetes;o__Sordariales;f__Chaetomiaceae;g__;s__
OTU_453	0	0	0	0	0	9	0	0	0	1	0	2	0	0	0	k__Fungi;p__;c__;o__;f__;g__;s__
OTU_454	0	23	0	0	0	0	0	0	0	0	0	0	0	0	0	k__Fungi;p__;c__;o__;f__;g__;s__
OTU_455	0	0	0	0	0	3	0	0	0	0	3	25	0	1	7	k__Fungi;p__;c__;o__;f__;g__;s__
OTU_456	0	0	0	0	0	4	0	1	2	4	0	0	0	0	1	k__Fungi;p__Ascomycota;c__Eurotiomycetes;o__Eurotiales;f__Aspergillaceae;g__;s__
OTU_457	1	2	0	0	0	7	0	2	14	0	7	3	0	0	2	k__Fungi;p__;c__;o__;f__;g__;s__
OTU_458	1	3	0	0	0	1	0	0	0	1	2	1	0	0	1	k__Fungi;p__;c__;o__;f__;g__;s__
OTU_459	0	17	0	0	0	1	0	2	1	0	0	0	0	0	1	k__Fungi;p__Ascomycota;c__Eurotiomycetes;o__Eurotiales;f__;g__;s__
OTU_460	0	0	1	0	0	9	0	2	0	21	2	0	0	0	1	k__Fungi;p__Ascomycota;c__Eurotiomycetes;o__Eurotiales;f__Aspergillaceae;g__Penicillium;s__Penicillium_citrinum
OTU_461	0	0	1	0	3	1	0	0	0	0	0	0	0	3	0	k__Fungi;p__;c__;o__;f__;g__;s__
OTU_462	551	30	809	631	599	46	674	24	62	29	53	167	557	748	25	k__Fungi;p__;c__;o__;f__;g__;s__
OTU_463	5	0	1	0	0	3	0	0	1	0	0	0	3	3	0	k__Fungi;p__Ascomycota;c__Sordariomycetes;o__Xylariales;f__Sporocadaceae;g__Pestalotiopsis;s__
OTU_464	1	0	2	4	0	3	5	1	1	0	0	0	0	1	0	k__Fungi;p__Ascomycota;c__;o__;f__;g__;s__
OTU_465	0	1	0	0	0	0	1	2	10	6	8	9	0	0	2	k__Fungi;p__Basidiomycota;c__;o__;f__;g__;s__
OTU_466	10	2	16	25	21	31	22	2	1	1	3	2	21	12	4	k__Fungi;p__Basidiomycota;c__Tremellomycetes;o__Trichosporonales;f__Trichosporonaceae;g__Apiotrichum;s__Apiotrichum_laibachii
OTU_467	0	3	0	0	0	0	0	0	0	2	0	0	0	0	0	k__Fungi;p__Ascomycota;c__Sordariomycetes;o__;f__;g__;s__
OTU_468	0	0	0	0	0	0	0	0	1	1	0	0	0	0	3	k__Fungi;p__Rozellomycota;c__;o__;f__;g__;s__
OTU_469	1	0	1	2	1	7	1	1	0	0	0	0	3	1	0	k__Fungi;p__Ascomycota;c__Sordariomycetes;o__Hypocreales;f__Clavicipitaceae;g__Metarhizium;s__
OTU_470	1	104	0	0	0	0	0	1	0	0	0	1	0	0	0	k__Fungi;p__Ascomycota;c__Sordariomycetes;o__Sordariales;f__Lasiosphaeriaceae;g__Cercophora;s__Cercophora_striata
OTU_471	0	0	0	0	0	7	0	0	0	0	0	0	0	0	0	k__Fungi;p__Ascomycota;c__Dothideomycetes;o__Pleosporales;f__Phaeosphaeriaceae;g__Wojnowiciella;s__
OTU_472	0	7	0	0	0	0	0	4	1	3	0	0	0	0	0	k__Fungi;p__Ascomycota;c__Sordariomycetes;o__Hypocreales;f__Nectriaceae;g__Fusicolla;s__Fusicolla_acetilerea
OTU_473	0	0	0	1	1	0	1	0	0	0	0	0	1	3	0	k__Fungi;p__;c__;o__;f__;g__;s__
OTU_474	2	0	3	3	4	9	11	0	0	0	0	0	4	4	0	k__Fungi;p__Ascomycota;c__Archaeorhizomycetes;o__;f__;g__;s__
OTU_475	0	0	0	0	0	0	2	2	3	0	1	0	1	0	4	No blast hit
OTU_476	0	20	0	1	2	27	0	27	15	524	57	33	4	2	45	k__Fungi;p__;c__;o__;f__;g__;s__
OTU_477	0	2	0	0	0	0	0	6	1	1	2	0	0	0	1	k__Fungi;p__Mucoromycota;c__Mucoromycetes;o__Mucorales;f__Rhizopodaceae;g__Rhizopus;s__Rhizopus_microsporus
OTU_478	0	0	0	0	0	8	0	0	0	0	0	0	0	0	0	k__Fungi;p__Ascomycota;c__Saccharomycetes;o__Saccharomycetales;f__Phaffomycetaceae;g__Wickerhamomyces;s__Wickerhamomyces_bovis
OTU_479	0	0	0	1	0	1	0	1	8	1	25	3	0	0	1	k__Fungi;p__Ascomycota;c__Pezizomycetes;o__Pezizales;f__Helvellaceae;g__Helvella;s__Helvella_compressa
OTU_480	3	1	2	1	3	0	1	1	1	0	0	7	1	2	0	k__Fungi;p__Ascomycota;c__Sordariomycetes;o__Hypocreales;f__Cordycipitaceae;g__Lecanicillium;s__Lecanicillium_saksenae
OTU_481	0	0	0	0	0	8	3	0	1	0	1	0	0	0	2	k__Fungi;p__;c__;o__;f__;g__;s__
OTU_482	1	114	0	0	0	22	0	116	137	46	1	1	0	0	31	k__Fungi;p__;c__;o__;f__;g__;s__
OTU_483	0	1	0	0	0	1	0	1	0	34	4	1	0	0	1	k__Fungi;p__;c__;o__;f__;g__;s__
OTU_484	0	0	1	4	0	10	5	0	2	0	12	4	0	0	1	k__Fungi;p__;c__;o__;f__;g__;s__
OTU_485	0	3	0	0	0	0	0	3	0	2	1	1	0	0	2	k__Fungi;p__;c__;o__;f__;g__;s__
OTU_486	0	3	0	0	0	0	0	1	0	1	0	2	0	0	0	No blast hit
OTU_487	0	46	0	0	0	0	0	0	0	0	0	0	0	0	0	k__Fungi;p__;c__;o__;f__;g__;s__
OTU_488	1	0	1	2	2	2	0	0	0	0	0	0	3	3	0	k__Fungi;p__Ascomycota;c__;o__;f__;g__;s__
OTU_489	0	2	4	0	2	28	0	15	2	77	180	11	13	2	48	k__Fungi;p__Ascomycota;c__Sordariomycetes;o__Hypocreales;f__Nectriaceae;g__Gibberella;s__Gibberella_fujikuroi
OTU_490	2	1	1	3	1	4	4	0	0	0	0	0	2	2	0	k__Fungi;p__Rozellomycota;c__;o__;f__;g__;s__
OTU_491	0	0	0	0	0	0	0	1	9	1	0	0	3	0	0	k__Fungi;p__;c__;o__;f__;g__;s__
OTU_492	0	6	0	0	0	0	0	0	1	2	2	7	0	0	4	No blast hit
OTU_493	0	2	0	0	0	0	0	6	4	5	1	3	0	0	8	k__Fungi;p__;c__;o__;f__;g__;s__
OTU_494	0	0	0	0	0	6	0	0	0	0	0	0	0	0	0	k__Fungi;p__;c__;o__;f__;g__;s__
OTU_495	0	33	0	0	0	35	0	0	0	0	0	0	0	0	0	k__Fungi;p__;c__;o__;f__;g__;s__
OTU_496	0	0	0	0	0	6	0	0	0	0	0	0	0	0	0	k__Fungi;p__Ascomycota;c__Pezizomycetes;o__Pezizales;f__Pyronemataceae;g__;s__
OTU_497	1	0	0	0	0	5	0	6	0	0	0	4	0	0	0	k__Fungi;p__;c__;o__;f__;g__;s__
OTU_498	0	2	0	0	0	5	0	0	0	1	0	26	0	0	5	k__Fungi;p__;c__;o__;f__;g__;s__
OTU_499	5	4	9	5	4	5	5	1	0	0	0	0	3	1	0	k__Fungi;p__Ascomycota;c__Sordariomycetes;o__Hypocreales;f__Hypocreaceae;g__Trichoderma;s__Trichoderma_harzianum
OTU_500	1	0	2	1	1	0	0	0	0	0	0	5	0	0	0	k__Fungi;p__;c__;o__;f__;g__;s__
OTU_501	0	15	0	0	0	0	0	4	4	3	2	2	0	0	3	k__Fungi;p__Ascomycota;c__Sordariomycetes;o__Sordariales;f__Chaetomiaceae;g__Myceliophthora;s__Myceliophthora_sepedonium
OTU_502	0	16	0	0	0	0	0	0	0	0	0	0	0	0	0	k__Fungi;p__;c__;o__;f__;g__;s__
OTU_503	0	6	0	0	0	0	0	0	0	0	2	0	0	0	0	k__Fungi;p__;c__;o__;f__;g__;s__
OTU_504	0	3	0	0	0	0	0	0	3	2	5	3	0	0	0	No blast hit
OTU_505	0	9	0	0	0	1	0	0	0	0	3	0	0	0	0	k__Fungi;p__;c__;o__;f__;g__;s__
OTU_506	0	0	0	2	0	0	0	2	0	1	11	34	0	1	0	k__Fungi;p__;c__;o__;f__;g__;s__
OTU_507	6	11	12	5	6	13	6	4	2	7	3	2	8	4	2	k__Fungi;p__Ascomycota;c__Sordariomycetes;o__Hypocreales;f__Clavicipitaceae;g__Metarhizium;s__
OTU_508	1	0	0	0	0	0	0	4	7	1	2	1	0	0	1	k__Fungi;p__Mucoromycota;c__Mucoromycetes;o__Mucorales;f__Mucoraceae;g__;s__
OTU_509	0	0	0	0	0	24	0	1	1	204	2	0	2	0	5	k__Fungi;p__Ascomycota;c__Sordariomycetes;o__Hypocreales;f__;g__;s__
OTU_510	0	0	0	0	0	0	1	0	0	0	0	0	0	0	9	k__Fungi;p__;c__;o__;f__;g__;s__
OTU_511	0	0	0	0	0	10	0	0	0	0	0	0	0	0	0	k__Fungi;p__Basidiomycota;c__Agaricomycetes;o__Gomphales;f__Gomphaceae;g__Ramaricium;s__
OTU_512	0	0	0	0	0	0	0	1	0	2	4	6	0	0	0	k__Fungi;p__;c__;o__;f__;g__;s__
OTU_513	1	0	2	2	0	0	4	0	0	0	0	0	0	0	0	k__Fungi;p__Rozellomycota;c__;o__;f__;g__;s__
OTU_514	0	0	0	0	0	0	0	0	0	0	15	0	0	0	0	k__Fungi;p__;c__;o__;f__;g__;s__
OTU_515	3	0	2	1	1	0	1	2	1	0	1	1	1	1	1	k__Fungi;p__Ascomycota;c__Leotiomycetes;o__Helotiales;f__;g__;s__
OTU_516	1	3	0	0	0	0	0	0	1	0	0	0	18	4	40	k__Fungi;p__Mortierellomycota;c__Mortierellomycetes;o__Mortierellales;f__Mortierellaceae;g__Mortierella;s__
OTU_517	0	0	0	0	0	0	0	0	3	0	1	2	0	0	0	k__Fungi;p__;c__;o__;f__;g__;s__
OTU_518	1	0	5	4	5	5	2	0	0	0	0	0	3	1	0	k__Fungi;p__Ascomycota;c__Sordariomycetes;o__Boliniales;f__Boliniaceae;g__Pseudovalsaria;s__Pseudovalsaria_ferruginea
OTU_519	0	2	0	1	0	0	0	0	2	3	1	3	0	4	2	k__Fungi;p__;c__;o__;f__;g__;s__
OTU_520	1	0	2	0	2	3	1	0	0	2	0	1	3	1	0	k__Fungi;p__;c__;o__;f__;g__;s__
OTU_521	0	10	0	0	0	0	0	0	0	0	0	0	0	0	0	k__Fungi;p__Basidiomycota;c__Agaricomycetes;o__Agaricales;f__Clavariaceae;g__Camarophyllopsis;s__Camarophyllopsis_atrovelutina
OTU_522	0	13	0	0	0	7	0	0	0	0	0	1	0	0	0	k__Fungi;p__;c__;o__;f__;g__;s__
OTU_523	0	7	0	0	0	0	0	1	4	2	0	1	0	0	5	k__Fungi;p__Ascomycota;c__Sordariomycetes;o__Xylariales;f__Sporocadaceae;g__Pestalotiopsis;s__Pestalotiopsis_camelliae
OTU_524	0	28	0	0	0	0	0	0	0	0	0	0	0	0	0	k__Fungi;p__;c__;o__;f__;g__;s__
OTU_525	0	0	0	0	1	0	0	39	2	0	0	0	0	0	0	k__Fungi;p__;c__;o__;f__;g__;s__
OTU_526	3	3	0	1	3	170	1	4	0	21	225	19	6	0	0	k__Fungi;p__Mortierellomycota;c__Mortierellomycetes;o__Mortierellales;f__Mortierellaceae;g__Mortierella;s__
OTU_527	0	1	0	0	0	1	0	5	0	3	0	0	1	0	0	k__Fungi;p__;c__;o__;f__;g__;s__
OTU_528	0	0	0	0	0	0	0	0	2	0	10	0	0	0	0	k__Fungi;p__;c__;o__;f__;g__;s__
OTU_529	0	3	0	0	0	0	0	8	4	4	2	2	0	0	5	k__Fungi;p__;c__;o__;f__;g__;s__
OTU_530	0	4	0	0	0	0	0	0	0	0	0	0	0	0	0	k__Fungi;p__;c__;o__;f__;g__;s__
OTU_531	0	9	0	0	0	0	0	0	0	0	0	0	0	0	0	k__Fungi;p__;c__;o__;f__;g__;s__
OTU_532	0	0	0	0	0	1	1	0	1	0	2	2	0	0	3	k__Fungi;p__Basidiomycota;c__;o__;f__;g__;s__
OTU_533	0	30	0	0	0	14	0	24	21	14	0	2	1	0	2	k__Fungi;p__Ascomycota;c__Sordariomycetes;o__Hypocreales;f__;g__;s__
OTU_534	0	0	0	1	0	1	0	2	1	0	0	0	0	0	0	k__Fungi;p__Mortierellomycota;c__Mortierellomycetes;o__Mortierellales;f__Mortierellaceae;g__Mortierella;s__Mortierella_globalpina
OTU_535	0	1	0	0	0	0	0	0	0	0	2	0	0	0	1	k__Fungi;p__Ascomycota;c__Dothideomycetes;o__Pleosporales;f__Phaeosphaeriaceae;g__Paraphoma;s__Paraphoma_radicina
OTU_536	6	1	7	9	0	14	5	0	1	1	1	0	6	5	0	k__Fungi;p__;c__;o__;f__;g__;s__
OTU_537	0	0	0	0	0	0	0	0	0	0	4	2	1	0	0	k__Fungi;p__;c__;o__;f__;g__;s__
OTU_538	0	4	0	0	0	0	0	0	0	0	0	0	0	0	1	k__Fungi;p__;c__;o__;f__;g__;s__
OTU_539	0	16	0	0	0	0	0	0	0	0	0	0	0	0	0	k__Fungi;p__Ascomycota;c__;o__;f__;g__;s__
OTU_540	0	151	0	1	0	3	0	5	1	1	5	1	2	0	0	k__Fungi;p__;c__;o__;f__;g__;s__
OTU_541	0	3	0	0	0	0	0	1	0	4	2	1	0	0	3	k__Fungi;p__Chytridiomycota;c__Chytridiomycetes;o__;f__;g__;s__
OTU_542	0	5	0	0	0	0	0	0	0	0	0	0	0	0	0	k__Fungi;p__Rozellomycota;c__;o__;f__;g__;s__
OTU_543	0	18	0	0	0	0	0	0	0	0	0	0	0	0	0	k__Fungi;p__;c__;o__;f__;g__;s__
OTU_544	0	3	0	0	0	0	0	1	2	1	1	2	0	0	0	No blast hit
OTU_545	0	109	0	0	0	0	0	0	1	1	3	0	5	0	0	k__Fungi;p__Ascomycota;c__Sordariomycetes;o__Togniniales;f__Togniniaceae;g__Phaeoacremonium;s__
OTU_546	0	0	0	0	0	0	0	34	0	0	0	1	0	0	0	k__Fungi;p__;c__;o__;f__;g__;s__
OTU_547	0	11	0	0	0	0	0	0	0	0	0	0	0	0	0	k__Fungi;p__Ascomycota;c__Sordariomycetes;o__Sordariales;f__Lasiosphaeriaceae;g__Cladorrhinum;s__Cladorrhinum_bulbillosum
OTU_548	5	0	4	0	2	6	2	0	0	0	0	0	3	2	0	k__Fungi;p__Ascomycota;c__Eurotiomycetes;o__Eurotiales;f__Aspergillaceae;g__Penicillium;s__
OTU_549	0	10	0	0	0	10	0	39	31	11	1	1	0	0	0	k__Fungi;p__;c__;o__;f__;g__;s__
OTU_550	0	0	0	0	0	8	0	0	0	0	0	0	0	0	0	k__Fungi;p__Ascomycota;c__Dothideomycetes;o__Pleosporales;f__Massarinaceae;g__Helminthosporium;s__
OTU_551	0	0	2	0	0	1	3	0	0	0	0	0	2	0	0	k__Fungi;p__Ascomycota;c__Sordariomycetes;o__Chaetosphaeriales;f__Chaetosphaeriaceae;g__Chaetosphaeria;s__
OTU_552	0	8	0	0	0	0	0	0	0	0	0	0	0	0	0	k__Fungi;p__;c__;o__;f__;g__;s__
OTU_553	5	0	3	3	1	5	5	0	0	0	0	0	1	4	0	k__Fungi;p__Ascomycota;c__Dothideomycetes;o__Pleosporales;f__Cucurbitariaceae;g__Pyrenochaeta;s__
OTU_554	0	0	0	3	0	9	0	0	0	0	1	0	0	0	6	k__Fungi;p__Glomeromycota;c__Glomeromycetes;o__Glomerales;f__Glomeraceae;g__;s__
OTU_555	1	0	0	0	0	0	0	0	0	5	0	0	0	0	0	k__Fungi;p__;c__;o__;f__;g__;s__
OTU_556	0	6	0	0	7	0	0	696	0	56	2	0	0	14	1	k__Fungi;p__Ascomycota;c__Sordariomycetes;o__Sordariales;f__Chaetomiaceae;g__Chaetomium;s__
OTU_557	232	13	206	302	306	65	190	50	93	36	129	182	521	271	21	k__Fungi;p__;c__;o__;f__;g__;s__
OTU_558	0	0	0	0	0	4	0	0	0	0	3	0	0	0	0	k__Fungi;p__;c__;o__;f__;g__;s__
OTU_559	0	0	0	0	0	1	0	1	5	12	39	1	0	0	0	k__Fungi;p__;c__;o__;f__;g__;s__
OTU_560	0	0	0	0	0	0	0	1	0	3	1	4	0	0	1	k__Fungi;p__Basidiomycota;c__Agaricomycetes;o__Agaricomycetes_ord_Incertae_sedis;f__Agaricomycetes_fam_Incertae_sedis;g__Lycogalopsis;s__Lycogalopsis_solmsii
OTU_561	0	0	0	0	0	0	0	11	1	0	1	0	0	0	0	k__Fungi;p__Basidiomycota;c__Tremellomycetes;o__Trichosporonales;f__Trichosporonaceae;g__Cutaneotrichosporon;s__Cutaneotrichosporon_moniliiforme
OTU_562	1	2	0	1	0	1	0	1	2	2	0	0	1	1	4	k__Fungi;p__Ascomycota;c__Eurotiomycetes;o__Eurotiales;f__Aspergillaceae;g__Aspergillus;s__Aspergillus_chevalieri
OTU_563	0	0	0	1	2	281	0	0	0	0	1	0	9	3	0	k__Fungi;p__;c__;o__;f__;g__;s__
OTU_564	0	5	0	0	0	0	0	0	0	0	0	0	0	0	0	k__Fungi;p__;c__;o__;f__;g__;s__
OTU_565	0	4	0	0	0	0	0	0	0	0	0	0	0	0	0	k__Fungi;p__Chytridiomycota;c__;o__;f__;g__;s__
OTU_566	0	1	0	0	0	0	0	21	13	9	58	16	2	2	6	k__Fungi;p__;c__;o__;f__;g__;s__
OTU_567	0	0	0	0	0	0	0	3	1	0	0	0	1	0	0	k__Fungi;p__Basidiomycota;c__Agaricomycetes;o__Agaricales;f__;g__;s__
OTU_568	30	97	4	0	0	1	0	10	5	1	0	0	1	0	6	k__Fungi;p__Ascomycota;c__Eurotiomycetes;o__Eurotiales;f__;g__;s__
OTU_569	0	0	0	0	0	0	0	0	0	0	16	0	0	0	0	k__Fungi;p__Basidiomycota;c__Exobasidiomycetes;o__Entylomatales;f__Entylomataceae;g__Entyloma;s__Entyloma_cosmi
OTU_570	1	6	0	29	19	1	44	0	0	0	9	1	5	10	0	k__Fungi;p__;c__;o__;f__;g__;s__
OTU_571	0	1	0	0	0	0	0	2	3	2	2	2	0	0	0	No blast hit
OTU_572	0	11	0	0	0	0	0	0	0	0	0	0	0	0	0	k__Fungi;p__;c__;o__;f__;g__;s__
OTU_573	0	0	0	0	0	0	0	0	4	2	1	2	0	0	1	k__Fungi;p__;c__;o__;f__;g__;s__
OTU_574	0	2	0	0	0	0	0	1	0	0	8	0	0	0	0	k__Fungi;p__Basidiomycota;c__Agaricomycetes;o__Agaricales;f__Clavariaceae;g__Camarophyllopsis;s__Camarophyllopsis_atrovelutina
OTU_575	0	0	0	0	0	0	1	1	0	0	2	17	0	0	2	k__Fungi;p__Basidiomycota;c__;o__;f__;g__;s__
OTU_576	2	0	1	1	1	6	2	0	0	0	0	0	1	0	0	k__Fungi;p__Ascomycota;c__Sordariomycetes;o__Hypocreales;f__Nectriaceae;g__Penicillifer;s__Penicillifer_pulcher
OTU_577	0	0	0	0	0	2	0	0	0	2	0	0	0	0	4	k__Fungi;p__;c__;o__;f__;g__;s__
OTU_578	0	9	0	0	0	0	0	0	0	0	0	0	0	0	0	k__Fungi;p__;c__;o__;f__;g__;s__
OTU_579	1	3	1	0	0	0	1	1	0	1	1	0	1	1	0	k__Fungi;p__Ascomycota;c__Sordariomycetes;o__Chaetosphaeriales;f__Chaetosphaeriaceae;g__Chloridium;s__
OTU_580	0	141	0	0	0	0	0	48	22	8	8	21	0	0	39	k__Fungi;p__Ascomycota;c__Saccharomycetes;o__Saccharomycetales;f__;g__;s__
OTU_581	0	2	0	3	0	0	1	0	7	4	44	9	0	3	2	k__Fungi;p__;c__;o__;f__;g__;s__
OTU_582	1	32	1	0	0	114	0	47	138	120	19	20	1	0	5	k__Fungi;p__Ascomycota;c__Sordariomycetes;o__Sordariales;f__Chaetomiaceae;g__Mycothermus;s__Mycothermus_thermophilus
OTU_583	0	1	0	0	0	0	0	0	2	1	3	0	0	0	0	k__Fungi;p__Ascomycota;c__Leotiomycetes;o__Helotiales;f__Helotiaceae;g__Meliniomyces;s__
OTU_584	0	31	3	0	0	59	0	28	42	20	1	0	0	0	18	k__Fungi;p__Ascomycota;c__Eurotiomycetes;o__Eurotiales;f__Aspergillaceae;g__Aspergillus;s__Aspergillus_niger
OTU_585	0	0	0	0	0	0	0	1	0	0	2	2	0	0	4	k__Fungi;p__;c__;o__;f__;g__;s__
OTU_586	0	2	0	0	0	0	0	4	1	2	0	3	0	0	1	k__Fungi;p__Ascomycota;c__Dothideomycetes;o__Pleosporales;f__;g__;s__
OTU_587	0	0	0	0	0	0	0	0	0	6	0	0	0	0	0	k__Fungi;p__Ascomycota;c__Sordariomycetes;o__Hypocreales;f__;g__;s__
OTU_588	1	0	3	1	3	4	2	0	1	0	0	0	5	2	0	k__Fungi;p__Rozellomycota;c__;o__;f__;g__;s__
OTU_589	0	165	0	1	1	23	0	119	102	134	29	0	0	1	35	k__Fungi;p__;c__;o__;f__;g__;s__
OTU_590	0	0	0	1	0	2	0	3	0	3	0	0	0	0	0	k__Fungi;p__Ascomycota;c__Eurotiomycetes;o__Eurotiales;f__Aspergillaceae;g__Aspergillus;s__
OTU_591	0	1	0	0	0	0	0	2	2	1	2	3	0	0	0	k__Fungi;p__;c__;o__;f__;g__;s__
OTU_592	0	0	0	0	0	0	3	1	0	1	0	1	0	0	0	No blast hit
OTU_593	1	0	4	2	5	17	5	0	0	0	0	0	2	6	0	k__Fungi;p__Ascomycota;c__Eurotiomycetes;o__Eurotiales;f__Aspergillaceae;g__Penicillium;s__
OTU_594	0	27	0	0	0	0	0	0	0	0	0	0	0	0	0	k__Fungi;p__;c__;o__;f__;g__;s__
OTU_595	0	0	0	0	0	0	0	0	0	0	0	1	0	14	0	k__Fungi;p__;c__;o__;f__;g__;s__
OTU_596	0	2	0	0	0	0	0	4	0	0	0	0	0	0	0	k__Fungi;p__;c__;o__;f__;g__;s__
OTU_597	0	0	1	0	0	4	0	0	0	0	0	0	0	0	0	k__Fungi;p__;c__;o__;f__;g__;s__
OTU_598	4	0	0	0	2	1	2	0	0	0	0	0	1	1	0	k__Fungi;p__;c__;o__;f__;g__;s__
OTU_599	0	0	0	0	0	0	0	0	0	0	10	5	0	0	0	k__Fungi;p__;c__;o__;f__;g__;s__
OTU_600	0	0	0	0	0	5	0	0	0	0	0	0	0	0	0	k__Fungi;p__Rozellomycota;c__Microsporidea;o__Microsporidea_ord_Incertae_sedis;f__Glugeidae;g__Loma;s__Loma_morhua
OTU_601	0	0	0	0	0	0	0	0	0	0	0	0	0	0	8	k__Fungi;p__;c__;o__;f__;g__;s__
OTU_602	0	5	0	3	0	18	0	4	6	19	3	8	0	0	2	k__Fungi;p__;c__;o__;f__;g__;s__
OTU_603	0	10	0	0	0	0	0	6	3	5	3	5	0	0	0	k__Fungi;p__Ascomycota;c__Leotiomycetes;o__Helotiales;f__;g__;s__
OTU_604	0	0	0	0	0	0	0	2	1	0	0	0	0	0	3	k__Fungi;p__;c__;o__;f__;g__;s__
OTU_605	627	75	516	403	618	65	651	13	32	57	87	136	368	543	61	k__Fungi;p__;c__;o__;f__;g__;s__
OTU_606	0	5	0	2	0	13	0	516	17	88	7	6	2	0	62	k__Fungi;p__Ascomycota;c__Eurotiomycetes;o__Eurotiales;f__Aspergillaceae;g__Aspergillus;s__Aspergillus_flavus
OTU_607	7	8	1	1	1	17	1	10	1	0	0	0	0	0	6	k__Fungi;p__Glomeromycota;c__;o__;f__;g__;s__
OTU_608	0	0	1	0	1	0	1	0	0	0	0	0	1	1	0	k__Fungi;p__Basidiomycota;c__;o__;f__;g__;s__
OTU_609	0	0	0	0	0	0	0	0	0	0	0	4	0	0	0	k__Fungi;p__;c__;o__;f__;g__;s__
OTU_610	0	0	0	0	0	1	0	0	0	1	0	0	0	0	3	k__Fungi;p__Ascomycota;c__Sordariomycetes;o__Hypocreales;f__;g__;s__
OTU_611	8	0	11	5	6	12	5	1	1	0	0	1	10	10	0	k__Fungi;p__Basidiomycota;c__Agaricomycetes;o__Agaricales;f__Hygrophoraceae;g__Cuphophyllus;s__Cuphophyllus_flavipes
OTU_612	0	23	0	0	0	1	0	1	0	0	0	0	0	0	0	k__Fungi;p__Basidiomycota;c__Tremellomycetes;o__Tremellales;f__Bulleribasidiaceae;g__Vishniacozyma;s__
OTU_613	0	0	0	0	0	0	0	0	0	2	1	0	0	0	0	k__Fungi;p__;c__;o__;f__;g__;s__
OTU_614	0	0	1	0	1	0	0	0	0	0	0	0	3	1	0	k__Fungi;p__;c__;o__;f__;g__;s__
OTU_615	0	1	0	2	1	0	0	4	42	81	1	1	2	0	3	k__Fungi;p__Mucoromycota;c__Mucoromycetes;o__Mucorales;f__Rhizopodaceae;g__Rhizopus;s__Rhizopus_arrhizus
OTU_616	12	323	3	4	7	785	2	455	409	406	19	18	16	5	131	k__Fungi;p__Ascomycota;c__Eurotiomycetes;o__Eurotiales;f__Aspergillaceae;g__Aspergillus;s__Aspergillus_fumigatus
OTU_617	0	1	0	0	0	0	0	2	2	0	1	1	0	0	1	k__Fungi;p__;c__;o__;f__;g__;s__
OTU_618	34	1	65	44	14	2	55	2	2	1	0	5	6	46	2	k__Fungi;p__;c__;o__;f__;g__;s__
OTU_619	0	2	0	0	0	0	0	1	0	1	2	1	0	0	2	k__Fungi;p__;c__;o__;f__;g__;s__
OTU_620	0	0	0	0	0	0	0	0	0	0	12	0	0	0	0	k__Fungi;p__;c__;o__;f__;g__;s__
OTU_621	0	2	0	0	0	0	0	1	0	2	0	3	0	0	2	k__Fungi;p__;c__;o__;f__;g__;s__
OTU_622	1	0	0	3	2	1	2	0	0	0	0	0	1	1	0	k__Fungi;p__;c__;o__;f__;g__;s__
OTU_623	0	0	0	0	0	0	0	0	0	0	0	0	0	0	12	k__Fungi;p__;c__;o__;f__;g__;s__
OTU_624	1	0	0	2	1	4	3	0	0	0	0	0	1	0	0	k__Fungi;p__Rozellomycota;c__Rozellomycotina_cls_Incertae_sedis;o__Rozellomycotina_ord_Incertae_sedis;f__Rozellomycotina_fam_Incertae_sedis;g__Paramicrosporidium;s__Paramicrosporidium_saccamoebae
OTU_625	0	0	0	0	0	1	0	2	1	5	0	0	0	0	0	k__Fungi;p__;c__;o__;f__;g__;s__
OTU_626	537	24	402	374	336	93	252	70	99	40	134	248	486	335	20	k__Fungi;p__;c__;o__;f__;g__;s__
OTU_627	1	0	1	0	0	1	1	0	0	0	0	0	2	2	0	k__Fungi;p__;c__;o__;f__;g__;s__
OTU_628	3	0	2	2	1	0	1	0	0	0	0	0	1	1	0	k__Fungi;p__Rozellomycota;c__;o__;f__;g__;s__
OTU_629	0	12	0	0	0	0	0	0	0	0	0	0	0	0	0	k__Fungi;p__;c__;o__;f__;g__;s__
OTU_630	0	0	0	0	0	0	0	0	1	7	0	2	0	0	0	k__Fungi;p__Ascomycota;c__Lecanoromycetes;o__Lecideales;f__Lecideaceae;g__Lecidea;s__Lecidea_grisella
OTU_631	0	5	0	0	0	0	0	0	0	0	0	0	0	0	0	k__Fungi;p__;c__;o__;f__;g__;s__
OTU_632	0	10	0	0	0	0	0	0	0	0	0	0	0	0	0	k__Fungi;p__Ascomycota;c__Leotiomycetes;o__Helotiales;f__Vibrisseaceae;g__Phialocephala;s__Phialocephala_humicola
OTU_633	0	0	0	0	0	1	0	0	3	0	0	0	1	0	8	k__Fungi;p__Ascomycota;c__Eurotiomycetes;o__Eurotiales;f__Aspergillaceae;g__Monascus;s__Monascus_sanguineus
OTU_634	3	0	2	0	1	2	0	0	0	0	0	0	2	0	0	k__Fungi;p__Ascomycota;c__Sordariomycetes;o__Sordariales;f__Sordariales_fam_Incertae_sedis;g__Conlarium;s__
OTU_635	2	4	3	0	2	3	2	2	0	6	0	3	4	2	2	k__Fungi;p__Basidiomycota;c__Tremellomycetes;o__Tremellales;f__Trimorphomycetaceae;g__Saitozyma;s__Saitozyma_podzolica
OTU_636	1	271	1	2	1	30	0	212	306	111	12	3	1	0	72	k__Fungi;p__;c__;o__;f__;g__;s__
OTU_637	0	0	0	0	0	0	0	0	12	0	0	0	2	0	0	k__Fungi;p__;c__;o__;f__;g__;s__
OTU_638	0	2	0	0	0	0	0	2	4	0	4	0	0	0	1	k__Fungi;p__Ascomycota;c__Sordariomycetes;o__Hypocreales;f__Nectriaceae;g__Cosmospora;s__Cosmospora_stegonsporii
OTU_639	0	4	0	0	0	0	0	0	0	0	0	0	0	0	0	k__Fungi;p__Ascomycota;c__Sordariomycetes;o__Microascales;f__Microascaceae;g__Petriella;s__Petriella_setifera
OTU_640	5	812	0	0	0	5	0	1	3	2	0	0	0	0	0	k__Fungi;p__Ascomycota;c__Sordariomycetes;o__Microascales;f__Microascaceae;g__Scedosporium;s__Scedosporium_prolificans
OTU_641	0	0	1	0	0	1	0	0	0	0	0	0	1	0	0	No blast hit
OTU_642	0	1	0	0	0	0	0	0	0	0	1	1	0	10	0	k__Fungi;p__;c__;o__;f__;g__;s__
OTU_643	0	28	0	2	2	0	0	3	0	23	0	1	0	1	3	k__Fungi;p__;c__;o__;f__;g__;s__
OTU_644	0	0	1	2	0	1	0	0	0	0	0	0	1	0	0	k__Fungi;p__;c__;o__;f__;g__;s__
OTU_645	0	0	0	0	0	1	0	0	0	0	0	7	1	0	0	k__Fungi;p__;c__;o__;f__;g__;s__
OTU_646	0	0	0	0	0	0	0	1	1	0	1	1	0	0	1	k__Fungi;p__;c__;o__;f__;g__;s__
OTU_647	0	0	0	0	0	0	0	0	0	0	0	5	0	0	0	k__Fungi;p__;c__;o__;f__;g__;s__
OTU_648	0	0	0	0	0	0	0	0	1	3	0	0	0	0	2	k__Fungi;p__;c__;o__;f__;g__;s__
OTU_649	0	1	0	0	0	13	0	14	10	78	8	9	1	0	29	k__Fungi;p__;c__;o__;f__;g__;s__
OTU_650	0	0	2	0	0	3	0	0	0	0	4	2	1	0	0	k__Fungi;p__Ascomycota;c__Sordariomycetes;o__Hypocreales;f__Hypocreales_fam_Incertae_sedis;g__Acremonium;s__
OTU_651	0	0	0	2	0	0	1	0	0	0	0	0	0	0	0	k__Fungi;p__;c__;o__;f__;g__;s__
OTU_652	0	21	0	0	0	0	0	0	0	0	0	0	1	0	0	k__Fungi;p__;c__;o__;f__;g__;s__
OTU_653	0	2	0	0	0	0	0	3	7	5	5	3	0	0	2	k__Fungi;p__Basidiomycota;c__;o__;f__;g__;s__
OTU_654	0	0	0	0	0	0	0	0	0	0	0	3	0	0	0	k__Fungi;p__;c__;o__;f__;g__;s__
OTU_655	1	0	1	5	25	150	0	0	22	8	0	1	0	2	6	k__Fungi;p__;c__;o__;f__;g__;s__
OTU_656	0	3	0	0	0	0	0	0	0	0	0	0	0	0	0	k__Fungi;p__;c__;o__;f__;g__;s__
OTU_657	4	16	1	6	6	5	5	58	4	7	5	32	2	7	16	No blast hit
OTU_658	0	0	0	0	0	0	0	0	0	4	0	2	0	0	0	k__Fungi;p__;c__;o__;f__;g__;s__
OTU_659	0	13	0	0	0	0	0	0	0	0	0	0	0	0	0	k__Fungi;p__Ascomycota;c__Laboulbeniomycetes;o__Laboulbeniales;f__Laboulbeniaceae;g__Laboulbenia;s__
OTU_660	0	0	0	0	0	0	0	0	0	0	14	0	0	0	0	k__Fungi;p__;c__;o__;f__;g__;s__
OTU_661	0	20	0	0	0	0	0	0	0	0	0	0	2	0	0	k__Fungi;p__;c__;o__;f__;g__;s__
OTU_662	0	18	0	0	0	0	0	1	0	0	1	3	0	0	8	k__Fungi;p__Ascomycota;c__Saccharomycetes;o__Saccharomycetales;f__Phaffomycetaceae;g__Cyberlindnera;s__Cyberlindnera_samutprakarnensis
OTU_663	0	10	0	0	0	0	0	0	0	0	0	0	0	0	0	k__Fungi;p__;c__;o__;f__;g__;s__
OTU_664	1	93	0	0	0	0	0	6	6	5	4	5	0	0	4	k__Fungi;p__Ascomycota;c__Eurotiomycetes;o__Eurotiales;f__Trichocomaceae;g__Talaromyces;s__
OTU_665	0	29	0	0	0	124	2	654	30	285	1312	491	38	15	579	k__Fungi;p__;c__;o__;f__;g__;s__
OTU_666	0	0	0	0	0	0	0	1	1	3	1	0	0	0	0	k__Fungi;p__;c__;o__;f__;g__;s__
OTU_667	0	176	2	2	0	18	0	40	113	47	29	46	0	7	5	k__Fungi;p__;c__;o__;f__;g__;s__
OTU_668	0	7	0	0	0	5	0	1	0	1	0	0	0	0	1	k__Fungi;p__Basidiomycota;c__Agaricomycetes;o__Boletales;f__;g__;s__
OTU_669	4	22	1	0	1	21	1	8	20	35	54	17	2	1	74	k__Fungi;p__;c__;o__;f__;g__;s__
OTU_670	1	1	0	0	0	1	1	0	0	1	3	1	0	1	0	k__Fungi;p__Mortierellomycota;c__Mortierellomycetes;o__Mortierellales;f__Mortierellaceae;g__Mortierella;s__
OTU_671	0	0	0	0	0	0	0	0	5	0	6	0	0	0	0	No blast hit
OTU_672	23	7	21	21	9	24	17	15	7	12	20	75	20	16	8	k__Fungi;p__;c__;o__;f__;g__;s__
OTU_673	0	5	0	0	0	0	0	1	1	2	3	1	0	0	1	k__Fungi;p__;c__;o__;f__;g__;s__
OTU_674	0	1	0	0	0	2	0	0	0	11	0	0	0	0	6	k__Fungi;p__Ascomycota;c__Sordariomycetes;o__Hypocreales;f__;g__;s__
OTU_675	0	0	0	0	0	0	0	1	0	0	4	0	0	0	0	k__Fungi;p__Ascomycota;c__;o__;f__;g__;s__
OTU_676	0	0	0	1	2	4	2	2	0	2	0	1	0	2	0	k__Fungi;p__Ascomycota;c__Dothideomycetes;o__Pleosporales;f__Didymosphaeriaceae;g__Paraphaeosphaeria;s__Paraphaeosphaeria_neglecta
OTU_677	0	1	0	0	0	0	0	1	0	2	0	1	0	0	2	k__Fungi;p__Ascomycota;c__Eurotiomycetes;o__Chaetothyriales;f__;g__;s__
OTU_678	3	51	0	1	0	82	0	75	51	43	4	2	1	1	22	k__Fungi;p__Ascomycota;c__Eurotiomycetes;o__Eurotiales;f__Aspergillaceae;g__Aspergillus;s__Aspergillus_fumigatus
OTU_679	0	5	0	0	0	0	0	0	0	0	0	0	0	0	0	k__Fungi;p__;c__;o__;f__;g__;s__
OTU_680	0	0	0	0	0	0	0	1	0	0	1	5	0	0	0	k__Fungi;p__Basidiomycota;c__;o__;f__;g__;s__
OTU_681	0	2	0	0	0	0	0	1	0	0	3	0	0	0	3	k__Fungi;p__;c__;o__;f__;g__;s__
OTU_682	0	24	0	0	0	9	0	176	183	240	2	1	0	0	12	k__Fungi;p__;c__;o__;f__;g__;s__
OTU_683	0	0	0	0	0	0	0	1	0	0	24	10	6	0	4	k__Fungi;p__Ascomycota;c__Eurotiomycetes;o__Onygenales;f__Arthrodermataceae;g__Arthroderma;s__
OTU_684	0	0	0	0	0	0	0	0	0	0	11	0	0	0	0	k__Fungi;p__;c__;o__;f__;g__;s__
OTU_685	0	0	0	0	0	0	0	0	0	0	1	2	0	0	1	k__Fungi;p__;c__;o__;f__;g__;s__
OTU_686	0	4	0	0	0	0	0	0	0	0	0	0	0	0	0	k__Fungi;p__Rozellomycota;c__Rozellomycotina_cls_Incertae_sedis;o__GS11;f__;g__;s__
OTU_687	1	0	1	1	1	0	2	0	0	0	0	0	1	0	0	k__Fungi;p__;c__;o__;f__;g__;s__
OTU_688	1	1	2	3	2	0	2	4	1	1	0	1	0	1	0	k__Fungi;p__;c__;o__;f__;g__;s__
OTU_689	0	0	0	1	0	6	0	1	0	0	0	0	0	0	0	k__Fungi;p__;c__;o__;f__;g__;s__
OTU_690	0	0	2	1	0	0	1	0	0	0	0	0	3	2	0	k__Fungi;p__Basidiomycota;c__;o__;f__;g__;s__
OTU_691	0	0	0	0	0	13	1	0	0	0	0	0	1	0	0	k__Fungi;p__Basidiomycota;c__Agaricomycetes;o__Polyporales;f__Fomitopsidaceae;g__Antrodia;s__Antrodia_carbonica
OTU_692	0	4	0	0	0	0	0	0	0	0	0	0	0	0	0	k__Fungi;p__Aphelidiomycota;c__Aphelidiomycetes;o__GS16;f__;g__;s__
OTU_693	0	0	0	0	0	6	0	0	0	0	0	0	0	0	0	k__Fungi;p__;c__;o__;f__;g__;s__
OTU_694	0	0	0	0	0	2	0	1	0	1	3	8	0	0	3	k__Fungi;p__;c__;o__;f__;g__;s__
OTU_695	1	0	0	4	1	1	0	0	0	0	0	0	1	1	0	k__Fungi;p__Ascomycota;c__Dothideomycetes;o__Pleosporales;f__Didymellaceae;g__Boeremia;s__Boeremia_exigua
OTU_696	0	0	1	0	0	5	1	0	0	0	0	0	0	1	0	k__Fungi;p__Rozellomycota;c__Rozellomycotina_cls_Incertae_sedis;o__GS05;f__;g__;s__
OTU_697	0	0	0	0	0	0	0	3	0	0	3	0	0	1	0	k__Fungi;p__Basidiomycota;c__Agaricomycetes;o__Sebacinales;f__Sebacinaceae;g__;s__
OTU_698	0	0	0	0	0	0	0	0	0	3	11	1	0	0	0	k__Fungi;p__;c__;o__;f__;g__;s__
OTU_699	27	0	37	5	6	4	27	1	2	8	1	1	9	2	2	k__Fungi;p__Ascomycota;c__Sordariomycetes;o__Hypocreales;f__Cordycipitaceae;g__Lecanicillium;s__
OTU_700	0	0	0	0	0	597	2	135	13	20	2	3	1	0	0	k__Fungi;p__Ascomycota;c__Sordariomycetes;o__Sordariales;f__Sordariaceae;g__Sordaria;s__
OTU_701	0	1	0	0	0	0	0	1	0	0	1	0	0	0	1	k__Fungi;p__Rozellomycota;c__;o__;f__;g__;s__
OTU_702	0	0	0	0	0	0	0	0	2	0	1	0	0	0	1	k__Fungi;p__Ascomycota;c__;o__;f__;g__;s__
OTU_703	0	0	0	0	0	0	0	2	1	1	3	0	0	0	0	k__Fungi;p__;c__;o__;f__;g__;s__
OTU_704	0	0	0	0	0	0	0	2	2	1	6	2	0	0	1	k__Fungi;p__Basidiomycota;c__;o__;f__;g__;s__
OTU_705	0	0	0	0	0	0	0	0	0	3	1	0	0	0	1	k__Fungi;p__Ascomycota;c__Eurotiomycetes;o__Eurotiales;f__Aspergillaceae;g__Aspergillus;s__Aspergillus_fumigatus
OTU_706	0	0	0	0	0	3	1	66	190	18	71	52	0	0	1	k__Fungi;p__;c__;o__;f__;g__;s__
OTU_707	0	1	1	0	0	0	0	1	1	2	0	1	0	0	1	k__Fungi;p__Ascomycota;c__Leotiomycetes;o__Helotiales;f__;g__;s__
OTU_708	0	2	0	0	0	1	0	2	1	0	1	1	0	0	3	k__Fungi;p__;c__;o__;f__;g__;s__
OTU_709	1	0	1	0	2	1	2	0	0	0	0	0	1	1	0	k__Fungi;p__Ascomycota;c__Leotiomycetes;o__Helotiales;f__Helotiales_fam_Incertae_sedis;g__Varicosporium;s__Varicosporium_elodeae
OTU_710	0	0	0	0	0	0	0	0	0	0	0	0	0	0	4	k__Fungi;p__Ascomycota;c__Eurotiomycetes;o__;f__;g__;s__
OTU_711	58	5	52	35	46	5	59	0	0	7	3	6	28	45	8	k__Fungi;p__;c__;o__;f__;g__;s__
OTU_712	0	0	0	0	0	0	0	1	0	0	0	2	0	0	2	k__Fungi;p__Ascomycota;c__Dothideomycetes;o__Botryosphaeriales;f__Botryosphaeriaceae;g__Lasiodiplodia;s__Lasiodiplodia_iraniensis
OTU_713	552	26	765	630	754	111	512	53	77	60	186	211	995	592	24	k__Fungi;p__;c__;o__;f__;g__;s__
OTU_714	0	0	0	0	0	0	0	1	3	0	4	0	0	0	1	k__Fungi;p__Basidiomycota;c__;o__;f__;g__;s__
OTU_715	1	1	1	0	0	0	0	4	0	1	0	1	0	0	0	k__Fungi;p__Basidiomycota;c__Tremellomycetes;o__Cystofilobasidiales;f__Mrakiaceae;g__Mrakia;s__Mrakia_frigida
OTU_716	0	10	0	0	0	1	0	2	2	4	2	3	0	0	4	k__Fungi;p__Ascomycota;c__Dothideomycetes;o__Pleosporales;f__Pleosporaceae;g__Curvularia;s__Curvularia_lunata
OTU_717	18	3	16	17	15	44	18	5	4	2	0	1	30	11	3	k__Fungi;p__;c__;o__;f__;g__;s__
OTU_718	0	0	0	0	0	3	0	0	0	0	0	0	0	0	0	k__Fungi;p__Ascomycota;c__Saccharomycetes;o__Saccharomycetales;f__Phaffomycetaceae;g__Wickerhamomyces;s__Wickerhamomyces_bovis
OTU_719	0	0	0	0	0	0	1	0	15	0	2	2	0	0	0	k__Fungi;p__;c__;o__;f__;g__;s__
OTU_720	0	0	0	1	0	6	0	2	20	30	21	17	0	0	10	k__Fungi;p__Ascomycota;c__Sordariomycetes;o__Sordariales;f__Chaetomiaceae;g__Acrophialophora;s__Acrophialophora_fusispora
OTU_721	0	0	0	0	0	0	0	2	1	0	0	0	0	0	0	k__Fungi;p__;c__;o__;f__;g__;s__
OTU_722	0	4	0	0	0	0	0	0	0	0	0	0	0	0	0	k__Fungi;p__;c__;o__;f__;g__;s__
OTU_723	0	0	0	0	2	2	0	0	1	0	1	0	0	0	0	k__Fungi;p__Basidiomycota;c__Tremellomycetes;o__Trichosporonales;f__Trichosporonaceae;g__Apiotrichum;s__Apiotrichum_laibachii
OTU_724	0	1	0	0	0	2	0	0	0	0	0	1	0	0	4	k__Fungi;p__;c__;o__;f__;g__;s__
OTU_725	0	0	0	0	0	0	0	0	0	0	0	0	0	0	6	k__Fungi;p__Ascomycota;c__Eurotiomycetes;o__Eurotiales;f__Aspergillaceae;g__Penicillium;s__
OTU_726	0	1	0	2	2	1	0	3	65	2	8	6	8	10	7	k__Fungi;p__Ascomycota;c__Eurotiomycetes;o__Onygenales;f__Onygenales_fam_Incertae_sedis;g__Chrysosporium;s__
OTU_727	0	0	0	0	0	1	1	2	0	0	1	0	0	0	0	k__Fungi;p__;c__;o__;f__;g__;s__
OTU_728	0	12	0	0	0	0	0	0	0	0	0	0	0	0	0	k__Fungi;p__;c__;o__;f__;g__;s__
OTU_729	0	4	0	0	0	1	0	1	2	0	0	1	0	0	0	k__Fungi;p__Ascomycota;c__Sordariomycetes;o__Microascales;f__Microascaceae;g__Acaulium;s__Acaulium_acremonium
OTU_730	0	4	0	0	0	6	0	3	6	0	10	1	0	0	2	k__Fungi;p__;c__;o__;f__;g__;s__
OTU_731	0	2	0	0	0	0	0	1	0	1	0	1	0	0	1	k__Fungi;p__Ascomycota;c__Leotiomycetes;o__Helotiales;f__Helotiaceae;g__Tetracladium;s__
OTU_732	0	62	0	0	0	4	0	38	15	17	4	1	0	0	12	k__Fungi;p__;c__;o__;f__;g__;s__
OTU_733	0	5	0	0	0	0	0	0	0	0	0	0	0	0	0	k__Fungi;p__Basidiomycota;c__Cystobasidiomycetes;o__Erythrobasidiales;f__Erythrobasidiaceae;g__Bannoa;s__Bannoa_hahajimensis
OTU_734	0	0	0	0	0	0	0	3	6	0	6	2	0	0	0	k__Fungi;p__Ascomycota;c__Pezizomycetes;o__Pezizales;f__Morchellaceae;g__Morchella;s__Morchella_rufobrunnea
OTU_735	0	0	0	0	0	5	0	0	0	0	0	0	0	0	0	k__Fungi;p__;c__;o__;f__;g__;s__
OTU_736	0	0	0	0	0	0	0	1	0	0	0	1	0	0	1	k__Fungi;p__;c__;o__;f__;g__;s__
OTU_737	0	3	0	0	0	0	0	2	1	3	2	1	0	0	1	k__Fungi;p__Ascomycota;c__Sordariomycetes;o__Hypocreales;f__Nectriaceae;g__Penicillifer;s__
OTU_738	0	0	0	0	0	7	0	0	0	0	0	0	0	0	0	k__Fungi;p__;c__;o__;f__;g__;s__
OTU_739	0	3	0	0	0	0	0	0	0	0	0	0	0	0	0	No blast hit
OTU_740	0	3	0	0	0	0	0	5	0	2	3	4	0	0	2	k__Fungi;p__Ascomycota;c__Sordariomycetes;o__Hypocreales;f__Ophiocordycipitaceae;g__Chaunopycnis;s__
OTU_741	0	0	0	0	1	3	1	0	0	0	0	0	1	1	0	k__Fungi;p__;c__;o__;f__;g__;s__
OTU_742	0	1	0	0	0	0	0	3	3	0	0	1	0	0	13	k__Fungi;p__;c__;o__;f__;g__;s__
OTU_743	0	0	1	1	0	2	1	0	0	0	0	0	0	0	0	k__Fungi;p__;c__;o__;f__;g__;s__
OTU_744	0	3	0	0	0	0	0	0	0	0	0	0	0	0	0	k__Fungi;p__Ascomycota;c__Saccharomycetes;o__Saccharomycetales;f__Pichiaceae;g__Pichia;s__Pichia_occidentalis
OTU_745	0	4	0	0	0	0	0	0	0	0	0	0	0	0	0	k__Fungi;p__Basidiomycota;c__Agaricomycetes;o__Agaricales;f__Clavariaceae;g__Camarophyllopsis;s__Camarophyllopsis_atrovelutina
OTU_746	0	0	1	1	1	5	6	1	1	1	3	1	4	1	0	k__Fungi;p__;c__;o__;f__;g__;s__
OTU_747	0	0	0	0	0	0	0	0	2	3	2	4	0	0	0	k__Fungi;p__;c__;o__;f__;g__;s__
OTU_748	0	2	0	0	0	6	0	0	3	0	1	1	0	0	0	k__Fungi;p__;c__;o__;f__;g__;s__
OTU_749	0	7	0	0	0	0	0	0	1	0	0	1	0	0	0	k__Fungi;p__;c__;o__;f__;g__;s__
OTU_750	0	3	0	0	1	0	0	4	7	5	9	12	0	0	4	k__Fungi;p__;c__;o__;f__;g__;s__
OTU_751	0	2	0	0	0	0	0	0	2	0	2	0	0	0	0	k__Fungi;p__;c__;o__;f__;g__;s__
OTU_752	267	38	225	177	285	19	261	14	24	49	57	90	166	251	53	k__Fungi;p__;c__;o__;f__;g__;s__
OTU_753	0	0	0	0	0	0	0	0	1	1	1	0	0	0	2	k__Fungi;p__;c__;o__;f__;g__;s__
OTU_754	0	1	0	5	2	49	0	8	1	2	22	0	2	0	1	k__Fungi;p__Ascomycota;c__Eurotiomycetes;o__Eurotiales;f__Aspergillaceae;g__Penicillium;s__
OTU_755	0	4	0	0	0	0	0	0	0	0	0	0	0	0	0	No blast hit
OTU_756	1	0	2	2	1	4	1	0	0	0	0	0	1	2	0	k__Fungi;p__Ascomycota;c__;o__;f__;g__;s__
OTU_757	0	0	0	0	2	2	0	1	4	0	0	2	0	0	0	k__Fungi;p__Basidiomycota;c__Tremellomycetes;o__Tremellales;f__Phaeotremellaceae;g__Phaeotremella;s__
OTU_758	0	0	0	0	0	0	0	0	1	3	0	0	0	0	0	k__Fungi;p__;c__;o__;f__;g__;s__
OTU_759	2	2	0	3	0	2	0	2	4	3	2	6	2	2	2	k__Fungi;p__Rozellomycota;c__;o__;f__;g__;s__
OTU_760	0	3	0	0	0	20	0	5	16	9	2	0	0	0	4	k__Fungi;p__Ascomycota;c__Eurotiomycetes;o__Eurotiales;f__Aspergillaceae;g__Aspergillus;s__Aspergillus_niger
OTU_761	0	16	0	0	0	0	0	0	0	0	0	0	0	0	0	k__Fungi;p__;c__;o__;f__;g__;s__
OTU_762	0	0	0	0	0	6	0	0	0	0	0	0	0	0	0	k__Fungi;p__Ascomycota;c__Pezizomycetes;o__Pezizales;f__Tuberaceae;g__Tuber;s__
OTU_763	3	0	0	0	0	0	0	0	0	0	0	0	0	1	2	k__Fungi;p__;c__;o__;f__;g__;s__
OTU_764	0	3	0	0	0	0	0	0	4	3	0	0	0	0	0	k__Fungi;p__Ascomycota;c__Sordariomycetes;o__;f__;g__;s__
OTU_765	112	4	71	55	4	0	37	6	6	0	0	14	3	53	2	k__Fungi;p__;c__;o__;f__;g__;s__
OTU_766	0	0	0	2	1	0	0	12	13	4	41	5	4	2	7	k__Fungi;p__;c__;o__;f__;g__;s__
OTU_767	0	9	0	0	0	7	0	2	0	0	6	0	0	0	0	k__Fungi;p__;c__;o__;f__;g__;s__
OTU_768	5	575	6	0	0	24	0	64	36	5	4	4	3	0	82	k__Fungi;p__Ascomycota;c__Sordariomycetes;o__Sordariales;f__Chaetomiaceae;g__Myceliophthora;s__Myceliophthora_similis
OTU_769	0	3	0	0	0	0	0	0	0	0	0	0	0	0	0	No blast hit
OTU_770	0	0	0	3	3	0	0	1	1	3	8	7	0	3	2	k__Fungi;p__Ascomycota;c__Sordariomycetes;o__Hypocreales;f__Nectriaceae;g__Fusarium;s__Fusarium_sporotrichioides
OTU_771	0	11	0	0	0	0	0	1	0	0	0	0	0	0	0	k__Fungi;p__Ascomycota;c__;o__;f__;g__;s__
OTU_772	0	0	0	0	0	1	0	0	0	3	0	0	0	0	0	k__Fungi;p__Ascomycota;c__;o__;f__;g__;s__
OTU_773	0	4	0	0	0	0	0	4	0	1	0	1	0	0	0	k__Fungi;p__Ascomycota;c__Eurotiomycetes;o__Eurotiales;f__;g__;s__
OTU_774	0	4	0	0	0	0	0	0	0	0	0	0	0	0	0	k__Fungi;p__;c__;o__;f__;g__;s__
OTU_775	1	0	1	0	0	1	0	0	1	0	1	0	0	0	2	k__Fungi;p__;c__;o__;f__;g__;s__
OTU_776	0	1	1	0	0	0	0	1	1	9	7	1	0	0	0	k__Fungi;p__;c__;o__;f__;g__;s__
OTU_777	215	31	241	171	268	39	273	12	22	24	41	52	162	243	26	k__Fungi;p__;c__;o__;f__;g__;s__
OTU_778	31	11	2	5	8	75	2	53	5	17	81	233	5	4	9	k__Fungi;p__Mortierellomycota;c__Mortierellomycetes;o__Mortierellales;f__Mortierellaceae;g__;s__
OTU_779	2	0	0	0	1	0	0	0	0	0	0	0	0	0	0	k__Fungi;p__;c__;o__;f__;g__;s__
OTU_780	81	13	80	76	116	17	88	1	11	17	27	27	64	96	12	k__Fungi;p__;c__;o__;f__;g__;s__
OTU_781	776	41	1203	955	809	76	939	51	102	54	104	348	821	1000	41	k__Fungi;p__;c__;o__;f__;g__;s__
OTU_782	1	2	0	1	0	0	0	1	0	0	2	3	2	0	2	k__Fungi;p__Mortierellomycota;c__Mortierellomycetes;o__Mortierellales;f__Mortierellaceae;g__Mortierella;s__
OTU_783	1	0	1	1	1	0	1	0	0	0	0	0	2	1	0	k__Fungi;p__Mortierellomycota;c__Mortierellomycetes;o__Mortierellales;f__Mortierellaceae;g__Mortierella;s__
OTU_784	0	0	0	0	0	6	1	2	29	26	67	36	0	0	0	k__Fungi;p__;c__;o__;f__;g__;s__
OTU_785	0	1	1	0	0	0	0	3	0	0	0	2	2	2	1	k__Fungi;p__Ascomycota;c__Eurotiomycetes;o__Chaetothyriales;f__Herpotrichiellaceae;g__Cladophialophora;s__
OTU_786	0	1	0	0	0	7	0	0	1	0	0	0	0	0	2	k__Fungi;p__;c__;o__;f__;g__;s__
OTU_787	0	0	0	0	0	1	0	0	0	0	2	1	0	0	0	k__Fungi;p__;c__;o__;f__;g__;s__
OTU_788	0	1	0	0	0	0	0	0	1	0	0	1	0	0	2	k__Fungi;p__Ascomycota;c__;o__;f__;g__;s__
OTU_789	0	1	0	0	0	0	0	0	0	2	3	0	0	0	0	k__Fungi;p__;c__;o__;f__;g__;s__
OTU_790	1	1	0	0	0	2	0	0	1	0	0	1	0	0	0	k__Fungi;p__;c__;o__;f__;g__;s__
OTU_791	3	0	0	0	0	0	0	0	0	0	0	0	0	0	0	k__Fungi;p__;c__;o__;f__;g__;s__
OTU_792	0	0	0	0	0	0	0	0	0	5	0	0	0	0	8	k__Fungi;p__;c__;o__;f__;g__;s__
OTU_793	0	0	0	0	0	0	0	0	0	0	2	0	0	0	0	k__Fungi;p__Basidiomycota;c__Agaricomycetes;o__Trechisporales;f__;g__;s__
OTU_794	0	3	0	0	0	1	0	0	0	1	0	2	0	0	1	k__Fungi;p__Basidiomycota;c__;o__;f__;g__;s__
OTU_795	2	0	0	0	0	0	0	0	0	0	0	0	0	0	0	k__Fungi;p__;c__;o__;f__;g__;s__
OTU_796	0	0	0	0	0	0	0	0	1	0	0	1	0	0	1	k__Fungi;p__Basidiomycota;c__;o__;f__;g__;s__
OTU_797	0	0	0	0	0	0	0	0	5	0	3	1	0	0	0	k__Fungi;p__;c__;o__;f__;g__;s__
OTU_798	0	0	0	2	1	20	0	1	0	2	7	1	0	0	0	k__Fungi;p__Ascomycota;c__Eurotiomycetes;o__Eurotiales;f__Aspergillaceae;g__Penicillium;s__
OTU_799	0	0	0	0	0	0	0	0	2	0	0	0	0	0	0	k__Fungi;p__Ascomycota;c__Eurotiomycetes;o__Onygenales;f__Ajellomycetaceae;g__Histoplasma;s__Histoplasma_capsulatum
OTU_800	0	0	0	0	0	0	0	10	1	3	5	2	1	0	2	k__Fungi;p__;c__;o__;f__;g__;s__
OTU_801	0	0	0	0	0	0	0	0	0	0	0	5	0	0	0	k__Fungi;p__;c__;o__;f__;g__;s__
OTU_802	8	1	10	0	0	1	1	0	0	3	0	0	0	0	4	k__Fungi;p__Ascomycota;c__Leotiomycetes;o__Thelebolales;f__Pseudeurotiaceae;g__Pseudeurotium;s__
OTU_803	0	0	0	0	0	0	0	6	0	3	0	0	0	0	0	k__Fungi;p__Ascomycota;c__Eurotiomycetes;o__Eurotiales;f__Trichocomaceae;g__Thermomyces;s__Thermomyces_lanuginosus
OTU_804	0	0	0	1	0	2	3	0	1	0	3	2	0	0	0	k__Fungi;p__;c__;o__;f__;g__;s__
OTU_805	0	0	0	0	0	0	0	0	0	1	2	1	0	1	0	k__Fungi;p__;c__;o__;f__;g__;s__
OTU_806	0	0	0	0	0	2	0	0	0	0	0	0	0	0	0	k__Fungi;p__;c__;o__;f__;g__;s__
OTU_807	0	0	0	0	0	0	0	0	1	0	1	1	0	0	1	k__Fungi;p__;c__;o__;f__;g__;s__
OTU_808	0	0	0	0	0	0	0	0	0	3	1	0	1	0	2	k__Fungi;p__Rozellomycota;c__;o__;f__;g__;s__
OTU_809	1	0	0	0	0	1	1	0	0	0	0	0	1	0	0	k__Fungi;p__Ascomycota;c__Leotiomycetes;o__Helotiales;f__Dermateaceae;g__;s__
OTU_810	104	3249	39	56	73	7245	18	5567	3792	4698	239	229	133	92	1737	k__Fungi;p__Ascomycota;c__Eurotiomycetes;o__Eurotiales;f__Aspergillaceae;g__Aspergillus;s__Aspergillus_fumigatus
OTU_811	0	0	0	0	2	2	1	0	0	1	2	0	2	0	0	k__Fungi;p__Ascomycota;c__Sordariomycetes;o__Hypocreales;f__Nectriaceae;g__Volutella;s__
OTU_812	0	0	0	1	0	3	1	0	0	0	0	0	4	0	0	k__Fungi;p__;c__;o__;f__;g__;s__
OTU_813	0	0	0	0	2	0	0	0	1	0	2	0	0	3	1	k__Fungi;p__;c__;o__;f__;g__;s__
OTU_814	15	1	29	19	22	0	43	0	3	3	3	6	13	32	1	k__Fungi;p__;c__;o__;f__;g__;s__
OTU_815	1	0	1	0	2	2	0	0	0	0	0	0	1	0	0	k__Fungi;p__Ascomycota;c__Orbiliomycetes;o__Orbiliales;f__;g__;s__
OTU_816	0	0	0	0	0	2	0	0	0	0	0	0	0	0	0	k__Fungi;p__Basidiomycota;c__Agaricomycetes;o__Agaricales;f__Hygrophoraceae;g__Hygrocybe;s__Hygrocybe_purpureofolia
OTU_817	0	0	0	0	0	0	0	0	0	2	0	1	0	0	0	k__Fungi;p__Ascomycota;c__;o__;f__;g__;s__
OTU_818	0	0	0	0	0	0	0	0	0	0	0	2	0	0	1	k__Fungi;p__Ascomycota;c__Eurotiomycetes;o__Pyrenulales;f__Pyrenulaceae;g__Pyrenula;s__Pyrenula_inframamillana
OTU_819	6	0	6	12	5	2	3	0	4	2	5	4	14	10	0	k__Fungi;p__;c__;o__;f__;g__;s__
OTU_820	0	0	0	0	0	0	0	0	1	5	4	1	0	1	0	k__Fungi;p__Ascomycota;c__Sordariomycetes;o__Hypocreales;f__Nectriaceae;g__Fusarium;s__Fusarium_oxysporum
OTU_821	0	0	0	0	0	0	0	0	0	0	0	1	0	1	1	k__Fungi;p__Rozellomycota;c__;o__;f__;g__;s__
OTU_822	2	6	3	4	1	4	1	1	1	12	0	1	1	1	3	k__Fungi;p__;c__;o__;f__;g__;s__
OTU_823	1	3	0	0	0	3	0	1	0	1	1	2	0	5	3	k__Fungi;p__;c__;o__;f__;g__;s__
OTU_824	1	2	0	1	0	3	0	3	39	203	36	27	0	0	1	k__Fungi;p__Ascomycota;c__Sordariomycetes;o__Sordariales;f__Chaetomiaceae;g__Chaetomium;s__Chaetomium_gracile
OTU_825	0	0	0	0	0	2	0	0	0	0	0	0	0	2	0	k__Fungi;p__;c__;o__;f__;g__;s__
OTU_826	0	19	0	0	0	0	0	0	0	0	0	0	0	0	0	k__Fungi;p__Ascomycota;c__;o__;f__;g__;s__
OTU_827	27	1	18	15	24	4	18	5	11	3	10	23	33	20	2	k__Fungi;p__;c__;o__;f__;g__;s__
OTU_828	0	19	0	0	0	0	0	0	0	0	0	0	0	0	0	k__Fungi;p__;c__;o__;f__;g__;s__
OTU_829	1	0	0	0	0	0	0	0	0	0	0	0	2	0	0	k__Fungi;p__Ascomycota;c__Dothideomycetes;o__Pleosporales;f__Massarinaceae;g__Helminthosporium;s__
OTU_830	0	4	0	0	0	0	0	0	1	0	0	0	0	0	0	k__Fungi;p__;c__;o__;f__;g__;s__
OTU_831	0	0	1	1	0	4	0	0	0	0	0	0	0	0	0	k__Fungi;p__;c__;o__;f__;g__;s__
OTU_832	0	0	0	0	0	1	0	0	1	1	1	0	0	0	0	No blast hit
OTU_833	0	0	0	0	0	0	0	0	0	0	0	0	0	0	2	k__Fungi;p__;c__;o__;f__;g__;s__
OTU_834	0	35	0	0	0	0	0	0	0	0	0	0	0	0	0	k__Fungi;p__Ascomycota;c__Sordariomycetes;o__Microascales;f__Microascaceae;g__Scedosporium;s__Scedosporium_prolificans
OTU_835	0	1	0	0	0	0	0	1	2	0	0	0	0	0	2	k__Fungi;p__Ascomycota;c__;o__;f__;g__;s__
OTU_836	97	367	65	7	9	649	24	134	316	736	1080	436	111	107	1088	k__Fungi;p__;c__;o__;f__;g__;s__
OTU_837	1340	50	1150	1437	1343	188	874	250	389	111	249	951	1677	1110	60	k__Fungi;p__;c__;o__;f__;g__;s__
OTU_838	0	0	0	0	0	0	0	0	0	2	0	0	0	0	0	k__Fungi;p__;c__;o__;f__;g__;s__
OTU_839	2	2	0	0	0	11	0	3	0	0	5	5	0	0	0	k__Fungi;p__;c__;o__;f__;g__;s__
OTU_840	0	3	0	0	0	0	0	0	0	0	0	0	0	0	0	k__Fungi;p__Ascomycota;c__Orbiliomycetes;o__Orbiliales;f__Orbiliales_fam_Incertae_sedis;g__Vermispora;s__Vermispora_spermatophaga
OTU_841	0	1	0	0	0	0	0	2	0	0	1	6	0	0	4	k__Fungi;p__Mortierellomycota;c__Mortierellomycetes;o__Mortierellales;f__Mortierellaceae;g__Mortierella;s__
OTU_842	52	11	5	8	4	138	4	46	1	19	115	222	4	6	7	k__Fungi;p__Mortierellomycota;c__Mortierellomycetes;o__Mortierellales;f__Mortierellaceae;g__;s__
OTU_843	0	2	0	0	0	0	0	0	0	0	0	0	0	0	0	k__Fungi;p__;c__;o__;f__;g__;s__
OTU_844	1	397	0	1	2	1	0	102	154	207	141	111	0	0	73	k__Fungi;p__Ascomycota;c__Saccharomycetes;o__Saccharomycetales;f__;g__;s__
OTU_845	0	1	0	0	0	0	0	0	0	0	1	1	0	0	0	k__Fungi;p__Rozellomycota;c__;o__;f__;g__;s__
OTU_846	0	0	0	1	0	0	1	4	0	2	3	1	0	1	2	k__Fungi;p__Ascomycota;c__Sordariomycetes;o__Hypocreales;f__Nectriaceae;g__Fusarium;s__
OTU_847	0	0	0	0	0	13	0	0	0	0	0	0	0	0	0	k__Fungi;p__;c__;o__;f__;g__;s__
OTU_848	0	25	0	0	0	8	0	18	16	26	6	1	0	0	9	k__Fungi;p__Ascomycota;c__Sordariomycetes;o__Sordariales;f__Chaetomiaceae;g__Thielavia;s__Thielavia_terricola
OTU_849	37	3	33	30	49	4	25	5	14	4	11	21	72	28	1	k__Fungi;p__;c__;o__;f__;g__;s__
OTU_850	0	0	0	0	0	0	0	0	0	0	0	3	0	0	0	k__Fungi;p__;c__;o__;f__;g__;s__
OTU_851	0	6	0	0	0	0	0	0	0	0	0	0	1	0	0	k__Fungi;p__Rozellomycota;c__;o__;f__;g__;s__
OTU_852	0	19	0	0	0	0	0	1	0	0	0	0	0	0	0	k__Fungi;p__;c__;o__;f__;g__;s__
OTU_853	0	4	0	0	0	0	0	0	0	0	0	0	0	0	0	k__Fungi;p__Ascomycota;c__Sordariomycetes;o__Hypocreales;f__Stachybotryaceae;g__Myrothecium;s__Myrothecium_inundatum
OTU_854	0	2	6	0	0	3	0	5	0	8	16	4	0	0	3	k__Fungi;p__;c__;o__;f__;g__;s__
OTU_855	0	4	0	0	0	0	0	0	0	0	0	0	0	0	0	No blast hit
OTU_856	2	1	0	1	0	0	1	0	1	0	1	0	0	0	0	k__Fungi;p__Mortierellomycota;c__Mortierellomycetes;o__Mortierellales;f__Mortierellaceae;g__Mortierella;s__
OTU_857	0	45	0	0	0	11	0	30	27	54	12	0	0	1	16	k__Fungi;p__Ascomycota;c__Sordariomycetes;o__Sordariales;f__Chaetomiaceae;g__Thielavia;s__Thielavia_terricola
OTU_858	0	2	0	0	0	0	0	2	0	0	1	0	0	0	1	k__Fungi;p__;c__;o__;f__;g__;s__
OTU_859	0	2	0	0	0	1	0	7	1	7	0	0	0	0	0	k__Fungi;p__Mucoromycota;c__Mucoromycetes;o__Mucorales;f__Lichtheimiaceae;g__Lichtheimia;s__Lichtheimia_ornata
OTU_860	3	0	2	1	0	1	0	0	0	0	0	0	0	0	0	k__Fungi;p__Ascomycota;c__Sordariomycetes;o__Hypocreales;f__Bionectriaceae;g__Clonostachys;s__Clonostachys_divergens
OTU_861	2	0	2	1	0	2	1	0	0	0	0	0	0	2	0	k__Fungi;p__;c__;o__;f__;g__;s__
OTU_862	14	324	3	3	7	626	0	507	354	408	28	16	11	12	149	k__Fungi;p__Ascomycota;c__Eurotiomycetes;o__Eurotiales;f__Aspergillaceae;g__Aspergillus;s__Aspergillus_fumigatus
OTU_863	17	4	1	2	1	31	1	13	0	0	12	37	1	1	1	k__Fungi;p__Mortierellomycota;c__Mortierellomycetes;o__Mortierellales;f__Mortierellaceae;g__;s__
OTU_864	0	0	0	0	0	0	0	2	0	0	0	0	0	0	0	k__Fungi;p__Basidiomycota;c__Agaricomycetes;o__Polyporales;f__Meruliaceae;g__Bjerkandera;s__
OTU_865	0	0	0	0	0	37	0	11	2	0	0	0	0	0	0	k__Fungi;p__Ascomycota;c__Eurotiomycetes;o__Onygenales;f__Gymnoascaceae;g__Gymnascella;s__Gymnascella_aurantiaca
OTU_866	0	3	0	0	0	0	0	0	0	2	0	1	0	0	0	k__Fungi;p__Basidiomycota;c__Tremellomycetes;o__Tremellales;f__Rhynchogastremataceae;g__Papiliotrema;s__Papiliotrema_aurea
OTU_867	0	2	0	0	0	0	0	0	0	0	0	1	0	0	0	k__Fungi;p__Mucoromycota;c__Mucoromycetes;o__Mucorales;f__Lichtheimiaceae;g__Circinella;s__
OTU_868	0	6	0	0	0	0	0	3	8	4	1	5	0	0	3	k__Fungi;p__Mucoromycota;c__Umbelopsidomycetes;o__Umbelopsidales;f__Umbelopsidaceae;g__Umbelopsis;s__Umbelopsis_vinacea
OTU_869	0	0	0	0	0	6	0	0	0	0	0	0	0	0	0	k__Fungi;p__Ascomycota;c__Leotiomycetes;o__Helotiales;f__;g__;s__
OTU_870	3	34	1	0	1	1	0	2	1	150	20	23	17	18	340	k__Fungi;p__;c__;o__;f__;g__;s__
OTU_871	0	1	2	0	0	0	0	0	0	0	32	1	0	0	0	k__Fungi;p__Basidiomycota;c__;o__;f__;g__;s__
OTU_872	2	0	0	3	0	1	0	0	0	0	0	0	0	0	0	k__Fungi;p__;c__;o__;f__;g__;s__
OTU_873	0	0	0	0	0	0	0	0	1	0	4	2	0	0	0	k__Fungi;p__Mortierellomycota;c__Mortierellomycetes;o__Mortierellales;f__Mortierellaceae;g__Mortierella;s__
OTU_874	0	0	0	0	0	0	0	0	1	4	0	0	0	0	1	k__Fungi;p__Rozellomycota;c__;o__;f__;g__;s__
OTU_875	1	3	0	0	0	10	0	474	23	56	5	10	0	4	79	k__Fungi;p__Ascomycota;c__Eurotiomycetes;o__Eurotiales;f__Aspergillaceae;g__Aspergillus;s__Aspergillus_flavus
OTU_876	2	0	7	4	4	2	6	0	0	0	0	0	3	6	0	k__Fungi;p__;c__;o__;f__;g__;s__
OTU_877	0	0	0	0	0	0	0	0	0	0	3	0	0	0	0	k__Fungi;p__;c__;o__;f__;g__;s__
OTU_878	0	5	0	0	0	0	0	0	0	0	0	0	0	0	0	k__Fungi;p__;c__;o__;f__;g__;s__
OTU_879	0	2	0	0	0	0	0	0	1	0	0	0	0	0	0	k__Fungi;p__;c__;o__;f__;g__;s__
OTU_880	0	2	0	0	0	0	0	1	0	2	0	1	0	0	0	k__Fungi;p__;c__;o__;f__;g__;s__
OTU_881	4	8	57	0	1	27	6	35	12	79	129	35	11	8	96	k__Fungi;p__Ascomycota;c__Sordariomycetes;o__Hypocreales;f__Nectriaceae;g__Fusarium;s__Fusarium_fujikuroi
OTU_882	0	0	0	0	0	0	0	1	27	0	0	0	0	0	1	k__Fungi;p__;c__;o__;f__;g__;s__
OTU_883	0	2	0	0	0	0	0	0	3	0	2	2	0	0	0	k__Fungi;p__;c__;o__;f__;g__;s__
OTU_884	0	0	0	0	0	0	0	0	0	0	3	2	0	0	1	k__Fungi;p__;c__;o__;f__;g__;s__
OTU_885	0	0	0	0	1	2	0	0	0	0	0	0	0	0	0	k__Fungi;p__Ascomycota;c__Archaeorhizomycetes;o__Archaeorhizomycetales;f__Archaeorhizomycetaceae;g__Archaeorhizomyces;s__
OTU_886	153	10	156	140	257	31	145	0	13	20	49	44	215	142	17	k__Fungi;p__;c__;o__;f__;g__;s__
OTU_887	156	9	192	170	170	21	154	6	27	14	33	51	211	136	7	k__Fungi;p__Mortierellomycota;c__Mortierellomycetes;o__Mortierellales;f__Mortierellaceae;g__Mortierella;s__Mortierella_alpina
OTU_888	0	7	0	0	0	0	0	0	0	0	0	0	0	0	0	k__Fungi;p__;c__;o__;f__;g__;s__
OTU_889	0	2	0	0	1	0	0	0	1	0	0	1	0	0	5	k__Fungi;p__;c__;o__;f__;g__;s__
OTU_890	0	0	0	0	0	0	0	0	3	1	0	0	0	0	0	k__Fungi;p__Mortierellomycota;c__Mortierellomycetes;o__Mortierellales;f__;g__;s__
OTU_891	0	0	0	0	0	0	0	1	2	0	0	0	1	0	4	k__Fungi;p__;c__;o__;f__;g__;s__
OTU_892	0	0	0	1	0	0	0	0	1	0	0	0	0	0	3	k__Fungi;p__;c__;o__;f__;g__;s__
OTU_893	0	0	0	0	0	0	0	0	2	0	0	0	0	0	4	k__Fungi;p__;c__;o__;f__;g__;s__
OTU_894	0	2	0	0	0	0	0	0	0	0	0	0	0	0	0	k__Fungi;p__;c__;o__;f__;g__;s__
OTU_895	3	10	4	16	0	52	4	9	122	9	179	5	2	1	38	No blast hit
OTU_896	0	0	0	0	0	0	0	0	0	2	0	0	0	0	0	k__Fungi;p__;c__;o__;f__;g__;s__
OTU_897	0	0	0	0	0	2	0	0	0	0	0	0	0	0	0	k__Fungi;p__Ascomycota;c__Eurotiomycetes;o__Chaetothyriales;f__Herpotrichiellaceae;g__;s__
OTU_898	0	1	0	0	0	0	0	1	2	0	0	1	0	0	0	k__Fungi;p__;c__;o__;f__;g__;s__
OTU_899	84	16	71	63	98	9	141	3	20	17	13	43	64	105	14	k__Fungi;p__;c__;o__;f__;g__;s__
OTU_900	0	0	0	0	3	1	0	0	0	0	0	0	0	0	0	k__Fungi;p__Ascomycota;c__Leotiomycetes;o__;f__;g__;s__
OTU_901	0	1	0	0	0	0	0	1	0	0	0	26	0	0	0	k__Fungi;p__;c__;o__;f__;g__;s__
OTU_902	0	0	0	0	0	0	0	0	0	0	4	0	0	0	0	k__Fungi;p__;c__;o__;f__;g__;s__
OTU_903	0	0	0	0	0	2	1	0	0	0	0	0	0	1	0	k__Fungi;p__Ascomycota;c__Archaeorhizomycetes;o__Archaeorhizomycetales;f__Archaeorhizomycetaceae;g__Archaeorhizomyces;s__Archaeorhizomyces_borealis
OTU_904	0	6	0	0	0	0	0	0	0	0	0	0	0	0	0	k__Fungi;p__;c__;o__;f__;g__;s__
OTU_905	0	0	0	0	0	2	0	0	0	0	0	0	0	0	0	k__Fungi;p__Basidiomycota;c__Agaricomycetes;o__Thelephorales;f__Thelephoraceae;g__Pseudotomentella;s__
OTU_906	0	0	2	0	0	0	0	0	0	0	0	0	0	0	0	k__Fungi;p__;c__;o__;f__;g__;s__
OTU_907	0	0	0	1	0	5	0	0	0	0	0	1	0	0	0	k__Fungi;p__Basidiomycota;c__Tremellomycetes;o__Tremellales;f__Phaeotremellaceae;g__Phaeotremella;s__
OTU_908	0	0	0	0	0	0	0	0	0	2	0	0	0	0	0	No blast hit
OTU_909	0	0	0	0	0	0	0	0	0	0	2	0	0	0	0	k__Fungi;p__Ascomycota;c__Leotiomycetes;o__Helotiales;f__Dermateaceae;g__;s__
OTU_910	0	0	0	0	0	0	0	1	2	1	0	1	0	0	2	k__Fungi;p__Ascomycota;c__Sordariomycetes;o__Ophiostomatales;f__Ophiostomataceae;g__Sporothrix;s__Sporothrix_inflata
OTU_911	0	5	0	0	0	0	0	3	2	0	0	1	0	0	0	k__Fungi;p__Ascomycota;c__Eurotiomycetes;o__Eurotiales;f__Trichocomaceae;g__;s__
OTU_912	0	1	0	1	0	11	1	0	1	0	2	0	0	0	0	k__Fungi;p__;c__;o__;f__;g__;s__
OTU_913	0	10	0	0	0	23	0	9	65	14	3	1	0	0	4	k__Fungi;p__;c__;o__;f__;g__;s__
OTU_914	0	4	0	0	0	0	0	0	0	0	0	0	0	0	0	k__Fungi;p__Ascomycota;c__;o__;f__;g__;s__
OTU_915	0	0	0	0	0	2	0	0	0	0	0	0	0	0	0	k__Fungi;p__Ascomycota;c__Sordariomycetes;o__Hypocreales;f__Cordycipitaceae;g__Simplicillium;s__
OTU_916	0	6	0	0	0	0	0	0	0	0	0	0	0	0	0	No blast hit
OTU_917	0	0	0	0	0	0	0	0	0	4	114	41	0	0	0	k__Fungi;p__Mortierellomycota;c__Mortierellomycetes;o__Mortierellales;f__Mortierellaceae;g__;s__
OTU_918	0	1	0	0	0	0	0	6	0	0	1	0	0	0	0	k__Fungi;p__;c__;o__;f__;g__;s__
OTU_919	0	0	0	0	0	0	0	0	1	0	0	0	0	0	3	k__Fungi;p__;c__;o__;f__;g__;s__
OTU_920	0	1	0	0	0	2	0	0	0	0	0	0	0	0	0	k__Fungi;p__;c__;o__;f__;g__;s__
OTU_921	0	56	0	0	0	2	0	1	1	0	1	1	0	0	0	k__Fungi;p__Ascomycota;c__Sordariomycetes;o__Sordariales;f__Chaetomiaceae;g__Chaetomium;s__Chaetomium_globosum
OTU_922	0	1	0	0	0	0	2	106	108	1	0	0	0	0	0	k__Fungi;p__;c__;o__;f__;g__;s__
OTU_923	0	0	0	0	0	44	0	0	2	0	1	3	0	0	0	k__Fungi;p__;c__;o__;f__;g__;s__
OTU_924	3	13	5	0	0	29	1	12	17	42	51	31	8	1	70	k__Fungi;p__;c__;o__;f__;g__;s__
OTU_925	0	0	0	0	0	1	0	14	2	4	0	0	0	0	0	k__Fungi;p__;c__;o__;f__;g__;s__
OTU_926	0	1	0	0	0	0	0	0	2	0	0	0	0	0	0	k__Fungi;p__;c__;o__;f__;g__;s__
OTU_927	0	2	0	0	0	0	0	0	0	0	0	2	0	0	0	k__Fungi;p__;c__;o__;f__;g__;s__
OTU_928	0	0	0	1	0	3	0	3	1	6	0	5	1	1	3	k__Fungi;p__;c__;o__;f__;g__;s__
OTU_929	2	0	0	1	1	2	0	0	0	0	0	0	0	0	0	k__Fungi;p__Ascomycota;c__Dothideomycetes;o__Venturiales;f__;g__;s__
OTU_930	0	2	0	0	0	0	0	0	0	0	0	0	0	0	0	k__Fungi;p__;c__;o__;f__;g__;s__
OTU_931	0	10	1	3	2	1	4	1	1	0	9	1	3	7	0	k__Fungi;p__;c__;o__;f__;g__;s__
OTU_932	0	48	0	0	0	2	0	33	37	12	1	1	0	0	18	k__Fungi;p__;c__;o__;f__;g__;s__
OTU_933	0	0	0	0	0	0	0	0	2	0	0	0	0	0	0	k__Fungi;p__Ascomycota;c__Saccharomycetes;o__Saccharomycetales;f__Saccharomycetales_fam_Incertae_sedis;g__Diutina;s__Diutina_rugosa
OTU_934	0	0	0	0	0	0	0	0	0	0	0	0	0	0	31	k__Fungi;p__;c__;o__;f__;g__;s__
OTU_935	0	3	0	0	0	0	0	0	0	1	0	0	0	0	0	k__Fungi;p__;c__;o__;f__;g__;s__
OTU_936	0	2	0	0	0	0	0	0	0	0	0	0	0	0	0	No blast hit
OTU_937	2	9	1	0	0	4	3	18	4	14	5	22	3	3	9	No blast hit
OTU_938	0	3	0	0	0	0	0	0	0	0	0	0	0	0	0	No blast hit
OTU_939	0	0	0	0	1	1	2	0	0	0	0	0	0	2	0	k__Fungi;p__;c__;o__;f__;g__;s__
OTU_940	0	1	0	1	0	7	0	6	112	0	1	1	14	0	0	k__Fungi;p__Ascomycota;c__Eurotiomycetes;o__Eurotiales;f__Aspergillaceae;g__Penicillium;s__Penicillium_simplicissimum
OTU_941	0	6	0	0	0	0	0	0	0	0	0	0	0	0	0	k__Fungi;p__;c__;o__;f__;g__;s__
OTU_942	0	0	0	1	0	0	0	0	0	0	2	0	0	0	0	k__Fungi;p__Basidiomycota;c__Tremellomycetes;o__Trichosporonales;f__Trichosporonaceae;g__Apiotrichum;s__
OTU_943	0	7	0	0	0	13	0	2	195	258	1	2	0	0	0	k__Fungi;p__Ascomycota;c__Sordariomycetes;o__Microascales;f__Microascaceae;g__Scedosporium;s__Scedosporium_boydii
OTU_944	0	0	0	0	0	0	0	1	0	4	3	1	0	0	1	k__Fungi;p__;c__;o__;f__;g__;s__
OTU_945	0	2	0	0	0	0	0	0	0	0	0	0	0	0	0	k__Fungi;p__Glomeromycota;c__Glomeromycetes;o__Glomerales;f__Glomeraceae;g__;s__
OTU_946	0	0	0	0	0	0	0	0	0	2	0	0	0	0	0	k__Fungi;p__Ascomycota;c__;o__;f__;g__;s__
OTU_947	0	0	1	0	0	82	0	116	70	0	0	0	0	0	0	k__Fungi;p__;c__;o__;f__;g__;s__
OTU_948	0	0	0	0	0	0	0	2	3	1	10	4	0	0	0	No blast hit
OTU_949	0	0	0	0	0	0	0	0	0	0	6	0	0	0	0	k__Fungi;p__;c__;o__;f__;g__;s__
OTU_950	0	2	0	0	0	0	0	0	0	0	0	0	0	0	0	k__Fungi;p__Rozellomycota;c__;o__;f__;g__;s__
OTU_951	0	0	0	0	0	2	0	0	0	0	0	0	0	0	0	k__Fungi;p__;c__;o__;f__;g__;s__
OTU_952	0	1	0	0	0	4	0	0	1	0	0	0	0	0	0	k__Fungi;p__;c__;o__;f__;g__;s__
OTU_953	0	2	0	0	0	0	0	0	0	0	7	0	0	0	2	k__Fungi;p__Ascomycota;c__Sordariomycetes;o__Hypocreales;f__;g__;s__
OTU_954	0	0	2	1	0	0	0	0	0	0	0	0	0	0	0	k__Fungi;p__;c__;o__;f__;g__;s__
OTU_955	0	2	0	0	0	0	0	0	0	0	0	0	0	0	0	k__Fungi;p__Ascomycota;c__Sordariomycetes;o__Hypocreales;f__Nectriaceae;g__Fusarium;s__
OTU_956	0	0	0	0	0	0	0	0	0	0	2	0	0	0	0	k__Fungi;p__Ascomycota;c__;o__;f__;g__;s__
OTU_957	0	0	0	0	0	0	0	0	0	1	1	1	0	0	1	k__Fungi;p__;c__;o__;f__;g__;s__
OTU_958	2	0	0	0	1	1	2	0	0	0	0	0	0	0	0	k__Fungi;p__;c__;o__;f__;g__;s__
OTU_959	0	0	0	0	0	0	0	1	0	0	0	2	0	0	0	k__Fungi;p__Ascomycota;c__Eurotiomycetes;o__Eurotiales;f__Trichocomaceae;g__Talaromyces;s__Talaromyces_subinflatus
OTU_960	0	4	0	0	0	0	0	0	0	0	0	0	0	0	0	k__Fungi;p__Basidiomycota;c__Agaricomycetes;o__Polyporales;f__Fomitopsidaceae;g__Postia;s__Postia_fragilis
OTU_961	0	3	0	0	0	0	0	0	0	0	0	0	0	0	0	k__Fungi;p__;c__;o__;f__;g__;s__
OTU_962	0	1	1	1	0	0	0	0	0	0	1	1	0	0	2	k__Fungi;p__;c__;o__;f__;g__;s__
OTU_963	0	0	0	0	0	2	0	0	0	1	0	0	0	0	0	k__Fungi;p__;c__;o__;f__;g__;s__
OTU_964	0	2	0	0	0	0	0	1	1	1	2	0	0	0	0	k__Fungi;p__Mortierellomycota;c__Mortierellomycetes;o__Mortierellales;f__Mortierellaceae;g__Mortierella;s__
OTU_965	0	0	0	0	0	0	0	0	0	0	0	0	0	0	3	k__Fungi;p__Mortierellomycota;c__Mortierellomycetes;o__Mortierellales;f__Mortierellaceae;g__Mortierella;s__
OTU_966	2	0	2	0	0	0	1	0	0	0	0	0	2	0	0	k__Fungi;p__Ascomycota;c__Sordariomycetes;o__Sordariales;f__;g__;s__
OTU_967	0	0	0	0	0	0	0	0	1	0	0	3	0	0	0	k__Fungi;p__;c__;o__;f__;g__;s__
OTU_968	1	0	0	0	0	0	0	0	1	1	0	0	0	0	1	k__Fungi;p__Ascomycota;c__;o__;f__;g__;s__
OTU_969	0	2	0	0	0	1	0	0	0	0	0	0	6	0	0	k__Fungi;p__Ascomycota;c__Sordariomycetes;o__Hypocreales;f__Nectriaceae;g__Fusarium;s__
OTU_970	0	1	0	0	0	0	0	0	0	3	0	0	0	0	0	No blast hit
OTU_971	0	1	0	0	0	0	0	0	1	0	1	0	0	0	0	k__Fungi;p__Ascomycota;c__Archaeorhizomycetes;o__Archaeorhizomycetales;f__Archaeorhizomycetaceae;g__Archaeorhizomyces;s__
OTU_972	0	0	0	0	0	0	0	0	0	0	3	0	0	0	0	No blast hit
OTU_973	0	3	0	0	0	0	0	0	0	0	0	0	0	0	0	k__Fungi;p__;c__;o__;f__;g__;s__
OTU_974	0	0	0	1	0	1	0	0	0	0	5	0	0	1	0	k__Fungi;p__Basidiomycota;c__Agaricomycetes;o__Boletales;f__;g__;s__
OTU_975	14	4	1	0	2	21	1	14	0	12	12	79	2	0	5	k__Fungi;p__Mortierellomycota;c__Mortierellomycetes;o__Mortierellales;f__Mortierellaceae;g__Mortierella;s__
OTU_976	0	1	0	1	0	5	0	1	0	20	1	0	0	0	4	k__Fungi;p__Ascomycota;c__Sordariomycetes;o__Hypocreales;f__;g__;s__
OTU_977	0	2	0	0	0	0	0	2	0	0	0	1	0	0	1	k__Fungi;p__Ascomycota;c__Sordariomycetes;o__Sordariales;f__Lasiosphaeriaceae;g__Cladorrhinum;s__Cladorrhinum_bulbillosum
OTU_978	1	1	0	0	0	0	0	1	0	0	0	0	0	0	2	k__Fungi;p__;c__;o__;f__;g__;s__
OTU_979	0	3	0	0	0	0	0	0	0	0	0	0	0	0	0	k__Fungi;p__Basidiomycota;c__Agaricomycetes;o__Agaricales;f__Tricholomataceae;g__Mycena;s__Mycena_alexandri
OTU_980	0	0	0	0	0	1	0	3	2	1	1	1	0	0	1	k__Fungi;p__Ascomycota;c__Pezizomycetes;o__Pezizales;f__;g__;s__
OTU_981	4	23	0	3	2	29	8	2	35	21	0	137	0	0	2	k__Fungi;p__Ascomycota;c__Sordariomycetes;o__Microascales;f__Microascaceae;g__Pseudallescheria;s__Pseudallescheria_boydii
OTU_982	0	36	0	0	0	1	0	4	2	11	5	12	0	1	4	k__Fungi;p__Ascomycota;c__Sordariomycetes;o__Sordariales;f__Chaetomiaceae;g__Chaetomium;s__
OTU_983	1	8	0	0	0	13	0	2	0	0	2	0	0	0	0	k__Fungi;p__Ascomycota;c__Eurotiomycetes;o__Eurotiales;f__Aspergillaceae;g__Aspergillus;s__Aspergillus_terreus
OTU_984	0	8	0	0	0	0	0	1	0	0	0	0	0	0	0	k__Fungi;p__Ascomycota;c__Sordariomycetes;o__Hypocreales;f__;g__;s__
OTU_985	253	34	235	201	446	54	274	9	16	76	106	72	276	243	31	k__Fungi;p__Mortierellomycota;c__Mortierellomycetes;o__Mortierellales;f__Mortierellaceae;g__Mortierella;s__Mortierella_alpina
OTU_986	0	3	1	0	0	0	0	0	2	1	0	115	0	0	0	k__Fungi;p__;c__;o__;f__;g__;s__
OTU_987	0	3	0	0	0	0	0	0	1	0	0	0	0	0	0	k__Fungi;p__;c__;o__;f__;g__;s__
OTU_988	0	1	0	0	0	1	0	0	15	5	0	1	0	0	0	k__Fungi;p__;c__;o__;f__;g__;s__
OTU_989	17	85	11	3	1	91	5	32	57	168	205	108	21	15	282	k__Fungi;p__;c__;o__;f__;g__;s__
OTU_990	0	0	0	0	0	0	0	0	3	2	0	1	0	1	1	k__Fungi;p__Rozellomycota;c__;o__;f__;g__;s__
OTU_991	0	0	1	2	3	1	1	0	0	0	0	0	0	1	0	k__Fungi;p__Mucoromycota;c__Umbelopsidomycetes;o__Umbelopsidales;f__Umbelopsidaceae;g__Umbelopsis;s__
OTU_992	0	943	0	3	0	1	1	7	2	1	10	0	3	0	0	k__Fungi;p__Ascomycota;c__Sordariomycetes;o__Togniniales;f__Togniniaceae;g__Phaeoacremonium;s__
OTU_993	2	0	0	0	2	2	0	0	0	0	0	0	0	1	0	k__Fungi;p__;c__;o__;f__;g__;s__
OTU_994	0	0	0	0	0	0	0	0	0	11	0	0	0	0	0	k__Fungi;p__Mucoromycota;c__Mucoromycetes;o__Mucorales;f__Lichtheimiaceae;g__Circinella;s__Circinella_muscae
OTU_995	0	0	0	0	0	0	0	1	0	0	0	8	0	0	0	k__Fungi;p__;c__;o__;f__;g__;s__
OTU_996	0	0	0	0	0	0	0	0	4	0	0	0	0	0	0	k__Fungi;p__Ascomycota;c__Eurotiomycetes;o__Chaetothyriales;f__Herpotrichiellaceae;g__Exophiala;s__Exophiala_oligosperma
OTU_997	5	0	0	2	2	4	3	0	0	1	2	5	0	4	0	k__Fungi;p__Zoopagomycota;c__Zoopagomycetes;o__Zoopagales;f__Piptocephalidaceae;g__Syncephalis;s__
OTU_998	0	0	2	1	2	0	0	0	1	0	0	0	0	1	0	k__Fungi;p__;c__;o__;f__;g__;s__
OTU_999	0	3	0	4	2	37	23	32	25	2	24	0	3	1	0	k__Fungi;p__Ascomycota;c__Eurotiomycetes;o__Eurotiales;f__Aspergillaceae;g__Penicillium;s__
OTU_1000	0	2	0	0	0	0	0	2	3	1	2	1	0	0	1	k__Fungi;p__Ascomycota;c__Dothideomycetes;o__Botryosphaeriales;f__Botryosphaeriaceae;g__Microdiplodia;s__
OTU_1001	0	13	0	0	0	0	0	0	0	0	0	0	0	0	0	k__Fungi;p__;c__;o__;f__;g__;s__
OTU_1002	0	4	0	0	0	0	0	0	0	0	0	0	0	0	0	k__Fungi;p__;c__;o__;f__;g__;s__
OTU_1003	0	3	0	2	0	2	2	0	1	1	0	0	0	0	1	No blast hit
OTU_1004	0	5	0	0	0	0	0	0	0	0	0	0	0	0	0	k__Fungi;p__;c__;o__;f__;g__;s__
OTU_1005	0	0	0	0	0	0	0	0	0	0	3	0	0	0	0	k__Fungi;p__;c__;o__;f__;g__;s__
OTU_1006	0	4	0	0	0	0	0	0	0	0	0	0	0	0	0	k__Fungi;p__;c__;o__;f__;g__;s__
OTU_1007	0	0	0	0	0	0	0	0	2	0	0	0	0	0	0	k__Fungi;p__;c__;o__;f__;g__;s__
OTU_1008	0	0	0	0	0	0	0	0	0	3	0	0	0	0	0	k__Fungi;p__Ascomycota;c__Sordariomycetes;o__Hypocreales;f__;g__;s__
OTU_1009	0	0	0	0	0	5	0	0	0	0	0	0	0	0	0	k__Fungi;p__Glomeromycota;c__Glomeromycetes;o__Glomerales;f__Glomeraceae;g__;s__
OTU_1010	0	0	0	1	0	2	0	0	0	0	0	0	0	0	0	k__Fungi;p__;c__;o__;f__;g__;s__
OTU_1011	0	2	0	2	0	1	0	44	17	9	117	11	4	9	5	k__Fungi;p__;c__;o__;f__;g__;s__
OTU_1012	0	8	0	0	0	0	0	1	1	0	0	0	0	1	0	k__Fungi;p__;c__;o__;f__;g__;s__
OTU_1013	0	30	0	0	0	0	0	0	0	1	0	0	0	0	0	k__Fungi;p__Ascomycota;c__Sordariomycetes;o__Sordariales;f__Chaetomiaceae;g__Chaetomium;s__Chaetomium_globosum
OTU_1014	253	23	210	247	262	69	188	90	73	34	105	284	355	222	17	k__Fungi;p__;c__;o__;f__;g__;s__
OTU_1015	0	2	6	0	1	3	0	5	2	24	28	12	1	3	32	k__Fungi;p__;c__;o__;f__;g__;s__
OTU_1016	0	3	0	0	0	0	0	1	0	0	0	0	0	0	0	k__Fungi;p__;c__;o__;f__;g__;s__
OTU_1017	0	0	0	0	0	1	0	4	2	0	0	0	0	0	1	k__Fungi;p__Ascomycota;c__Eurotiomycetes;o__Eurotiales;f__Aspergillaceae;g__Aspergillus;s__Aspergillus_fumigatus
OTU_1018	0	1	0	0	0	0	0	1	0	0	0	0	0	0	3	k__Fungi;p__;c__;o__;f__;g__;s__
OTU_1019	0	0	0	0	0	0	0	0	1	0	0	1	0	0	0	k__Fungi;p__;c__;o__;f__;g__;s__
OTU_1020	0	0	0	0	0	0	1	0	0	0	0	2	0	0	0	k__Fungi;p__;c__;o__;f__;g__;s__
OTU_1021	1	5	2	1	0	10	0	4	7	8	13	9	3	4	19	k__Fungi;p__;c__;o__;f__;g__;s__
OTU_1022	0	0	0	0	0	0	0	0	0	0	0	0	0	0	8	k__Fungi;p__;c__;o__;f__;g__;s__
OTU_1023	0	0	0	0	0	0	0	0	0	0	18	0	0	0	0	k__Fungi;p__Basidiomycota;c__Agaricomycetes;o__Boletales;f__;g__;s__
OTU_1024	0	0	0	0	0	6	0	0	0	0	0	0	0	0	0	k__Fungi;p__Ascomycota;c__Orbiliomycetes;o__Orbiliales;f__Orbiliaceae;g__Dactylellina;s__
OTU_1025	0	1	0	0	0	0	0	2	0	0	1	0	0	0	1	k__Fungi;p__Ascomycota;c__Sordariomycetes;o__;f__;g__;s__
OTU_1026	0	0	0	0	0	3	0	2	5	27	14	4	0	0	2	k__Fungi;p__Ascomycota;c__Sordariomycetes;o__Sordariales;f__Chaetomiaceae;g__Acrophialophora;s__Acrophialophora_fusispora
[truncated: 208 more rows]
