# Supplementary material for: Response of soil microbiome structure and its network profiles to four soil amendments in monocropping strawberry greenhouse
Source: PLoS One. 2021 Sep 29;16(9):e0245180. doi: 10.1371/journal.pone.0245180 (PMC8480769; doi:10.1371/journal.pone.0245180)
Supplement: S3 File — Parameters of nodes (genera) in a bacterial co-occurrence network, including the connectivity degree between key microbes. (XLSX) [file pone.0245180.s009.xlsx]

## Sheet: CK
Node name(genus)	Connectivity Degree	Abundance	AverageShortestPathLength	BetweennessCentrality	ClosenessCentrality	ClusteringCoefficient	degree.layout	Eccentricity	IsSingleNode	NeighborhoodConnectivity	NumberOfDirectedEdges	NumberOfUndirectedEdges	PartnerOfMultiEdgedNodePairs	phyla	Radiality	selected	SelfLoops	shared name	Stress	TopologicalCoefficient	type
Gaiella	9	0.001949	1.66667	0.0835078	0.6	0.777778		4	FALSE	8.11111	0	9	0	p__Actinobacteria	0.925926	FALSE	0	Gaiella	116	0.675926	A
Rhodoplanes	9	0.001643	1.66667	0.0835078	0.6	0.777778	2	4	FALSE	8.11111	0	9	0	p__Proteobacteria	0.925926	FALSE	0	Rhodoplanes	116	0.675926	P
unidentified_Acidobacteria	9	0.006501	1.66667	0.0835078	0.6	0.777778		4	FALSE	8.11111	0	9	0	p__Acidobacteria	0.925926	FALSE	0	unidentified_Acidobacteria	116	0.675926	Ad
Aquicella	9	0.008777	1.86667	0.0420725	0.535714	0.805556		5	FALSE	8	0	9	0	p__Proteobacteria	0.903704	FALSE	0	Aquicella	72	0.727273	P
Steroidobacter	9	0.00281	1.86667	0.0420725	0.535714	0.805556		5	FALSE	8	0	9	0	p__Proteobacteria	0.903704	FALSE	0	Steroidobacter	72	0.727273	P
Frateuria	8	0.007817	2.06667	0.0116198	0.483871	0.892857		5	FALSE	8.25	0	8	0	p__Proteobacteria	0.881481	FALSE	0	Frateuria	30	0.825	P
Terrimonas	8	0.000673	2.06667	0.0116198	0.483871	0.892857		5	FALSE	8.25	0	8	0	p__Bacteroidetes	0.881481	FALSE	0	Terrimonas	30	0.825	B
Pedobacter	8	0.000465	2.06667	0.0116198	0.483871	0.892857		5	FALSE	8.25	0	8	0	p__Bacteroidetes	0.881481	FALSE	0	Pedobacter	30	0.825	B
Devosia	7	0.010054	1.73333	0.151793	0.576923	0.666667		4	FALSE	7.85714	0	7	0	p__Proteobacteria	0.918519	FALSE	0	Devosia	160	0.604396	P
Bacillus	6	0.045528	1.90909	0.545455	0.52381	0.666667	7	4	FALSE	4.66667	0	6	0	p__Firmicutes	0.848485	FALSE	0	Bacillus	90	0.642857	F
Taibaiella	6	0.001227	1.55556	0.314815	0.642857	0.533333		3	FALSE	3.83333	0	6	0	p__Bacteroidetes	0.907407	FALSE	0	Taibaiella	32	0.547619	B
Shimazuella	6	0.003176	1.73333	0.306747	0.576923	0.533333		3	FALSE	7	0	6	0	p__Firmicutes	0.918519	FALSE	0	Shimazuella	300	0.538462	F
Shinella	6	0.003246	1.14286	0.0952381	0.875	0.8		2	FALSE	5.16667	0	6	0	p__Proteobacteria	0.97619	FALSE	0	Shinella	12	0.738095	P
Micropepsis	6	0.00285	1.14286	0.0952381	0.875	0.8		2	FALSE	5.16667	0	6	0	p__Proteobacteria	0.97619	FALSE	0	Micropepsis	12	0.738095	P
Sphingopyxis	6	0.001653	1.14286	0.0952381	0.875	0.8		2	FALSE	5.16667	0	6	0	p__Proteobacteria	0.97619	FALSE	0	Sphingopyxis	12	0.738095	P
Mycobacterium	5	0.002622	2.53333	0	0.394737	1		6	FALSE	8.4	0	5	0	p__Actinobacteria	0.82963	FALSE	0	Mycobacterium	0	0.933333	A
Castellaniella	5	0.001563	1.42857	0	0.7	1		3	FALSE	5.6	0	5	0	p__Proteobacteria	0.928571	FALSE	0	Castellaniella	0	0.933333	P
Pseudomonas	5	0.018455	2.45455	0	0.407407	1	1	5	FALSE	5.2	0	5	0	p__Proteobacteria	0.757576	FALSE	0	Pseudomonas	0	0.866667	P
Chujaibacter	5	0.000782	1.42857	0	0.7	1		3	FALSE	5.6	0	5	0	p__Proteobacteria	0.928571	FALSE	0	Chujaibacter	0	0.933333	P
Actinomadura	5	0.003998	2.45455	0	0.407407	1		5	FALSE	5.2	0	5	0	p__Actinobacteria	0.757576	FALSE	0	Actinomadura	0	0.866667	A
Paenibacillus	5	0.00571	2.45455	0	0.407407	1		5	FALSE	5.2	0	5	0	p__Firmicutes	0.757576	FALSE	0	Paenibacillus	0	0.866667	F
Bryobacter	5	0.035722	2.45455	0	0.407407	1		5	FALSE	5.2	0	5	0	p__Acidobacteria	0.757576	FALSE	0	Bryobacter	0	0.866667	Ad
Fluviicola	5	0.000198	2.45455	0	0.407407	1		5	FALSE	5.2	0	5	0	p__Bacteroidetes	0.757576	FALSE	0	Fluviicola	0	0.866667	B
Flavobacterium	5	0.002355	2	0.0555556	0.5	0.6		4	FALSE	4	0	5	0	p__Bacteroidetes	0.833333	FALSE	0	Flavobacterium	8	0.666667	B
Gemmatirosa	5	0.002573	1.42857	0	0.7	1		3	FALSE	5.6	0	5	0	p__Gemmatimonadetes	0.928571	FALSE	0	Gemmatirosa	0	0.933333	G
Enhydrobacter	4	0.005235	1.55556	0.5	0.642857	0.5		2	FALSE	4.25	0	4	0	p__Proteobacteria	0.907407	FALSE	0	Enhydrobacter	48	0.5	P
Mucilaginibacter	4	0.002533	1.77778	0.037037	0.5625	0.833333		3	FALSE	4.75	0	4	0	p__Bacteroidetes	0.87037	FALSE	0	Mucilaginibacter	8	0.678571	B
unidentified_Chitinophagaceae	4	0.005492	1.77778	0.037037	0.5625	0.833333		3	FALSE	4.75	0	4	0	p__Bacteroidetes	0.87037	FALSE	0	unidentified_Chitinophagaceae	8	0.678571	B
Nocardioides	4	0.002593	2.2	0.226613	0.454545	0.5		4	FALSE	4	0	4	0	p__Actinobacteria	0.866667	FALSE	0	Nocardioides	206	0.444444	A
Dongia	4	0.003424	2.06667	0.121283	0.483871	0.5		3	FALSE	5	0	4	0	p__Proteobacteria	0.881481	FALSE	0	Dongia	122	0.5	P
Haliangium	4	0.006046	2.63636	0.327273	0.37931	0.333333		4	FALSE	2.5	0	4	0	p__Proteobacteria	0.727273	FALSE	0	Haliangium	64	0.5	P
Tumebacillus	4	0.00283	1.42857	0.285714	0.7	0.5		2	FALSE	4.75	0	4	0	p__Firmicutes	0.928571	FALSE	0	Tumebacillus	24	0.75	F
Nitrosospira	4	0.002375	1	0.5	1	0.5		1	FALSE	2.5	0	4	0	p__Proteobacteria	1	FALSE	0	Nitrosospira	6	0.75	P
Craurococcus	3	0.003226	2.18182	0.190909	0.458333	0.666667		3	FALSE	3.33333	0	3	0	p__Proteobacteria	0.80303	FALSE	0	Craurococcus	42	0.555556	P
Acidibacter	3	0.007847	2.18182	0.190909	0.458333	0.666667		3	FALSE	3.33333	0	3	0	p__Proteobacteria	0.80303	FALSE	0	Acidibacter	42	0.555556	P
Marmoricola	3	0.004047	1.90909	0.545455	0.52381	0.333333		3	FALSE	4	0	3	0	p__Actinobacteria	0.848485	FALSE	0	Marmoricola	96	0.458333	A
Arachidicoccus	3	0.018277	2	0.388889	0.5	0.333333		3	FALSE	2.66667	0	3	0	p__Bacteroidetes	0.833333	FALSE	0	Arachidicoccus	36	0.466667	B
Chitinophaga	3	0.001019	2.66667	0.0240363	0.375	0.666667		4	FALSE	3.66667	0	3	0	p__Bacteroidetes	0.814815	FALSE	0	Chitinophaga	24	0.611111	B
Mizugakiibacter	3	0.013438	1.25	0	0.8	1		2	FALSE	3.33333	0	3	0	p__Proteobacteria	0.9375	FALSE	0	Mizugakiibacter	0	0.833333	P
Gemmatimonas	3	0.006323	1.25	0	0.8	1		2	FALSE	3.33333	0	3	0	p__Gemmatimonadetes	0.9375	FALSE	0	Gemmatimonas	0	0.833333	G
unidentified_Bacteria	3	0.005136	2.93333	0.133333	0.340909	0.333333		5	FALSE	2.66667	0	3	0	p__unidentified_Bacteria	0.785185	FALSE	0	unidentified_Bacteria	106	0.583333	U
Thermoflavifilum	3	0.049714	1	0.166667	1	0.666667		1	FALSE	2.33333	0	3	0	p__Bacteroidetes	1	FALSE	0	Thermoflavifilum	2	0.777778	B
Rhodanobacter	3	0.080746	2.22222	0	0.45	1		4	FALSE	4.66667	0	3	0	p__Proteobacteria	0.796296	FALSE	0	Rhodanobacter	0	0.777778	P
Bradyrhizobium	3	0.010717	2.22222	0	0.45	1		4	FALSE	4.66667	0	3	0	p__Proteobacteria	0.796296	FALSE	0	Bradyrhizobium	0	0.777778	P
Reyranella	3	0.003731	1.25	0	0.8	1		2	FALSE	3.33333	0	3	0	p__Proteobacteria	0.9375	FALSE	0	Reyranella	0	0.833333	P
Meiothermus	3	0.008579	1	0.166667	1	0.666667		1	FALSE	2.33333	0	3	0	p__Deinococcus-Thermus	1	FALSE	0	Meiothermus	2	0.777778	D
Pricia	2	7.9e-05	1	0	1	1		1	FALSE	2	0	2	0	p__Bacteroidetes	1	FALSE	0	Pricia	0	1	B
Arthrobacter	2	0.000742	1	0	1	1		1	FALSE	2	0	2	0	p__Actinobacteria	1	FALSE	0	Arthrobacter	0	1	A
Pseudoxanthomonas	2	0.007995	1	0	1	1		1	FALSE	2	0	2	0	p__Proteobacteria	1	FALSE	0	Pseudoxanthomonas	0	1	P
Ochrobactrum	2	0.001079	2.77778	0	0.36	1		4	FALSE	2.5	0	2	0	p__Proteobacteria	0.703704	FALSE	0	Ochrobactrum	0	0.833333	P
Flavisolibacter	2	0.004443	2.77778	0	0.36	1		4	FALSE	2.5	0	2	0	p__Bacteroidetes	0.703704	FALSE	0	Flavisolibacter	0	0.833333	B
unidentified_Burkholderiaceae	2	0.01043	1	0	1	1		1	FALSE	2	0	2	0	p__Proteobacteria	1	FALSE	0	unidentified_Burkholderiaceae	0	1	P
Sphingomonas	2	0.040155	1	0	1	1		1	FALSE	2	0	2	0	p__Proteobacteria	1	FALSE	0	Sphingomonas	0	1	P
Streptomyces	2	0.012052	1	0	1	1		1	FALSE	2	0	2	0	p__Actinobacteria	1	FALSE	0	Streptomyces	0	1	A
unidentified_Rhizobiaceae	2	0.001554	1.33333	0	0.75	1		2	FALSE	3	0	2	0	p__Proteobacteria	0.888889	FALSE	0	unidentified_Rhizobiaceae	0	1	P
Brevibacillus	2	0.002484	1	0	1	1		1	FALSE	2	0	2	0	p__Firmicutes	1	FALSE	0	Brevibacillus	0	1	F
unidentified_Alphaproteobacteria	2	0.007135	1	0	1	1		1	FALSE	2	0	2	0	p__Proteobacteria	1	FALSE	0	unidentified_Alphaproteobacteria	0	1	P
Phenylobacterium	2	0.004215	1.33333	0	0.75	1		2	FALSE	3	0	2	0	p__Proteobacteria	0.888889	FALSE	0	Phenylobacterium	0	1	P
Thermomonas	2	0.001178	1	0	1	1	6	1	FALSE	2	0	2	0	p__Proteobacteria	1	FALSE	0	Thermomonas	0	1	P
unidentified_Gemmatimonadaceae	2	0.008609	1	0	1	1		1	FALSE	2	0	2	0	p__Gemmatimonadetes	1	FALSE	0	unidentified_Gemmatimonadaceae	0	1	G
Microbacterium	2	0.002316	3.45455	0	0.289474	1		5	FALSE	3	0	2	0	p__Actinobacteria	0.590909	FALSE	0	Microbacterium	0	0.75	A
unidentified_Gammaproteobacteria	2	0.005442	3.45455	0	0.289474	1		5	FALSE	3	0	2	0	p__Proteobacteria	0.590909	FALSE	0	unidentified_Gammaproteobacteria	0	0.75	P
Parapedobacter	2	0.000178	1	0	1	1		1	FALSE	2	0	2	0	p__Bacteroidetes	1	FALSE	0	Parapedobacter	0	1	B
Cellulosimicrobium	2	0.001375	1	0	1	1		1	FALSE	2	0	2	0	p__Actinobacteria	1	FALSE	0	Cellulosimicrobium	0	1	A
Kaistia	2	0.000277	1	0	1	1		1	FALSE	2	0	2	0	p__Proteobacteria	1	FALSE	0	Kaistia	0	1	P
Luteimonas	2	0.002731	1	0	1	1		1	FALSE	2	0	2	0	p__Proteobacteria	1	FALSE	0	Luteimonas	0	1	P
Stenotrophomonas	2	0.000237	1	0	1	1		1	FALSE	2	0	2	0	p__Proteobacteria	1	FALSE	0	Stenotrophomonas	0	1	P
unidentified_Clostridiales	1	0.00376	1.75	0	0.571429	0		2	FALSE	4	0	1	0	p__Firmicutes	0.8125	FALSE	0	unidentified_Clostridiales	0	0	F
Paradevosia	1	0.001415	3.86667	0	0.258621	0		6	FALSE	3	0	1	0	p__Proteobacteria	0.681481	FALSE	0	Paradevosia	0	0	P
Comamonas	1	0.000178	2.28571	0	0.4375	0		3	FALSE	4	0	1	0	p__Proteobacteria	0.785714	FALSE	0	Comamonas	0	0	P

## Sheet: EM1
Node name(genus)	Connectivity Degree	Abundance	AverageShortestPathLength	BetweennessCentrality	ClosenessCentrality	ClusteringCoefficient	degree.layout	Eccentricity	IsSingleNode	NeighborhoodConnectivity	NumberOfDirectedEdges	NumberOfUndirectedEdges	PartnerOfMultiEdgedNodePairs	phyla	Radiality	selected	SelfLoops	shared name	Stress	TopologicalCoefficient	type
Lysobacter	12	0.001039	3.60606	0.0411884	0.277311	0.757576		10	FALSE	10.4167	0	12	0	p__Proteobacteria	0.782828	FALSE	0	Lysobacter	4804	0.651042	P
Rhodoplanes	12	0.001643	3.60606	0.0411884	0.277311	0.757576	2	10	FALSE	10.4167	0	12	0	p__Proteobacteria	0.782828	FALSE	0	Rhodoplanes	4804	0.651042	P
Aquicella	12	0.008777	3.18182	0.17134	0.314286	0.80303		9	FALSE	10.5	0	12	0	p__Proteobacteria	0.818182	FALSE	0	Aquicella	7032	0.65625	P
Gaiella	11	0.001949	3.63636	0.0751587	0.275	0.672727		10	FALSE	10.0909	0	11	0	p__Actinobacteria	0.780303	FALSE	0	Gaiella	6836	0.630682	A
Chryseolinea	11	0.001603	3.30303	0.033877	0.302752	0.890909		9	FALSE	10.8182	0	11	0	p__Bacteroidetes	0.808081	FALSE	0	Chryseolinea	3992	0.721212	B
Pedobacter	11	0.000465	3.30303	0.033877	0.302752	0.890909		9	FALSE	10.8182	0	11	0	p__Bacteroidetes	0.808081	FALSE	0	Pedobacter	3992	0.721212	B
Steroidobacter	11	0.00281	3.30303	0.033877	0.302752	0.890909		9	FALSE	10.8182	0	11	0	p__Proteobacteria	0.808081	FALSE	0	Steroidobacter	3992	0.721212	P
unidentified_Acidobacteria	11	0.006501	3.66667	0.00706227	0.272727	0.854545		10	FALSE	10.8182	0	11	0	p__Acidobacteria	0.777778	FALSE	0	unidentified_Acidobacteria	60	0.721212	Ad
Skermanella	11	0.001425	3.30303	0.033877	0.302752	0.890909		9	FALSE	10.8182	0	11	0	p__Proteobacteria	0.808081	FALSE	0	Skermanella	3992	0.721212	P
Frateuria	10	0.007817	3.36364	0.018262	0.297297	0.933333		9	FALSE	10.9	0	10	0	p__Proteobacteria	0.80303	FALSE	0	Frateuria	2324	0.778571	P
Terrimonas	10	0.000673	3.36364	0.018262	0.297297	0.933333		9	FALSE	10.9	0	10	0	p__Bacteroidetes	0.80303	FALSE	0	Terrimonas	2324	0.778571	B
Mycobacterium	8	0.002622	3.06061	0.511364	0.326733	0.75		8	FALSE	10.125	0	8	0	p__Actinobacteria	0.828283	FALSE	0	Mycobacterium	29700	0.625	A
Devosia	8	0.010054	3.66667	0.141172	0.272727	0.607143		10	FALSE	9.375	0	8	0	p__Proteobacteria	0.777778	FALSE	0	Devosia	2894	0.551471	P
Bacillus	7	0.045528	3.78788	0.409091	0.264	0.428571	7	8	FALSE	5	0	7	0	p__Firmicutes	0.767677	FALSE	0	Bacillus	29016	0.5	F
Shimazuella	7	0.003176	4.18182	0.0649105	0.23913	0.571429		11	FALSE	8.14286	0	7	0	p__Firmicutes	0.734848	FALSE	0	Shimazuella	6898	0.508929	F
Gemmatirosa	6	0.002573	3.52941	0.220098	0.283333	0.533333		9	FALSE	4.5	0	6	0	p__Gemmatimonadetes	0.578431	FALSE	0	Gemmatirosa	506	0.5625	G
Castellaniella	5	0.001563	3.58824	0.135294	0.278689	0.6		9	FALSE	4.8	0	5	0	p__Proteobacteria	0.568627	FALSE	0	Castellaniella	336	0.6	P
Chitinophaga	5	0.001019	4.39394	0.101547	0.227586	0.6		11	FALSE	5.4	0	5	0	p__Bacteroidetes	0.717172	FALSE	0	Chitinophaga	1242	0.490909	B
Taibaiella	5	0.001227	2.75	0.409091	0.363636	0.4		6	FALSE	3	0	5	0	p__Bacteroidetes	0.65	FALSE	0	Taibaiella	96	0.5	B
Fluviicola	5	0.000198	3.18182	0.503788	0.314286	0.6		7	FALSE	5.6	0	5	0	p__Bacteroidetes	0.818182	FALSE	0	Fluviicola	29848	0.45	B
Dongia	5	0.003424	4.30303	0.0166077	0.232394	0.7		11	FALSE	7	0	5	0	p__Proteobacteria	0.724747	FALSE	0	Dongia	2062	0.5	P
Pseudomonas	5	0.018455	3.45455	0.094697	0.289474	0.9	1	7	FALSE	5.4	0	5	0	p__Proteobacteria	0.795455	FALSE	0	Pseudomonas	7360	0.6	P
Marmoricola	5	0.004047	4.33333	0.094697	0.230769	0.8		9	FALSE	5.4	0	5	0	p__Actinobacteria	0.722222	FALSE	0	Marmoricola	8952	0.54	A
Paenibacillus	5	0.00571	3.45455	0.094697	0.289474	0.9		7	FALSE	5.4	0	5	0	p__Firmicutes	0.795455	FALSE	0	Paenibacillus	7360	0.6	F
Actinomadura	5	0.003998	3.45455	0.094697	0.289474	0.9		7	FALSE	5.4	0	5	0	p__Actinobacteria	0.795455	FALSE	0	Actinomadura	7360	0.6	A
Bryobacter	5	0.035722	3.45455	0.094697	0.289474	0.9		7	FALSE	5.4	0	5	0	p__Acidobacteria	0.795455	FALSE	0	Bryobacter	7360	0.6	Ad
Acidibacter	5	0.007847	4.9697	0.106061	0.20122	0.7		10	FALSE	4.8	0	5	0	p__Proteobacteria	0.669192	FALSE	0	Acidibacter	11220	0.6	P
Kaistia	5	0.000277	4.9697	0.106061	0.20122	0.7		10	FALSE	4.8	0	5	0	p__Proteobacteria	0.669192	FALSE	0	Kaistia	11220	0.6	P
Micropepsis	5	0.00285	3.23529	0.16348	0.309091	0.7		8	FALSE	4.8	0	5	0	p__Proteobacteria	0.627451	FALSE	0	Micropepsis	366	0.6	P
Sphingopyxis	5	0.001653	3.23529	0.16348	0.309091	0.7		8	FALSE	4.8	0	5	0	p__Proteobacteria	0.627451	FALSE	0	Sphingopyxis	366	0.6	P
Craurococcus	5	0.003226	4.33333	0.094697	0.230769	0.8		9	FALSE	5.4	0	5	0	p__Proteobacteria	0.722222	FALSE	0	Craurococcus	8952	0.54	P
Parapedobacter	5	0.000178	4.33333	0.094697	0.230769	0.8		9	FALSE	5.4	0	5	0	p__Bacteroidetes	0.722222	FALSE	0	Parapedobacter	8952	0.54	B
Arachidicoccus	4	0.018277	2.33333	0.530303	0.428571	0.5		4	FALSE	3.25	0	4	0	p__Bacteroidetes	0.733333	FALSE	0	Arachidicoccus	110	0.5	B
Flavisolibacter	4	0.004443	2.75	0.30303	0.363636	0.5		5	FALSE	3	0	4	0	p__Bacteroidetes	0.65	FALSE	0	Flavisolibacter	56	0.55	B
Chujaibacter	4	0.000782	4.11765	0.102941	0.242857	0.666667		10	FALSE	4.5	0	4	0	p__Proteobacteria	0.480392	FALSE	0	Chujaibacter	288	0.5625	P
Haliangium	4	0.006046	5.72727	0.170455	0.174603	0.333333		11	FALSE	4	0	4	0	p__Proteobacteria	0.606061	FALSE	0	Haliangium	17968	0.5	P
Comamonas	4	0.000178	4.11765	0.102941	0.242857	0.666667		10	FALSE	4.5	0	4	0	p__Proteobacteria	0.480392	FALSE	0	Comamonas	288	0.5625	P
Tumebacillus	4	0.00283	3.11765	0.529412	0.320755	0.5		7	FALSE	4	0	4	0	p__Firmicutes	0.647059	FALSE	0	Tumebacillus	912	0.625	F
Nocardioides	4	0.002593	4.9697	0.0143842	0.20122	0.666667		12	FALSE	5	0	4	0	p__Actinobacteria	0.669192	FALSE	0	Nocardioides	104	0.555556	A
Shinella	4	0.003246	3.29412	0.075	0.303571	0.833333		8	FALSE	5	0	4	0	p__Proteobacteria	0.617647	FALSE	0	Shinella	182	0.625	P
Ochrobactrum	3	0.001079	2.91667	0	0.342857	1		5	FALSE	3.66667	0	3	0	p__Proteobacteria	0.616667	FALSE	0	Ochrobactrum	0	0.733333	P
unidentified_Chitinophagaceae	3	0.005492	2.41667	0.212121	0.413793	0.666667		5	FALSE	3.66667	0	3	0	p__Bacteroidetes	0.716667	FALSE	0	unidentified_Chitinophagaceae	56	0.52381	B
Pricia	3	7.9e-05	2.91667	0	0.342857	1		5	FALSE	3.66667	0	3	0	p__Bacteroidetes	0.616667	FALSE	0	Pricia	0	0.733333	B
Enhydrobacter	3	0.005235	2.25	0.545455	0.444444	0.333333		4	FALSE	3.33333	0	3	0	p__Proteobacteria	0.75	FALSE	0	Enhydrobacter	120	0.5	P
Mucilaginibacter	3	0.002533	2.41667	0.212121	0.413793	0.666667		5	FALSE	3.66667	0	3	0	p__Bacteroidetes	0.716667	FALSE	0	Mucilaginibacter	56	0.52381	B
Thermoflavifilum	3	0.049714	3.47059	0.485294	0.288136	0.333333		7	FALSE	2.66667	0	3	0	p__Bacteroidetes	0.588235	FALSE	0	Thermoflavifilum	800	0.583333	B
Luteimonas	3	0.002731	4.88235	0.117647	0.204819	0.333333		11	FALSE	3	0	3	0	p__Proteobacteria	0.352941	FALSE	0	Luteimonas	292	0.666667	P
unidentified_Oxyphotobacteria	3	0.000109	4.41176	0.308824	0.226667	0.333333		9	FALSE	2.66667	0	3	0	p__Oxyphotobacteria	0.431373	FALSE	0	unidentified_Oxyphotobacteria	504	0.583333	O
Microbacterium	3	0.002316	6.60606	0.0293561	0.151376	0.666667		12	FALSE	3	0	3	0	p__Actinobacteria	0.532828	FALSE	0	Microbacterium	4494	0.6	A
unidentified_Bacteria	3	0.005136	5.27273	0.0606061	0.189655	0.333333		12	FALSE	3.33333	0	3	0	p__unidentified_Bacteria	0.643939	FALSE	0	unidentified_Bacteria	508	0.6	U
Meiothermus	3	0.008579	3.88235	0.176471	0.257576	0.666667		8	FALSE	3	0	3	0	p__Deinococcus-Thermus	0.519608	FALSE	0	Meiothermus	328	0.6	D
Phenylobacterium	3	0.004215	3.88235	0.176471	0.257576	0.666667		8	FALSE	3	0	3	0	p__Proteobacteria	0.519608	FALSE	0	Phenylobacterium	328	0.6	P
unidentified_Gammaproteobacteria	3	0.005442	6.60606	0.0293561	0.151376	0.666667		12	FALSE	3	0	3	0	p__Proteobacteria	0.532828	FALSE	0	unidentified_Gammaproteobacteria	4494	0.6	P
Bradyrhizobium	3	0.010717	3.5	0	0.285714	1		7	FALSE	3.66667	0	3	0	p__Proteobacteria	0.5	FALSE	0	Bradyrhizobium	0	0.733333	P
Flavobacterium	3	0.002355	3.5	0	0.285714	1		7	FALSE	3.66667	0	3	0	p__Bacteroidetes	0.5	FALSE	0	Flavobacterium	0	0.733333	B
Rhodanobacter	3	0.080746	3.5	0	0.285714	1		7	FALSE	3.66667	0	3	0	p__Proteobacteria	0.5	FALSE	0	Rhodanobacter	0	0.733333	P
Reyranella	2	0.003731	1	0	1	1		1	FALSE	2	0	2	0	p__Proteobacteria	1	FALSE	0	Reyranella	0	1	P
Gemmatimonas	2	0.006323	1	0	1	1		1	FALSE	2	0	2	0	p__Gemmatimonadetes	1	FALSE	0	Gemmatimonas	0	1	G
Mizugakiibacter	2	0.013438	1	0	1	1		1	FALSE	2	0	2	0	p__Proteobacteria	1	FALSE	0	Mizugakiibacter	0	1	P
Brevibacillus	2	0.002484	1.33333	0.666667	0.75	0		2	FALSE	1.5	0	2	0	p__Firmicutes	0.833333	FALSE	0	Brevibacillus	4	0.5	F
Arthrobacter	2	0.000742	3.5	0.166667	0.285714	0		6	FALSE	2.5	0	2	0	p__Actinobacteria	0.5	FALSE	0	Arthrobacter	30	0.5	A
unidentified_Rhizobiaceae	2	0.001554	3.23529	0.514706	0.309091	0		6	FALSE	3.5	0	2	0	p__Proteobacteria	0.627451	FALSE	0	unidentified_Rhizobiaceae	858	0.5	P
Thermomonas	2	0.001178	5.11765	0.220588	0.195402	0	6	10	FALSE	2.5	0	2	0	p__Proteobacteria	0.313725	FALSE	0	Thermomonas	340	0.5	P
unidentified_Gemmatimonadaceae	2	0.008609	5.94118	0.117647	0.168317	0		11	FALSE	1.5	0	2	0	p__Gemmatimonadetes	0.176471	FALSE	0	unidentified_Gemmatimonadaceae	172	0.5	G
Cellulosimicrobium	2	0.001375	7.54545	0	0.13253	1		13	FALSE	3	0	2	0	p__Actinobacteria	0.454545	FALSE	0	Cellulosimicrobium	0	1	A
Brevundimonas	2	0.000228	1.33333	0.666667	0.75	0		2	FALSE	1.5	0	2	0	p__Proteobacteria	0.833333	FALSE	0	Brevundimonas	4	0.5	P
Pseudoxanthomonas	1	0.007995	4.41667	0	0.226415	0		7	FALSE	2	0	1	0	p__Proteobacteria	0.316667	FALSE	0	Pseudoxanthomonas	0	0	P
Sphingomonas	1	0.040155	2	0	0.5	0		3	FALSE	2	0	1	0	p__Proteobacteria	0.5	FALSE	0	Sphingomonas	0	0	P
unidentified_Burkholderiaceae	1	0.01043	5.82353	0	0.171717	0		12	FALSE	3	0	1	0	p__Proteobacteria	0.196078	FALSE	0	unidentified_Burkholderiaceae	0	0	P
Paradevosia	1	0.001415	6.24242	0	0.160194	0		13	FALSE	3	0	1	0	p__Proteobacteria	0.563131	FALSE	0	Paradevosia	0	0	P
Streptomyces	1	0.012052	6.88235	0	0.145299	0		12	FALSE	2	0	1	0	p__Actinobacteria	0.0196078	FALSE	0	Streptomyces	0	0	A
unidentified_Alphaproteobacteria	1	0.007135	2	0	0.5	0		3	FALSE	2	0	1	0	p__Proteobacteria	0.5	FALSE	0	unidentified_Alphaproteobacteria	0	0	P
Nitrosospira	1	0.002375	1	0	1	0		1	FALSE	1	0	1	0	p__Proteobacteria	1	FALSE	0	Nitrosospira	0	0	P
unidentified_Clostridiales	1	0.00376	1	0	1	0		1	FALSE	1	0	1	0	p__Firmicutes	1	FALSE	0	unidentified_Clostridiales	0	0	F

## Sheet: EM2
Node name(genus)	Connectivity Degree	Abundance	AverageShortestPathLength	BetweennessCentrality	ClosenessCentrality	ClusteringCoefficient	degree.layout	Eccentricity	IsSingleNode	NeighborhoodConnectivity	NumberOfDirectedEdges	NumberOfUndirectedEdges	PartnerOfMultiEdgedNodePairs	phyla	Radiality	selected	SelfLoops	shared name	Stress	TopologicalCoefficient	type
Alsobacter	15	1e-05	4.07317	0.144808	0.245509	0.647619		11	FALSE	11.0667	0	15	0	p__Proteobacteria	0.795122	FALSE	0	Alsobacter	6712	0.582456	P
Pseudoxanthomonas	14	0.004057	4.09756	0.101295	0.244048	0.67033		11	FALSE	11.2857	0	14	0	p__Proteobacteria	0.793496	FALSE	0	Pseudoxanthomonas	5296	0.593985	P
Mycobacterium	13	0.004166	4.12195	0.0696712	0.242604	0.679487		11	FALSE	11.3077	0	13	0	p__Actinobacteria	0.79187	FALSE	0	Mycobacterium	3702	0.595142	A
Enhydrobacter	13	0.001831	4.56098	0.0131682	0.219251	0.730769		12	FALSE	11.3846	0	13	0	p__Proteobacteria	0.762602	FALSE	0	Enhydrobacter	300	0.632479	P
Thermomonas	12	0.001722	4.2439	0.0311936	0.235632	0.712121	6	11	FALSE	11.4167	0	12	0	p__Proteobacteria	0.78374	FALSE	0	Thermomonas	1626	0.634259	P
Flavobacterium	12	0.006373	4.65854	0.00573606	0.21466	0.787879		12	FALSE	11.5833	0	12	0	p__Bacteroidetes	0.756098	FALSE	0	Flavobacterium	110	0.681373	B
unidentified_Clostridiales	11	0.002316	4.68293	0.00268051	0.213542	0.854545		12	FALSE	11.8182	0	11	0	p__Firmicutes	0.754472	FALSE	0	unidentified_Clostridiales	60	0.695187	F
Pedobacter	11	0.007214	4.60976	0.0684602	0.216931	0.8		12	FALSE	11.1818	0	11	0	p__Bacteroidetes	0.75935	FALSE	0	Pedobacter	4046	0.621212	B
Shimazuella	11	0.001593	4.68293	0.00268051	0.213542	0.854545		12	FALSE	11.8182	0	11	0	p__Firmicutes	0.754472	FALSE	0	Shimazuella	60	0.695187	F
Rhodanobacter	10	0.188347	3.82927	0.185289	0.261146	0.711111		10	FALSE	10.6	0	10	0	p__Proteobacteria	0.811382	FALSE	0	Rhodanobacter	8482	0.481818	P
Actinomadura	10	0.003641	4.2439	0.0248968	0.235632	0.755556		11	FALSE	11.1	0	10	0	p__Actinobacteria	0.78374	FALSE	0	Actinomadura	1132	0.584211	A
Tumebacillus	10	0.000841	3.82927	0.185289	0.261146	0.711111		10	FALSE	10.6	0	10	0	p__Firmicutes	0.811382	FALSE	0	Tumebacillus	8482	0.481818	F
Acidibacter	10	0.001811	4.29268	0.012308	0.232955	0.8		11	FALSE	11.7	0	10	0	p__Proteobacteria	0.780488	FALSE	0	Acidibacter	790	0.65	P
Sphingobacterium	10	0.002959	4.65854	0.0381341	0.21466	0.844444		12	FALSE	11.1	0	10	0	p__Bacteroidetes	0.756098	FALSE	0	Sphingobacterium	2370	0.652941	B
Gemmatimonas	10	0.003166	4.65854	0.0381341	0.21466	0.844444		12	FALSE	11.1	0	10	0	p__Gemmatimonadetes	0.756098	FALSE	0	Gemmatimonas	2370	0.652941	G
Streptomyces	9	0.003513	4.68293	0.0223035	0.213542	0.861111		12	FALSE	10.8889	0	9	0	p__Actinobacteria	0.754472	FALSE	0	Streptomyces	1240	0.640523	A
Brevundimonas	8	0.002246	3.80488	0.464398	0.262821	0.464286		9	FALSE	7.25	0	8	0	p__Proteobacteria	0.813008	FALSE	0	Brevundimonas	19124	0.453125	P
Microbacterium	8	0.012864	3.95122	0.0591365	0.253086	0.75		10	FALSE	9.875	0	8	0	p__Actinobacteria	0.803252	FALSE	0	Microbacterium	2560	0.519737	A
unidentified_Gemmatimonadaceae	7	0.004027	1.3	0.135185	0.769231	0.666667		2	FALSE	5.71429	0	7	0	p__Gemmatimonadetes	0.957143	FALSE	0	unidentified_Gemmatimonadaceae	44	0.571429	G
unidentified_Burkholderiaceae	7	0.003295	1.3	0.135185	0.769231	0.666667		2	FALSE	5.71429	0	7	0	p__Proteobacteria	0.957143	FALSE	0	unidentified_Burkholderiaceae	44	0.571429	P
Gemmatirosa	7	0.001949	1.3	0.274074	0.769231	0.52381		2	FALSE	5.28571	0	7	0	p__Gemmatimonadetes	0.957143	FALSE	0	Gemmatirosa	68	0.528571	G
Mucilaginibacter	6	0.00188	3.97561	0.138424	0.251534	0.8		8	FALSE	6	0	6	0	p__Bacteroidetes	0.801626	FALSE	0	Mucilaginibacter	6066	0.545455	B
Bradyrhizobium	6	0.003978	3.97561	0.138424	0.251534	0.8		8	FALSE	6	0	6	0	p__Proteobacteria	0.801626	FALSE	0	Bradyrhizobium	6066	0.545455	P
Gaiella	6	0.00097	3.97561	0.138424	0.251534	0.8		8	FALSE	6	0	6	0	p__Actinobacteria	0.801626	FALSE	0	Gaiella	6066	0.545455	A
Cellulosimicrobium	6	0.001544	4.2439	0.0324771	0.235632	0.666667		9	FALSE	6.16667	0	6	0	p__Actinobacteria	0.78374	FALSE	0	Cellulosimicrobium	1156	0.560606	A
unidentified_Alphaproteobacteria	6	0.005611	4.17073	0.0367777	0.239766	0.666667		10	FALSE	8.66667	0	6	0	p__Proteobacteria	0.788618	FALSE	0	unidentified_Alphaproteobacteria	1400	0.541667	P
Sphingomonas	6	0.024659	7.63415	0.0300813	0.13099	0.733333		14	FALSE	4.83333	0	6	0	p__Proteobacteria	0.557724	FALSE	0	Sphingomonas	2000	0.690476	P
Thermoflavifilum	6	0.008945	7.63415	0.0300813	0.13099	0.733333		14	FALSE	4.83333	0	6	0	p__Bacteroidetes	0.557724	FALSE	0	Thermoflavifilum	2000	0.690476	B
Arthrobacter	6	0.015862	7.63415	0.0300813	0.13099	0.733333		14	FALSE	4.83333	0	6	0	p__Actinobacteria	0.557724	FALSE	0	Arthrobacter	2000	0.690476	A
Bacillus	6	0.080103	1.4	0.0740741	0.714286	0.733333	7	2	FALSE	6.16667	0	6	0	p__Firmicutes	0.942857	FALSE	0	Bacillus	28	0.616667	F
Paenibacillus	6	0.007026	1.4	0.133333	0.714286	0.6		2	FALSE	5.83333	0	6	0	p__Firmicutes	0.942857	FALSE	0	Paenibacillus	44	0.583333	F
Shinella	5	0.007342	2	0.0518519	0.5	0.8		4	FALSE	4.6	0	5	0	p__Proteobacteria	0.8	FALSE	0	Shinella	32	0.766667	P
Reyranella	5	0.002385	2	0.0518519	0.5	0.8		4	FALSE	4.6	0	5	0	p__Proteobacteria	0.8	FALSE	0	Reyranella	32	0.766667	P
unidentified_Rhizobiaceae	5	0.001811	1.8	0.00555556	0.555556	0.9		3	FALSE	5.8	0	5	0	p__Proteobacteria	0.885714	FALSE	0	unidentified_Rhizobiaceae	2	0.828571	P
Bordetella	5	0.002662	1.8	0.00555556	0.555556	0.9		3	FALSE	5.8	0	5	0	p__Proteobacteria	0.885714	FALSE	0	Bordetella	2	0.828571	P
Luteimonas	5	0.035158	6.82927	0.256098	0.146429	0.6		13	FALSE	5.2	0	5	0	p__Proteobacteria	0.611382	FALSE	0	Luteimonas	9960	0.555556	P
Devosia	5	0.011083	1.6	0.222222	0.625	0.7		3	FALSE	5	0	5	0	p__Proteobacteria	0.88	FALSE	0	Devosia	84	0.555556	P
Paradevosia	5	0.003651	1.6	0.222222	0.625	0.7		3	FALSE	5	0	5	0	p__Proteobacteria	0.88	FALSE	0	Paradevosia	84	0.555556	P
Stenotrophomonas	5	0.002721	4.2439	0.443902	0.235632	0.6		8	FALSE	5	0	5	0	p__Proteobacteria	0.78374	FALSE	0	Stenotrophomonas	16694	0.685714	P
Marmoricola	5	0.001801	4.46341	0.00808481	0.224044	0.9		8	FALSE	5.8	0	5	0	p__Actinobacteria	0.769106	FALSE	0	Marmoricola	144	0.725	A
unidentified_Oxyphotobacteria	5	0.000178	2	0.0518519	0.5	0.8		4	FALSE	4.6	0	5	0	p__Oxyphotobacteria	0.8	FALSE	0	unidentified_Oxyphotobacteria	32	0.766667	O
Micropepsis	5	0.003325	1.6	0.533333	0.625	0.4		3	FALSE	4.4	0	5	0	p__Proteobacteria	0.88	FALSE	0	Micropepsis	168	0.488889	P
Castellaniella	5	0.00758	5.36585	0.139024	0.186364	0.6		13	FALSE	8.6	0	5	0	p__Proteobacteria	0.708943	FALSE	0	Castellaniella	7530	0.646154	P
Phenylobacterium	4	0.005185	1.9	0.00740741	0.526316	0.833333		3	FALSE	5	0	4	0	p__Proteobacteria	0.871429	FALSE	0	Phenylobacterium	2	0.714286	P
Chitinophaga	4	0.003295	1.9	0.00740741	0.526316	0.833333		3	FALSE	5	0	4	0	p__Bacteroidetes	0.871429	FALSE	0	Chitinophaga	2	0.714286	B
Kaistia	4	0.002929	1.2	0.0666667	0.833333	0.833333		2	FALSE	3.75	0	4	0	p__Proteobacteria	0.95	FALSE	0	Kaistia	4	0.75	P
Brevibacillus	4	0.001445	1.2	0.0666667	0.833333	0.833333		2	FALSE	3.75	0	4	0	p__Firmicutes	0.95	FALSE	0	Brevibacillus	4	0.75	F
unidentified_Acidobacteria	4	0.001247	7.68293	0	0.130159	1		14	FALSE	5.75	0	4	0	p__Acidobacteria	0.554472	FALSE	0	unidentified_Acidobacteria	0	0.821429	Ad
Mizugakiibacter	4	0.003839	1.9	0	0.526316	1		3	FALSE	6	0	4	0	p__Proteobacteria	0.871429	FALSE	0	Mizugakiibacter	0	0.857143	P
Lysobacter	4	0.00097	6.14634	0.290244	0.162698	0.5		12	FALSE	3.75	0	4	0	p__Proteobacteria	0.656911	FALSE	0	Lysobacter	10934	0.4375	P
Rhodoplanes	4	0.000396	1.2	0.0666667	0.833333	0.833333	2	2	FALSE	3.75	0	4	0	p__Proteobacteria	0.95	FALSE	0	Rhodoplanes	4	0.75	P
Sphingopyxis	4	0.007817	8.53659	0	0.117143	1		15	FALSE	5.5	0	4	0	p__Proteobacteria	0.497561	FALSE	0	Sphingopyxis	0	0.916667	P
Ochrobactrum	4	0.004087	8.53659	0	0.117143	1		15	FALSE	5.5	0	4	0	p__Proteobacteria	0.497561	FALSE	0	Ochrobactrum	0	0.916667	P
Terrimonas	4	0.000643	2.1	0.0518519	0.47619	0.833333		4	FALSE	4	0	4	0	p__Bacteroidetes	0.78	FALSE	0	Terrimonas	30	0.666667	B
Chujaibacter	4	0.001296	2.1	0.0518519	0.47619	0.833333		4	FALSE	4	0	4	0	p__Proteobacteria	0.78	FALSE	0	Chujaibacter	30	0.666667	P
Frateuria	4	0.002513	5.56098	0.378049	0.179825	0.5		11	FALSE	3	0	4	0	p__Proteobacteria	0.695935	FALSE	0	Frateuria	13832	0.55	P
unidentified_Bacteria	4	0.005809	2.1	0.0518519	0.47619	0.833333		4	FALSE	4	0	4	0	p__unidentified_Bacteria	0.78	FALSE	0	unidentified_Bacteria	30	0.666667	U
unidentified_Chitinophagaceae	4	0.013378	1.2	0.4	0.833333	0.5		2	FALSE	3.25	0	4	0	p__Bacteroidetes	0.95	FALSE	0	unidentified_Chitinophagaceae	12	0.75	B
unidentified_Gammaproteobacteria	3	0.005472	2	0	0.5	1		3	FALSE	5	0	3	0	p__Proteobacteria	0.857143	FALSE	0	unidentified_Gammaproteobacteria	0	0.714286	P
Taibaiella	3	0.00567	6.31707	0	0.158301	1		12	FALSE	3.66667	0	3	0	p__Bacteroidetes	0.645528	FALSE	0	Taibaiella	0	0.733333	B
Nitrosospira	3	0.001148	1.6	0	0.625	1		3	FALSE	4	0	3	0	p__Proteobacteria	0.85	FALSE	0	Nitrosospira	0	1	P
Dongia	3	0.002543	6.31707	0	0.158301	1		12	FALSE	3.66667	0	3	0	p__Proteobacteria	0.645528	FALSE	0	Dongia	0	0.733333	P
Nocardioides	3	0.003424	6.2439	0.095122	0.160156	0.333333		14	FALSE	3	0	3	0	p__Actinobacteria	0.650407	FALSE	0	Nocardioides	5024	0.444444	A
Arachidicoccus	3	0.03115	2.8	0	0.357143	1		5	FALSE	4	0	3	0	p__Bacteroidetes	0.64	FALSE	0	Arachidicoccus	0	1	B
Bryobacter	3	0.019899	2.7	0	0.37037	1		5	FALSE	5	0	3	0	p__Acidobacteria	0.66	FALSE	0	Bryobacter	0	1	Ad
Craurococcus	2	0.00283	7.19512	0	0.138983	1		15	FALSE	2.5	0	2	0	p__Proteobacteria	0.586992	FALSE	0	Craurococcus	0	0.833333	P
Chryseolinea	2	0.000366	7.19512	0	0.138983	1		15	FALSE	2.5	0	2	0	p__Bacteroidetes	0.586992	FALSE	0	Chryseolinea	0	0.833333	B
Haliangium	2	0.002355	4.63415	0.42439	0.215789	0		9	FALSE	3.5	0	2	0	p__Proteobacteria	0.757724	FALSE	0	Haliangium	15744	0.5	P
Meiothermus	2	0.007253	5.07317	0.402439	0.197115	0		10	FALSE	3	0	2	0	p__Deinococcus-Thermus	0.728455	FALSE	0	Meiothermus	14790	0.5	D
Steroidobacter	1	0.001831	1	0	1	0		1	FALSE	1	0	1	0	p__Proteobacteria	1	FALSE	0	Steroidobacter	0	0	P
Fluviicola	1	0.000218	1	0	1	0		1	FALSE	1	0	1	0	p__Bacteroidetes	1	FALSE	0	Fluviicola	0	0	B
Parapedobacter	1	0.00374	2	0	0.5	0		3	FALSE	4	0	1	0	p__Bacteroidetes	0.75	FALSE	0	Parapedobacter	0	0	B
Pseudomonas	1	0.004364	1	0	1	0	1	1	FALSE	1	0	1	0	p__Proteobacteria	1	FALSE	0	Pseudomonas	0	0	P
Comamonas	1	0.002761	1	0	1	0		1	FALSE	1	0	1	0	p__Proteobacteria	1	FALSE	0	Comamonas	0	0	P

## Sheet: BS1
Node name(genus)	Connectivity Degree	Abundance	AverageShortestPathLength	BetweennessCentrality	ClosenessCentrality	ClusteringCoefficient	degree.layout	Eccentricity	IsSingleNode	NeighborhoodConnectivity	NumberOfDirectedEdges	NumberOfUndirectedEdges	PartnerOfMultiEdgedNodePairs	phyla	phylum	Radiality	selected	SelfLoops	shared name	Stress	TopologicalCoefficient	type
Flavisolibacter	11	0.001831	1.5	0.106861	0.666667	0.636364		3	FALSE	9.18182	0	11	0	p__Bacteroidetes	Bacteroidetes	0.954545	FALSE	0	Flavisolibacter	332	0.573864	B
Pricia	11	0.002484	1.5	0.106861	0.666667	0.636364		3	FALSE	9.18182	0	11	0	p__Bacteroidetes	Bacteroidetes	0.954545	FALSE	0	Pricia	332	0.573864	B
Streptomyces	10	0.00376	1.55556	0.0703309	0.642857	0.666667		3	FALSE	9.3	0	10	0	p__Actinobacteria	Actinobacteria	0.949495	FALSE	0	Streptomyces	228	0.58125	A
Pseudoxanthomonas	10	0.004512	1.55556	0.104659	0.642857	0.711111		3	FALSE	9.1	0	10	0	p__Proteobacteria	Proteobacteria	0.949495	FALSE	0	Pseudoxanthomonas	302	0.56875	P
Shimazuella	10	0.001771	1.5	0.110195	0.666667	0.711111		3	FALSE	9.4	0	10	0	p__Firmicutes	Firmicutes	0.954545	FALSE	0	Shimazuella	230	0.552941	F
unidentified_Gammaproteobacteria	9	0.007966	2.11765	0.0630956	0.472222	0.694444		5	FALSE	7.33333	0	9	0	p__Proteobacteria	Proteobacteria	0.875817	FALSE	0	unidentified_Gammaproteobacteria	392	0.666667	P
Devosia	9	0.012052	2.11765	0.0630956	0.472222	0.694444		5	FALSE	7.33333	0	9	0	p__Proteobacteria	Proteobacteria	0.875817	FALSE	0	Devosia	392	0.666667	P
Paradevosia	9	0.003978	2.11765	0.0630956	0.472222	0.694444		5	FALSE	7.33333	0	9	0	p__Proteobacteria	Proteobacteria	0.875817	FALSE	0	Paradevosia	392	0.666667	P
Thermomonas	9	0.001751	1.61111	0.067403	0.62069	0.75	6	3	FALSE	9.11111	0	9	0	p__Proteobacteria	Proteobacteria	0.944444	FALSE	0	Thermomonas	208	0.569444	P
unidentified_Rhizobiaceae	9	0.004611	1.66667	0.0244216	0.6	0.805556		3	FALSE	9.55556	0	9	0	p__Proteobacteria	Proteobacteria	0.939394	FALSE	0	unidentified_Rhizobiaceae	98	0.637037	P
Actinomadura	9	0.002494	1.66667	0.0244216	0.6	0.805556		3	FALSE	9.55556	0	9	0	p__Actinobacteria	Actinobacteria	0.939394	FALSE	0	Actinomadura	98	0.637037	A
Brevibacillus	9	0.000762	1.72222	0.0975843	0.580645	0.694444		4	FALSE	8.44444	0	9	0	p__Firmicutes	Firmicutes	0.934343	FALSE	0	Brevibacillus	202	0.562963	F
Stenotrophomonas	8	0.0057	1.82353	0.104238	0.548387	0.75		4	FALSE	8.125	0	8	0	p__Proteobacteria	Proteobacteria	0.908497	FALSE	0	Stenotrophomonas	326	0.580357	P
Luteimonas	8	0.034643	1.83333	0.0556227	0.545455	0.714286		3	FALSE	8.125	0	8	0	p__Proteobacteria	Proteobacteria	0.924242	FALSE	0	Luteimonas	170	0.625	P
Frateuria	8	0.00097	1.83333	0.0556227	0.545455	0.714286		3	FALSE	8.125	0	8	0	p__Proteobacteria	Proteobacteria	0.924242	FALSE	0	Frateuria	170	0.625	P
Bacillus	8	0.08651	1.94444	0.0269957	0.514286	0.785714	7	4	FALSE	8.375	0	8	0	p__Firmicutes	Firmicutes	0.914141	FALSE	0	Bacillus	96	0.644231	F
Nocardioides	8	0.003592	1.76471	0.284585	0.566667	0.535714		3	FALSE	6.75	0	8	0	p__Actinobacteria	Actinobacteria	0.915033	FALSE	0	Nocardioides	1036	0.519231	A
Arthrobacter	8	0.009025	1.94444	0.0269957	0.514286	0.785714		4	FALSE	8.375	0	8	0	p__Actinobacteria	Actinobacteria	0.914141	FALSE	0	Arthrobacter	96	0.644231	A
Haliangium	8	0.005759	1.82353	0.0871432	0.548387	0.75		4	FALSE	8.25	0	8	0	p__Proteobacteria	Proteobacteria	0.908497	FALSE	0	Haliangium	478	0.589286	P
Gaiella	8	0.001949	1.82353	0.0871432	0.548387	0.75		4	FALSE	8.25	0	8	0	p__Actinobacteria	Actinobacteria	0.908497	FALSE	0	Gaiella	478	0.589286	A
Reyranella	8	0.002256	1.82353	0.0871432	0.548387	0.75		4	FALSE	8.25	0	8	0	p__Proteobacteria	Proteobacteria	0.908497	FALSE	0	Reyranella	478	0.589286	P
unidentified_Clostridiales	8	0.001603	1.94444	0.0269957	0.514286	0.785714		4	FALSE	8.375	0	8	0	p__Firmicutes	Firmicutes	0.914141	FALSE	0	unidentified_Clostridiales	96	0.644231	F
Steroidobacter	7	0.001712	1.88235	0.158995	0.53125	0.571429		3	FALSE	6.71429	0	7	0	p__Proteobacteria	Proteobacteria	0.901961	FALSE	0	Steroidobacter	720	0.559524	P
Gemmatimonas	6	0.006857	2.42857	0.299451	0.411765	0.666667		6	FALSE	4.66667	0	6	0	p__Gemmatimonadetes	Gemmatimonadetes	0.761905	FALSE	0	Gemmatimonas	98	0.583333	G
unidentified_Burkholderiaceae	6	0.002177	2.11111	0.0993727	0.473684	0.6		4	FALSE	6.83333	0	6	0	p__Proteobacteria	Proteobacteria	0.89899	FALSE	0	unidentified_Burkholderiaceae	230	0.569444	P
Taibaiella	6	0.003374	2.35294	0.00881839	0.425	0.866667		5	FALSE	7.5	0	6	0	p__Bacteroidetes	Bacteroidetes	0.849673	FALSE	0	Taibaiella	56	0.75	B
unidentified_Alphaproteobacteria	5	0.009064	2.17647	0.0882353	0.459459	0.8		4	FALSE	6	0	5	0	p__Proteobacteria	Proteobacteria	0.869281	FALSE	0	unidentified_Alphaproteobacteria	450	0.545455	P
Nitrosospira	5	0.001702	2.17647	0.0882353	0.459459	0.8		4	FALSE	6	0	5	0	p__Proteobacteria	Proteobacteria	0.869281	FALSE	0	Nitrosospira	450	0.545455	P
Sphingobacterium	5	0.004166	2.17647	0.0882353	0.459459	0.8		4	FALSE	6	0	5	0	p__Bacteroidetes	Bacteroidetes	0.869281	FALSE	0	Sphingobacterium	450	0.545455	B
Pseudomonas	5	0.005581	2.64286	0.0192308	0.378378	0.9	1	6	FALSE	5.2	0	5	0	p__Proteobacteria	Proteobacteria	0.72619	FALSE	0	Pseudomonas	20	0.742857	P
Ochrobactrum	5	0.00475	2.64286	0.0192308	0.378378	0.9		6	FALSE	5.2	0	5	0	p__Proteobacteria	Proteobacteria	0.72619	FALSE	0	Ochrobactrum	20	0.742857	P
Tumebacillus	5	0.000396	2.44444	0	0.409091	1		5	FALSE	7.6	0	5	0	p__Firmicutes	Firmicutes	0.868687	FALSE	0	Tumebacillus	0	0.844444	F
Flavobacterium	5	0.004967	2.44444	0	0.409091	1		5	FALSE	7.6	0	5	0	p__Bacteroidetes	Bacteroidetes	0.868687	FALSE	0	Flavobacterium	0	0.844444	B
Comamonas	5	0.000396	1	0.2	1	0.6		1	FALSE	3.4	0	5	0	p__Proteobacteria	Proteobacteria	1	FALSE	0	Comamonas	8	0.68	P
Bordetella	5	0.002266	1	0.2	1	0.6		1	FALSE	3.4	0	5	0	p__Proteobacteria	Proteobacteria	1	FALSE	0	Bordetella	8	0.68	P
Terrimonas	5	0.000148	2.64286	0.0192308	0.378378	0.9		6	FALSE	5.2	0	5	0	p__Bacteroidetes	Bacteroidetes	0.72619	FALSE	0	Terrimonas	20	0.742857	B
Mizugakiibacter	5	0.015892	2.28571	0.527473	0.4375	0.6		5	FALSE	4.8	0	5	0	p__Proteobacteria	Proteobacteria	0.785714	FALSE	0	Mizugakiibacter	198	0.575	P
Mucilaginibacter	5	0.000554	2.76471	0.220588	0.361702	0.4		5	FALSE	3.8	0	5	0	p__Bacteroidetes	Bacteroidetes	0.803922	FALSE	0	Mucilaginibacter	912	0.542857	B
Bryobacter	5	0.038453	2.92857	0.0494505	0.341463	0.7		7	FALSE	4.8	0	5	0	p__Acidobacteria	Acidobacteria	0.678571	FALSE	0	Bryobacter	18	0.685714	Ad
Castellaniella	5	0.007491	2.82353	0	0.354167	1		6	FALSE	7.6	0	5	0	p__Proteobacteria	Proteobacteria	0.797386	FALSE	0	Castellaniella	0	0.844444	P
Pedobacter	5	0.005779	2.82353	0	0.354167	1		6	FALSE	7.6	0	5	0	p__Bacteroidetes	Bacteroidetes	0.797386	FALSE	0	Pedobacter	0	0.844444	B
Paenibacillus	4	0.005581	2.55556	0.0152658	0.391304	0.666667		4	FALSE	6	0	4	0	p__Firmicutes	Firmicutes	0.858586	FALSE	0	Paenibacillus	28	0.666667	F
Enhydrobacter	3	4.9e-05	1.4	0	0.714286	1		2	FALSE	4.33333	0	3	0	p__Proteobacteria	Proteobacteria	0.92	FALSE	0	Enhydrobacter	0	0.866667	P
Chitinophaga	3	0.001751	1.4	0	0.714286	1		2	FALSE	4.33333	0	3	0	p__Bacteroidetes	Bacteroidetes	0.92	FALSE	0	Chitinophaga	0	0.866667	B
unidentified_Gemmatimonadaceae	3	0.007065	1.4	0	0.714286	1		2	FALSE	4.33333	0	3	0	p__Gemmatimonadetes	Gemmatimonadetes	0.92	FALSE	0	unidentified_Gemmatimonadaceae	0	0.866667	G
Cellulosimicrobium	3	0.004146	1.4	0	0.714286	1		2	FALSE	4.33333	0	3	0	p__Actinobacteria	Actinobacteria	0.92	FALSE	0	Cellulosimicrobium	0	0.866667	A
Thermoflavifilum	3	0.010103	1	0	1	1		1	FALSE	3	0	3	0	p__Bacteroidetes	Bacteroidetes	1	FALSE	0	Thermoflavifilum	0	1	B
Micropepsis	3	0.002177	1	0	1	1		1	FALSE	3	0	3	0	p__Proteobacteria	Proteobacteria	1	FALSE	0	Micropepsis	0	1	P
Chujaibacter	3	0.006066	1	0	1	1		1	FALSE	3	0	3	0	p__Proteobacteria	Proteobacteria	1	FALSE	0	Chujaibacter	0	1	P
unidentified_Oxyphotobacteria	3	9.9e-05	1	0	1	1		1	FALSE	3	0	3	0	p__Oxyphotobacteria	Oxyphotobacteria	1	FALSE	0	unidentified_Oxyphotobacteria	0	1	O
Arachidicoccus	3	0.013626	3	0.263736	0.333333	0.333333		7	FALSE	4.33333	0	3	0	p__Bacteroidetes	Bacteroidetes	0.666667	FALSE	0	Arachidicoccus	72	0.571429	B
Lysobacter	3	0.003087	3.5	0.263736	0.285714	0.333333		7	FALSE	2.66667	0	3	0	p__Proteobacteria	Proteobacteria	0.583333	FALSE	0	Lysobacter	112	0.583333	P
Gemmatirosa	3	0.003206	2.92857	0.164835	0.341463	0.666667		6	FALSE	3	0	3	0	p__Gemmatimonadetes	Gemmatimonadetes	0.678571	FALSE	0	Gemmatirosa	78	0.6	G
Marmoricola	3	0.002058	2.5	0.494505	0.4	0.333333		5	FALSE	3.66667	0	3	0	p__Actinobacteria	Actinobacteria	0.75	FALSE	0	Marmoricola	192	0.47619	A
Sphingomonas	3	0.042669	2.92857	0.164835	0.341463	0.666667		6	FALSE	3	0	3	0	p__Proteobacteria	Proteobacteria	0.678571	FALSE	0	Sphingomonas	78	0.6	P
unidentified_Bacteria	2	0.006531	3.64706	0	0.274194	1		6	FALSE	3.5	0	2	0	p__unidentified_Bacteria	unidentified_Bacteria	0.705882	FALSE	0	unidentified_Bacteria	0	0.7	U
Craurococcus	2	0.002395	3.64706	0	0.274194	1		6	FALSE	3.5	0	2	0	p__Proteobacteria	Proteobacteria	0.705882	FALSE	0	Craurococcus	0	0.7	P
Meiothermus	2	0.020177	1	0	1	1		1	FALSE	2	0	2	0	p__Deinococcus-Thermus	Deinococcus-Thermus	1	FALSE	0	Meiothermus	0	1	D
Kaistia	2	0.008104	1	0	1	1		1	FALSE	2	0	2	0	p__Proteobacteria	Proteobacteria	1	FALSE	0	Kaistia	0	1	P
Shinella	2	0.00754	3.78571	0.142857	0.264151	0		8	FALSE	2	0	2	0	p__Proteobacteria	Proteobacteria	0.535714	FALSE	0	Shinella	38	0.5	P
Bradyrhizobium	2	0.005541	1	0	1	1		1	FALSE	2	0	2	0	p__Proteobacteria	Proteobacteria	1	FALSE	0	Bradyrhizobium	0	1	P
Parapedobacter	2	0.005571	1	0	1	1		1	FALSE	2	0	2	0	p__Bacteroidetes	Bacteroidetes	1	FALSE	0	Parapedobacter	0	1	B
Acidibacter	2	0.00286	1	0	1	1		1	FALSE	2	0	2	0	p__Proteobacteria	Proteobacteria	1	FALSE	0	Acidibacter	0	1	P
Brevundimonas	2	0.004977	1	0	1	1		1	FALSE	2	0	2	0	p__Proteobacteria	Proteobacteria	1	FALSE	0	Brevundimonas	0	1	P
unidentified_Chitinophagaceae	2	0.006303	4.28571	0.142857	0.233333	0		8	FALSE	2	0	2	0	p__Bacteroidetes	Bacteroidetes	0.452381	FALSE	0	unidentified_Chitinophagaceae	58	0.5	B
Chryseolinea	2	5.9e-05	3	0	0.333333	1		5	FALSE	5	0	2	0	p__Bacteroidetes	Bacteroidetes	0.818182	FALSE	0	Chryseolinea	0	0.833333	B
Rhodanobacter	1	0.094748	1	0	1	0		1	FALSE	1	0	1	0	p__Proteobacteria	Proteobacteria	1	FALSE	0	Rhodanobacter	0	0	P
Microbacterium	1	0.011023	1	0	1	0		1	FALSE	1	0	1	0	p__Actinobacteria	Actinobacteria	1	FALSE	0	Microbacterium	0	0	A
unidentified_Acidobacteria	1	0.002316	1	0	1	0		1	FALSE	1	0	1	0	p__Acidobacteria	Acidobacteria	1	FALSE	0	unidentified_Acidobacteria	0	0	Ad
Fluviicola	1	0.000158	1	0	1	0		1	FALSE	1	0	1	0	p__Bacteroidetes	Bacteroidetes	1	FALSE	0	Fluviicola	0	0	B
Aquicella	1	0.006798	4.71429	0	0.212121	0		9	FALSE	2	0	1	0	p__Proteobacteria	Proteobacteria	0.380952	FALSE	0	Aquicella	0	0	P
Dongia	1	0.00381	5.21429	0	0.191781	0		9	FALSE	2	0	1	0	p__Proteobacteria	Proteobacteria	0.297619	FALSE	0	Dongia	0	0	P
Rhodoplanes	1	0.000396	1	0	1	0	2	1	FALSE	1	0	1	0	p__Proteobacteria	Proteobacteria	1	FALSE	0	Rhodoplanes	0	0	P
Phenylobacterium	1	0.004285	1	0	1	0		1	FALSE	1	0	1	0	p__Proteobacteria	Proteobacteria	1	FALSE	0	Phenylobacterium	0	0	P

## Sheet: BS2
Node name(genus)	Connectivity Degree	Abundance	AverageShortestPathLength	BetweennessCentrality	ClosenessCentrality	ClusteringCoefficient	degree.layout	Eccentricity	IsSingleNode	NeighborhoodConnectivity	NumberOfDirectedEdges	NumberOfUndirectedEdges	PartnerOfMultiEdgedNodePairs	phyla	phylum	Radiality	selected	SelfLoops	shared name	Stress	TopologicalCoefficient	type
Mizugakiibacter	12	0.009925	2.42857	0.268215	0.411765	0.681818		6	FALSE	9.41667	0	12	0	p__Proteobacteria	Proteobacteria	0.880952	FALSE	0	Mizugakiibacter	1732	0.553922	P
Actinomadura	11	0.000772	2.75	0.0382467	0.363636	0.763636		7	FALSE	9.72727	0	11	0	p__Actinobacteria	Actinobacteria	0.854167	FALSE	0	Actinomadura	520	0.607955	A
Streptomyces	10	0.002355	2.82143	0.0110342	0.35443	0.866667		7	FALSE	10.1	0	10	0	p__Actinobacteria	Actinobacteria	0.848214	FALSE	0	Streptomyces	224	0.673333	A
Chujaibacter	10	0.000287	2.82143	0.0110342	0.35443	0.866667		7	FALSE	10.1	0	10	0	p__Proteobacteria	Proteobacteria	0.848214	FALSE	0	Chujaibacter	224	0.673333	P
Steroidobacter	10	0.000663	2.82143	0.0110342	0.35443	0.866667		7	FALSE	10.1	0	10	0	p__Proteobacteria	Proteobacteria	0.848214	FALSE	0	Steroidobacter	224	0.673333	P
Mycobacterium	10	0.003137	2.64286	0.116741	0.378378	0.644444		6	FALSE	9.2	0	10	0	p__Actinobacteria	Actinobacteria	0.863095	FALSE	0	Mycobacterium	1122	0.575	A
Haliangium	10	0.002405	2.82143	0.0110342	0.35443	0.866667		7	FALSE	10.1	0	10	0	p__Proteobacteria	Proteobacteria	0.848214	FALSE	0	Haliangium	224	0.673333	P
Sphingomonas	10	0.022294	2.05263	0.0348396	0.487179	0.777778		5	FALSE	8.6	0	10	0	p__Proteobacteria	Proteobacteria	0.894737	FALSE	0	Sphingomonas	144	0.716667	P
Micropepsis	10	0.001712	2.78571	0.113845	0.358974	0.711111		7	FALSE	9.3	0	10	0	p__Proteobacteria	Proteobacteria	0.85119	FALSE	0	Micropepsis	1182	0.58125	P
Frateuria	10	0.001425	2.78571	0.113845	0.358974	0.711111		7	FALSE	9.3	0	10	0	p__Proteobacteria	Proteobacteria	0.85119	FALSE	0	Frateuria	1182	0.58125	P
Sphingopyxis	10	0.006907	2.05263	0.0348396	0.487179	0.777778		5	FALSE	8.6	0	10	0	p__Proteobacteria	Proteobacteria	0.894737	FALSE	0	Sphingopyxis	144	0.716667	P
Chitinophaga	10	0.002157	1.78947	0.218784	0.558824	0.733333		4	FALSE	8.5	0	10	0	p__Bacteroidetes	Bacteroidetes	0.921053	FALSE	0	Chitinophaga	360	0.607143	B
Gaiella	9	0.000247	2.71429	0.0291698	0.368421	0.75		6	FALSE	9.66667	0	9	0	p__Actinobacteria	Actinobacteria	0.857143	FALSE	0	Gaiella	164	0.644444	A
Fluviicola	9	0.004403	2.10526	0.0174907	0.475	0.861111		5	FALSE	9	0	9	0	p__Bacteroidetes	Bacteroidetes	0.889474	FALSE	0	Fluviicola	100	0.75	B
Polynucleobacter	9	0.002226	2.10526	0.0174907	0.475	0.861111		5	FALSE	9	0	9	0	p__Proteobacteria	Proteobacteria	0.889474	FALSE	0	Polynucleobacter	100	0.75	P
unidentified_Oxyphotobacteria	9	0.033387	2.10526	0.0174907	0.475	0.861111		5	FALSE	9	0	9	0	p__Oxyphotobacteria	Oxyphotobacteria	0.889474	FALSE	0	unidentified_Oxyphotobacteria	100	0.75	O
Castellaniella	9	0.004116	2.82143	0.0518519	0.35443	0.833333		7	FALSE	9.88889	0	9	0	p__Proteobacteria	Proteobacteria	0.848214	FALSE	0	Castellaniella	590	0.618056	P
Craurococcus	9	0.002345	2	0.0658869	0.5	0.777778		4	FALSE	8.66667	0	9	0	p__Proteobacteria	Proteobacteria	0.9	FALSE	0	Craurococcus	226	0.666667	P
Thermoflavifilum	9	0.029181	2	0.0658869	0.5	0.777778		4	FALSE	8.66667	0	9	0	p__Bacteroidetes	Bacteroidetes	0.9	FALSE	0	Thermoflavifilum	226	0.666667	B
unidentified_Gemmatimonadaceae	8	0.002959	2.05263	0.199256	0.487179	0.75		5	FALSE	8.5	0	8	0	p__Gemmatimonadetes	Gemmatimonadetes	0.894737	FALSE	0	unidentified_Gemmatimonadaceae	216	0.607143	G
Gemmatimonas	7	0.004255	2.75	0.0544565	0.363636	0.619048		6	FALSE	8.57143	0	7	0	p__Gemmatimonadetes	Gemmatimonadetes	0.854167	FALSE	0	Gemmatimonas	634	0.535714	G
Bordetella	7	0.001573	2.5	0.311216	0.4	0.571429		5	FALSE	7.71429	0	7	0	p__Proteobacteria	Proteobacteria	0.875	FALSE	0	Bordetella	1574	0.453782	P
Paradevosia	7	0.002058	2.42105	0.0668262	0.413043	0.761905		6	FALSE	8.42857	0	7	0	p__Proteobacteria	Proteobacteria	0.857895	FALSE	0	Paradevosia	102	0.648352	P
unidentified_Chitinophagaceae	6	0.009054	3.42857	0.116755	0.291667	0.533333		8	FALSE	7	0	6	0	p__Bacteroidetes	Bacteroidetes	0.797619	FALSE	0	unidentified_Chitinophagaceae	1442	0.538462	B
Acidibacter	6	0.003137	2.82143	0.0990939	0.35443	0.6		6	FALSE	6.33333	0	6	0	p__Proteobacteria	Proteobacteria	0.848214	FALSE	0	Acidibacter	944	0.452381	P
Aquicella	6	0.005838	2.15789	0.0214425	0.463415	0.866667		4	FALSE	9	0	6	0	p__Proteobacteria	Proteobacteria	0.884211	FALSE	0	Aquicella	88	0.692308	P
Pedobacter	6	0.003058	2.05263	0.409357	0.487179	0.466667		4	FALSE	7	0	6	0	p__Bacteroidetes	Bacteroidetes	0.894737	FALSE	0	Pedobacter	860	0.5	B
unidentified_Burkholderiaceae	5	0.011221	3.46429	0.0746032	0.28866	0.6		8	FALSE	6.8	0	5	0	p__Proteobacteria	Proteobacteria	0.794643	FALSE	0	unidentified_Burkholderiaceae	960	0.523077	P
Nitrosospira	5	0.002612	2.82143	0.321293	0.35443	0.6		6	FALSE	5.2	0	5	0	p__Proteobacteria	Proteobacteria	0.848214	FALSE	0	Nitrosospira	1526	0.472727	P
Cellulosimicrobium	5	0.002246	4.71429	0.090388	0.212121	0.5		9	FALSE	3.4	0	5	0	p__Actinobacteria	Actinobacteria	0.690476	FALSE	0	Cellulosimicrobium	618	0.566667	A
Thermomonas	5	0.001821	3	0.022105	0.333333	0.7	6	6	FALSE	5.8	0	5	0	p__Proteobacteria	Proteobacteria	0.833333	FALSE	0	Thermomonas	282	0.58	P
Flavobacterium	4	0.006056	1	0	1	1		1	FALSE	4	0	4	0	p__Bacteroidetes	Bacteroidetes	1	FALSE	0	Flavobacterium	0	1	B
Brevibacillus	4	0.00192	1	0	1	1		1	FALSE	4	0	4	0	p__Firmicutes	Firmicutes	1	FALSE	0	Brevibacillus	0	1	F
Tumebacillus	4	0.001178	1	0	1	1		1	FALSE	4	0	4	0	p__Firmicutes	Firmicutes	1	FALSE	0	Tumebacillus	0	1	F
Phenylobacterium	4	0.004809	4.25	0.0343915	0.235294	0.666667		9	FALSE	4.25	0	4	0	p__Proteobacteria	Proteobacteria	0.729167	FALSE	0	Phenylobacterium	604	0.607143	P
Comamonas	4	0.000257	4.25	0.0343915	0.235294	0.666667		9	FALSE	4.25	0	4	0	p__Proteobacteria	Proteobacteria	0.729167	FALSE	0	Comamonas	604	0.607143	P
Mucilaginibacter	4	0.001959	1	0	1	1		1	FALSE	4	0	4	0	p__Bacteroidetes	Bacteroidetes	1	FALSE	0	Mucilaginibacter	0	1	B
Terrimonas	4	0.000742	2.73684	0.19883	0.365385	0.333333		6	FALSE	4.75	0	4	0	p__Bacteroidetes	Bacteroidetes	0.826316	FALSE	0	Terrimonas	204	0.475	B
Arachidicoccus	4	0.036296	1	0	1	1		1	FALSE	4	0	4	0	p__Bacteroidetes	Bacteroidetes	1	FALSE	0	Arachidicoccus	0	1	B
unidentified_Alphaproteobacteria	4	0.005205	3.32143	0.349206	0.301075	0.333333		7	FALSE	4	0	4	0	p__Proteobacteria	Proteobacteria	0.806548	FALSE	0	unidentified_Alphaproteobacteria	1650	0.444444	P
Dongia	4	0.001425	2.63158	0.131579	0.38	0.666667		5	FALSE	4.5	0	4	0	p__Proteobacteria	Proteobacteria	0.836842	FALSE	0	Dongia	352	0.5	P
Bacillus	4	0.091121	3.36842	0.0497076	0.296875	0.666667	7	6	FALSE	3.5	0	4	0	p__Firmicutes	Firmicutes	0.763158	FALSE	0	Bacillus	180	0.7	F
Marmoricola	4	0.002246	4.75	0.0432099	0.210526	0.666667		9	FALSE	3.75	0	4	0	p__Actinobacteria	Actinobacteria	0.6875	FALSE	0	Marmoricola	308	0.625	A
Brevundimonas	4	0.002098	3.96429	0.173721	0.252252	0.5		8	FALSE	4	0	4	0	p__Proteobacteria	Proteobacteria	0.752976	FALSE	0	Brevundimonas	914	0.5	P
Rhodoplanes	4	0.000406	2.63158	0.131579	0.38	0.666667	2	5	FALSE	4.5	0	4	0	p__Proteobacteria	Proteobacteria	0.836842	FALSE	0	Rhodoplanes	352	0.5	P
unidentified_Clostridiales	4	0.002068	3.21429	0.0524691	0.311111	0.666667		7	FALSE	5	0	4	0	p__Firmicutes	Firmicutes	0.815476	FALSE	0	unidentified_Clostridiales	288	0.555556	F
unidentified_Gammaproteobacteria	4	0.004314	3.36842	0.0497076	0.296875	0.666667		6	FALSE	3.5	0	4	0	p__Proteobacteria	Proteobacteria	0.763158	FALSE	0	unidentified_Gammaproteobacteria	180	0.7	P
Sphingobacterium	3	0.002147	1.25	0.666667	0.8	0.333333		2	FALSE	2	0	3	0	p__Bacteroidetes	Bacteroidetes	0.916667	FALSE	0	Sphingobacterium	8	0.555556	B
Reyranella	3	0.002959	5.60714	0	0.178344	1		10	FALSE	4	0	3	0	p__Proteobacteria	Proteobacteria	0.616071	FALSE	0	Reyranella	0	0.8	P
unidentified_Acidobacteria	3	0.000604	5.60714	0	0.178344	1		10	FALSE	4	0	3	0	p__Acidobacteria	Acidobacteria	0.616071	FALSE	0	unidentified_Acidobacteria	0	0.8	Ad
Flavisolibacter	3	0.003928	4	0.0709877	0.25	0.666667		8	FALSE	4.33333	0	3	0	p__Bacteroidetes	Bacteroidetes	0.75	FALSE	0	Flavisolibacter	456	0.541667	B
Nocardioides	3	0.004146	1	0	1	1		1	FALSE	3	0	3	0	p__Actinobacteria	Actinobacteria	1	FALSE	0	Nocardioides	0	1	A
Bryobacter	3	0.031279	1	0	1	1		1	FALSE	3	0	3	0	p__Acidobacteria	Acidobacteria	1	FALSE	0	Bryobacter	0	1	Ad
Luteimonas	3	0.015872	1	0.166667	1	0.666667		1	FALSE	2.33333	0	3	0	p__Proteobacteria	Proteobacteria	1	FALSE	0	Luteimonas	2	0.777778	P
Enhydrobacter	3	0.008035	1	0	1	1		1	FALSE	3	0	3	0	p__Proteobacteria	Proteobacteria	1	FALSE	0	Enhydrobacter	0	1	P
Lysobacter	3	0.001346	1	0.166667	1	0.666667		1	FALSE	2.33333	0	3	0	p__Proteobacteria	Proteobacteria	1	FALSE	0	Lysobacter	2	0.777778	P
Taibaiella	3	0.003671	1	0	1	1		1	FALSE	3	0	3	0	p__Bacteroidetes	Bacteroidetes	1	FALSE	0	Taibaiella	0	1	B
Shimazuella	2	0.001158	1.75	0	0.571429	1		3	FALSE	2.5	0	2	0	p__Firmicutes	Firmicutes	0.75	FALSE	0	Shimazuella	0	0.833333	F
Meiothermus	2	0.005472	1.75	0	0.571429	1		3	FALSE	2.5	0	2	0	p__Deinococcus-Thermus	Deinococcus-Thermus	0.75	FALSE	0	Meiothermus	0	0.833333	D
Pseudomonas	2	0.009203	5.17857	0	0.193103	1	1	10	FALSE	4	0	2	0	p__Proteobacteria	Proteobacteria	0.651786	FALSE	0	Pseudomonas	0	1	P
Rhodanobacter	2	0.160838	1	1	1	0		1	FALSE	1	0	2	0	p__Proteobacteria	Proteobacteria	1	FALSE	0	Rhodanobacter	2	0	P
unidentified_Bacteria	2	0.002731	3.63158	0	0.275362	1		7	FALSE	3	0	2	0	p__unidentified_Bacteria	unidentified_Bacteria	0.736842	FALSE	0	unidentified_Bacteria	0	0.75	U
Shinella	2	0.006204	3.63158	0	0.275362	1		7	FALSE	3	0	2	0	p__Proteobacteria	Proteobacteria	0.736842	FALSE	0	Shinella	0	0.75	P
Microbacterium	2	0.007847	1.33333	0	0.75	1		2	FALSE	3	0	2	0	p__Actinobacteria	Actinobacteria	0.888889	FALSE	0	Microbacterium	0	1	A
Stenotrophomonas	2	0.002632	1.5	0.5	0.666667	0		2	FALSE	2	0	2	0	p__Proteobacteria	Proteobacteria	0.833333	FALSE	0	Stenotrophomonas	6	0.5	P
Paenibacillus	2	0.004611	4.26316	0	0.234568	1		7	FALSE	4	0	2	0	p__Firmicutes	Firmicutes	0.673684	FALSE	0	Paenibacillus	0	1	F
Devosia	2	0.009608	1.33333	0	0.75	1		2	FALSE	3	0	2	0	p__Proteobacteria	Proteobacteria	0.888889	FALSE	0	Devosia	0	1	P
unidentified_Rhizobiaceae	2	0.003503	1	0	1	1		1	FALSE	2	0	2	0	p__Proteobacteria	Proteobacteria	1	FALSE	0	unidentified_Rhizobiaceae	0	1	P
Kaistia	2	0.00381	1	0	1	1		1	FALSE	2	0	2	0	p__Proteobacteria	Proteobacteria	1	FALSE	0	Kaistia	0	1	P
Pricia	2	0.002424	1	0	1	1		1	FALSE	2	0	2	0	p__Bacteroidetes	Bacteroidetes	1	FALSE	0	Pricia	0	1	B
Gemmatirosa	1	0.001247	1.5	0	0.666667	0		2	FALSE	2	0	1	0	p__Gemmatimonadetes	Gemmatimonadetes	0.75	FALSE	0	Gemmatirosa	0	0	G
Arthrobacter	1	0.008104	1.5	0	0.666667	0		2	FALSE	2	0	1	0	p__Actinobacteria	Actinobacteria	0.75	FALSE	0	Arthrobacter	0	0	A
Bradyrhizobium	1	0.006798	2.25	0	0.444444	0		3	FALSE	2	0	1	0	p__Proteobacteria	Proteobacteria	0.583333	FALSE	0	Bradyrhizobium	0	0	P
